# Supplementary material for: Between domestication and civilization: the role of agriculture and arboriculture in the emergence of the first urban societies
Source: Veg Hist Archaeobot. 2019 Apr 20;28(3):263–82. doi: 10.1007/s00334-019-00727-4 (PMC6499764; doi:10.1007/s00334-019-00727-4)
Supplement: Supplementary file 1 — Supplementary material 1 (CSV 67 KB) [file 334_2019_727_MOESM1_ESM.csv]

	Country	Latitude	Longitude	Start Date BC/AD	Finish Date BC/AD	Est. Date Median BC/AD	Triticum monococum	Triticum dicoccum	Triticum free-threshing	Hordeum vulgare	Oryza	Panicum miliaceum	Setaria italica	Lens	Cicer	Pisum	Vicia ervilia	Vicia faba	Vicia sativa	Lathyrus	Linum usitatissimum	Brassica	Carthamus	Papaver	Cucumis	Citrullus lanatus	Amygdalus communis	Amygdalus persica	Armeniaca vulgaris	Celtis	Corylus	Ficus carica/sycamorus	Juglans	Malus	Olea europea	Pyrus	Phoenix	Pistacia	Prunus	Quercus	Vitis	Ziziphus	References
Ohalo II	Israel	32.722093	35.572143	-22400	-20300	-21350		Td		Hv				Le									Cart				Amyc								Ole			Pist		Que	Vit	Zi	Kislev et al 1992; Nadel and Werker 1999
Jordan River Dureijat	Israel	33.022999	35.628651	-19050	-17350	-18200				Hv																						Fig								Que	Vit		Marder et al 2015
Wadi Jilat 6	Jordan	31.5	36.42	-18400	-16600	-17500																																					Colledge 2001
Wadi Hammeh b27	Jordan	32.53	35.63	-12200	-11600	-11900				Hv				Le																								Pist					Colledge 2001
Hayonim Cave	Israel	32.93	35.18	-	-	-11700				Hv						Pis											Amyc																Hopf and Bar-Yosef 1987
Abu Hureyra I	Syria	35.87	38.4	-11150	-10450	-10800	Tm2							Le			Vice				Linu									Cel								Pist	Pru				Hillman, 2000; Colledge and Conolly, 2010; de Moulins, 1997; Hillman et al., 1989
Gesher	Israel	32.602778	35.5555556	-10800	-9100	-9950													Vics																			Pist					Kislev, Imechoni, and Mehamed, Chapter 10: the Plant remains
Sheikh-e Abad	Iran	34.611697	47.269695	-10100	-9140	-9620																		Paps			Amyc											Pist					Whitlam, J., Ilkhani, H., Bogaard, A. and Charles, M. (2013). "The Plant Makrofossil Evidence From Sheikh-e Abad: First Impresions".
Tell Qaramel	Syria	36.27999878	37.33000183	-10300	-8850	-9575	Tm	Td		Hv				Le			Vice		?Vics								Amyc			Cel		Fig						Pist		Que			[Hillman, 1981 #3059] Tanno and Willcox 2006a, Willcox et al. 2009, Willcox et al 2008
Cayonu (CA1a)	Turkey	38.21815	39.725498	-10200	-8800	-9500	Tm	Td						Le					?Vics	La							Amyc											Pist					van Zeist and de Roller, 1992, 2003
Körtik Tepe	Turkey	37.81441667	40.98389444	-9680	-9320	-9500				Hv																																	Benz et al 2011; Riehl et al. 2012
Hallan Cemi	Turkey	38.23333333	41.25	-9670	-9300	-9485										Pis	?Vice			?La										Cel								Pist	Pru	Que			Rosenberg et al 1998; II from Savard PhD (175 samples)
Qermez Dere	Iraq	36.372372	42.418336	-10100	-8800	-9450				Hv				Le			Vice																					Pist					Nesbitt in Watkins 1991, Nesbitt in Watkins 1995; 47 samples from Savard PhD
Hasankeyf Höyük	Turkey	37.710354	41.42493	-9660	-9220	-9440								Le			Vice	Vicf	Vics								?Amyc			Cel								Pist		Que			Miyake et al 2011; Tanno per comm 2015
Wadi Faynan 16	Jordan	30.66083333	35.45008292	-10600	-8200	-9400				Hv																																	Kennedy 2007
Demirkoy	Iraq	37.88333333	41.08333333	-9440	-9280	-9360				Hv				Le													Amyc											Pist					Savard PhD 12 samples, 420 liters
Gilgal I	Israel	32.03277778	35.47568889	-9550	-9100	-9325		Td		Hv
Iraq ed-Dubb	Jordan	32.32	35.67	-9660	-8800	-9230	Tm	Td		Hv				Le				?Vicf					Cart															Pist					Colledge 2001
M'lefaat	Iraq	36.3	43.53	-9500	-8800	-9150	Tm	Td		Hv				Le			Vice																					Pist
Tell ‘Abr 3	Syria	36.682518	38.086223	-9280	-8960	-9120	Tm2			Hv				Le																								Pist
Mureybet I-III	Syria	36.02	38.15	-9700	-8500	-9100	Tm			Hv				Le		Pis					Linu											Fig						Pist
Netiv Hagdud	Israel	31.98333333	35.45	-9310	-8850	-9080		Td		Hv				Le			Vice						Cart									Fig						Pist					Kislev 1997
Jerf el Ahmar	Syria	36.4	38.22	-9450	-8700	-9075	Tm			Hv				Le		Pis	Vice		?Vics											Cel		Fig						Pist					Willcox et al 2008
Nemrik 9	Iraq	36.71666667	42.85	-9900	-8200	-9050								Le		Pis
Zahrat adh-Dhra (ZAD 2)	Jordan	31.25521944	35.56623611	-9160	-8830	-8995		Td		Hv				Le		Pis	?Vice			?La																							Edwards et al. 2004; Meadows 2004
Gobekli Tepe	Turkey	37.142234	38.541423	-9200	-8600	-8900	Tm			Hv				Le									Cart															Pist	Pru				Neef 2003
Chogha Golan	Iran	33.391085	46.274762	-9300	-8450	-8875	Tm	Td		Hv				Le		Pis				?La																		Pist					Riehl et al 2013; 2015
Klimonas	Cyprus	34.738467	33.153309	-9120	-8630	-8875		Td		Hv																																	Vigne et al 2012
el-Hemmeh	Jordan	30.967353	35.730341	-9150	-8350	-8750		Td		Hv				Le	Ci				Vics													Fig						Pist			Vit		White and Makarewicz 2011 (PPNA), Makarewicz et al LPPNB
Jericho (PPNA)	Palestinian Territories	31.85	35.45	-9150	-8300	-8725	Tm	Td		Hv				Le	Ci																	Fig						Pist			Vit
Cayonu (CA1b)	Turkey	38.21815	39.725498	-8800	-8300	-8550	Tm	Td		Hv				Le	Ci	Pis	Vice		?Vics	La							Amyc											Pist			Vit		van Zeist and de Roller, 1992, 2003
Tell Qarassa North	Syria	32.7	36.3	-8700	-8400	-8550	Tm	Td		Hv				Le	Ci	Pis	Vice	Vicf	?Vics	La							Amyc					Fig						Pist				Zi	Arranz-Otaegui et al 2016a; Arranz-Otaegui et al 2016b
Tell Aswad I	Syria	33.40415	36.550062	-8700	-8300	-8500	Tm	Td		Hv				Le		Pis	Vice										Amyc					Fig											Van Zeist and Bakker-Heeres 1984
Dja’de	Syria	36.67	38.18	-8700	-8270	-8485	Tm	Td		Hv				Le		Pis	Vice	Vicf				Bra					Amyc					Fig				Pyr		Pist			Vit
Kissonerga-Mylouthkia	Cyprus	34.81666667	32.4	-8700	-8200	-8450	Tm	Td		Hv				Le			Vice				Linu											Fig						Pist					Peltenburg et al 2000; Lucas et al 2012
Tell Ain el-Kherkh	Syria	35.823854	36.467403	-8550	-8310	-8430	Tm	Td		Hv				Le	Ci			Vicf	?Vics	La																		Pist					Tsuneki et al 2006; Tanno and Willcox 2006
Mureybet IV	Syria	36.02	38.15	-8750	-7950	-8350	Tm			Hv				Le		Pis																						Pist
Chogha Golan	Iran	33.391085	46.274762	-8750	-7800	-8275	Tm	Td		Hv				Le		Pis				?La																		Pist	Pru				Riehl et al 2013; 2015
Nevali Cori	Turkey	37.58	38.65	-8600	-7950	-8275	Tm	Td		Hv				Le	Ci	Pis	Vice	Vicf	?Vics	La			Cart							Cel								Pist	Pru				Pasternak 1998
Cayonu (CA1b/c)	Turkey	38.21815	39.725498	-8500	-8000	-8250	Tm	Td		Hv				Le		Pis	Vice		?Vics	La	Linu						Amyc			Cel								Pist			Vit		van Zeist and de Roller, 1992, 2003
Cafer Hoyuk	Turkey	38.42	38.75	-8400	-7800	-8100	Tm	Td	Tta	Hv				Le	Ci	Pis	Vice	Vicf	?Vics	La																		Pist					de Moulins, 1997
Chia Sabz	Iran	33.322403	47.170139	-8400	-7700	-8050	Tm	Td		Hv				Le
Tepe Abdul Hosein	Iran	33.774761	47.967613	-8300	-7800	-8050		Td		Hv				Le													Amyc											Pist					Hubbard 1990
Ganj Dareh	Iran	34.45	48.116667	-8240	-7840	-8040				Hv				Le					?Vics																			Pist					van Zeist et al 1984; Hesse 1978; McDonald 1979; Kramer, Carol, 1982
Sheikh-e Abad	Iran	34.611697	47.269695	-8230	-7730	-7980				Hv				Le	Ci	Pis	Vice			La				Paps			Amyc											Pist					Whitlam, J., Ilkhani, H., Bogaard, A. and Charles, M. (2013). "The Plant Makrofossil Evidence From Sheikh-e Abad: First Impresions".
Chogha Golan	Iran	33.391085	46.274762	-8350	-7600	-7975	Tm	Td	Tta	Hv				Le		Pis																						Pist					Riehl et al 2013; 2015
Beidha	Jordan	30.33	35.43	-8300	-7550	-7925	Tm	Td		Hv				Le	Ci		Vice						Cart															Pist		Que			Colledge, 2001
Yiftahel	Israel	32.75570556	35.23021944	-8200	-7650	-7925	Tm	Td						Le				Vicf																									Kislev 1985; Rosen 1989
Jericho (PPNB)	Palestinian Territories	31.85	35.45	-8200	-7500	-7850	Tm	Td		Hv				Le	Ci	Pis					Linu
Tell Aswad II	Syria	33.40415	36.550062	-8200	-7500	-7850	Tm	Td	Tta	Hv				Le		Pis					Linu											Fig						Pist			Vit		Van Zeist and Bakker-Heeres 1984
Cafer Hoyuk	Turkey	38.42	38.75	-8250	-7300	-7800	Tm	Td	Tta	Hv				Le			Vice		Vics	La																		Pist					de Moulins, 1997
Shillourokambos	Cyprus	34.739044	33.098486	-8250	-7350	-7800		Td		Hv				Le					?Vics	La										Cel								Pist	Pru				Willcox 2001; 2011
Wadi Jilat 7	Jordan	31.5	36.42	-8200	-7350	-7775	Tm	Td	Tta	Hv				Le	Ci		Vice						Cart															Pist
Cayonu (CA1c)	Turkey	38.21815	39.725498	-8000	-7530	-7765	Tm	Td		Hv				Le	Ci	Pis	Vice		?Vics								Amyc			Cel								Pist		Que			van Zeist and de Roller, 1992, 2003
Kalavasos Tenta	Cyprus	34.752581	33.303209	-8000	-7500	-7750	Tm	Td		Hv				Le		Pis	?Vice		Vics													Fig						Pist					Hansen, J. 2005 SMA Vol. LXX1:7 Ian Todd. Additioanal References-Todd 1977 (pg.25), Hansen 1978 (297), Todd 1979(2/pg.24)
Halula	Syria	36.43	38.18	-8000	-7450	-7725		Td	Tta	Hv				Le			Vice																					Pist					Willcox 1996
Ais Yiorkis	Cyprus	34.55	32.33	-7900	-7500	-7700	Tm			Hv				Le		Pis			?Vics																Ole			Pist					Lucas, 2014; Lucas et al 2012
Asikli Hoyuk	Turkey	38.349099	34.229505	-7820	-7520	-7670	Tm	Td	TTa	Hv				Le	Ci	Pis	Vice		Vics											Cel								Pist					van Zeist and de Roller, 1995
Sheikh-e Abad	Iran	34.611697	47.269695	-7640	-7580	-7610				Hv				Le			Vice			La																		Pist					Whitlam, J., Ilkhani, H., Bogaard, A. and Charles, M. (2013). "The Plant Makrofossil Evidence From Sheikh-e Abad: First Impresions".
Tell Halula	Syria	36.42241667	38.18226667	-8000	-7100	-7550	Tm	Td	Tta	Hv				Le		Pis	Vice		?Vics	La	Linu		Cart															Pist			Vit		Ferrio et al. 2012
Nahal Hemar	Israel	31.14166667	35.37222222	-8000	-7050	-7525		Td		Hv				Le						La	Linu						Amyc						Jug		Ole			Pist		Qi			Kislev 1988; Bar-Yosef 1985
Ayn Abu Nukhayla	Jordan	29.550884	35.406175	-7680	-7350	-7515																																					Henry et al 2003
Prastio Mesorotsos	Cyprus	34.725671	32.767943	-7800	-7200	-7500	Tm	Td		Hv				Le																								Pist			Vit		Leilani Lucas PhD (date estimate from AY)
Ain Ghazal	Jordan	31.98	35.97	-8300	-6600	-7450		Td	Tta	Hv				Le	Ci	Pis		Vicf	Vics		Linu											Fig					?wPh	Pist					Rollefson et al., 1985
Tell Ghoraife	Syria	33.507799	36.547273	-7800	-7050	-7425	Tm	Td	Tta	Hv				Le	Ci	Pis	Vice		?Vics		Linu											Fig						Pist
Abu Hureyra 2A-C	Syria	35.87	38.4	-7800	-7000	-7400	Tm2	Td	Tta	Hv				Le	Ci	Pis	?Vice	Vicf		?La	Linu											Fig						Pist			Vit		de Moulins, 1997
Cafer Hoyuk	Turkey	38.42	38.75	-7700	-7000	-7350	Tm	Td	Tta	Hv				Le						La										Cel								Pist					de Moulins, 1997
Azraq 31	Jordan	31.8	36.82	-7490	-7180	-7335			Tta	Hv							?Vice																					Pist					Colledge, 2001
Tell Halula	Syria	36.42241667	38.18226667	-7450	-7190	-7320		Td	Tta	Hv				Le							Linu		Cart															Pist					Ferrio et al. 2012
Basta	Jordan	30.22	35.53	-7550	-7050	-7300	Tm	Td	Tta	Hv				Le		Pis	Vice																										Neef, 2004
Jarmo	Iraq	35.548889	44.950278	-8000	-6600	-7300	Tm	Td		Hv				Le		Pis																											Braidwood and Howe 1960; Harlan 1976
Halula	Syria	36.43	38.18	-7450	-7100	-7275		Td	Tta	Hv				Le			Vice																		Ole			Pist					Willcox 1996
Dhuweila	Jordan	32.08	37.25	-7450	-7080	-7265																																					Colledge in Betts 1998; Colledge 2001; Hather in Betts 1998
Chogha Bonut	Iran	32.22261	48.504769	-7600	-6900	-7250	Tm	Td		Hv				Le							Linu		Cart																				Abbas Alizadeh, 2003; Abbas Alizadeh 2005; Miller 2003
Jarmo	Iraq	35.548889	44.950278	-7500	-7000	-7250	Tm	Td	Tta	Hv				Le		Pis	Vice	Vicf	Vics	La	Linu																	Pist					Lucas and Fuller unpublished (new material 2012-2014)
Kalavasos Tenta	Cyprus	34.752581	33.303209	-7500	-7000	-7250	Tm	Td		Hv				Le					Vics													Fig						Pist					Hansen, J. 2005 SMA Vol. LXX1:7 Ian Todd. Additioanal References-Todd 1977 (pg.25), Hansen 1978 (297), Todd 1979(2/pg.24)
Ali Kosh	Iran	32.638336	48.17487	-7650	-6800	-7225	Tm	Td		Hv											Linu																	Pist					Helbaek, 1969
Sabi Abyad II	Syria	36.5	39.11999893	-7650	-6750	-7200	Tm	Td	Tta	Hv				Le							Linu																						[van Zeist, 1994 #6299], [van Zeist, 1995 #6729], [van Zeist, 1999 #6780] Cappers 2014 (1994-1999 seasons)
Ramad	Syria	33.429237	36.090871	-7300	-7040	-7170	Tm	Td	Tta	Hv				Le	Ci	Pis	Vice		?Vics		Linu						Amyc					Fig						Pist
Can Hassan III	Turkey	37.263492	33.327873	-7650	-6650	-7150	Tm	Td	Tta	Hv				Le		Pis	Vice		Vics											Cel													Hillman, 1972, 1978; Renfrew, 1968; Fairbairn pers comm.
Ras Shamra	Syria	35.62	35.78	-7550	-6650	-7100		Td		Hv				Le		Pis			?Vics		Linu														Ole						Vit
Wadi Fidan A	Jordan	30.82999992	35.5	-7300	-6750	-7025	Tm	Td	Tta	Hv																												Pist					Colledge 2001
Tell Teo	Israel	33.115761	35.569655	-7500	-6500	-7000	Tm	Td		Hv																																	Rosen 1989
Seker al-Aheimar	Syria	36.819	41.138	-	-	-6985		Td		Hv																																	Tanno and Willcox 2012
Cayonu (CA1d)	Turkey	38.21815	39.725498	-7140	-6820	-6980	Tm	Td		Hv				Le		Pis	Vice		Vics								Amyc											Pist					van Zeist and de Roller, 1992, 2003
El-Hemmeh	Jordan	30.967353	35.730341	-7740	-6090	-6915	Tm			Hv				Le	Ci				Vics																						Vit		White and Makarewicz 2011 (PPNA), Makarewicz et al LPPNB
Atlit-Yam	Israel	32.71082778	34.93515	-7250	-6550	-6900		Td	Tta	Hv				Le	Ci									Paps			Amyc					Fig					wPh	Pist			Vit		Hartmann et al., 2014
Tell Bouqras	Syria	35.08	40.38	-7500	-6300	-6900	Tm	Td	Tta	Hv				Le		Pis			?Vics		Linu											Fig						Pist					van Zeist and Waterbolk-van Rooijen 1985
Tell Ain el-Kherkh	Syria	35.823854	36.467403	-7550	-6240	-6895	Tm	Td	Tta	Hv				Le	Ci		Vice	Vicf					Cart							Cel		Fig						Pist					Tsuneki et al. 2006; Tanno and Willcox 2006 for chickpea; Tanno per comm. 2015
Agridhi	Cyprus	33.41999817	35.02000046	-7100	-6600	-6866		Td	Tta	Hv				Le	Ci																												Stewart, 1974
Dhali Agridhi	Cyprus	33.41999817	35.02000046	-7050	-6200	-6866		Td	Tta	Hv				Le	Ci				Vics											Cel								Pist	Pru
Tell Nebi Mend (Kadesh)	Syria	34.555077	36.518235	-7030	-6630	-6830	Tm	Td		Hv				Le													Amyc								Ole								Smith & Moffett 2014
Wadi Jilat 13	Jordan	31.5	36.42	-7030	-6600	-6815	Tm	Td		Hv				Le									Cart															Pist	Pru				Colledge 2001
Ramad	Syria	33.429237	36.090871	-6910	-6640	-6775	Tm	Td	Tta	Hv				Le	Ci	Pis			?Vics		Linu						Amyc					Fig				Pyr		Pist
Catalhoyuk East	Turkey	37.66587	32.826889	-7100	-6400	-6750	Tm	Td	Tta	Hv				Le	Ci	Pis	Vice		?Vics	La	?wLin						Amyc			Cel		Fig						Pist	Pru	Que			Fairbairn et al, 2002; Bogaard et al. 2017
El Kowm II	Syria	35.203005	38.853486	-7100	-6350	-6725	Tm	Td	Tta	Hv								Vicf	?Vics			Bra										Fig									Vit		de Moulins 1997
Feyda	Syria	36.564806	40.483925	-7042	-6378	-6710		Td		Hv				Le																													McCorriston and Weisberg 2002
El Kowm I (EkIa)	Syria	35.191122	38.85632	-7000	-6350	-6675		Td	Tta	Hv						Pis			Vics													Fig											van Zeist in Dornemann 1986
Mazgaliyeh	Iraq	36.398	42.324	-7050	-6250	-6650	Tm	Td	Tta	Hv				Le					?Vics																			Pist					http://perso.wanadoo.fr/g.willcox/magzaliaseeds.htm
Tell Maghzaliyeh (Magzalia)	Iraq	36.398	42.324	-7050	-6250	-6650	Tm	Td		Hv				Le							Linu																	Pist					Bader 1994
Halaf	Syria	36.826472	40.039758	-6692	-6424	-6558		Td						Le																													McCorriston and Weisberg 2002
Tell Halula	Syria	36.42241667	38.18226667	-6850	-6250	-6550	Tm	Td	Tta	Hv								Vicf			Linu																						Ferrio et al. 2012
Ali Kosh	Iran	32.638336	48.17487	-6800	-6100	-6450	Tm	Td		Hv				Le																								Pist					Helbaek, 1969
Cape Andreas-Kastros	Cyprus	35.694067	34.585598	-6800	-6100	-6450	Tm	Td		Hv				Le		Pis	Vice	?Vicf	Vics		Linu																	Pist					W. Van Zeist (1981) in Alain Le Brun
Erbaba	Turkey	37.77	31.68	-7100	-5800	-6450	Tm	Td	Tta	Hv				Le		Pis	Vice		Vics																								van Zeist and Buitenhuis 1983
Ras Shamra	Syria	35.62	35.78	-6640	-6250	-6445	Tm	Td	Tta	Hv				Le		Pis			?Vics	La	Linu						Amyc					Fig			Ole			Pist					van Zeist and Bakker-Heeres 1984b
Cayonu (CAY_PN)	Turkey	38.21815	39.725498	-6600	-6200	-6400	Tm	Td	Tta	Hv				Le	Ci		Vice		Vics								Amyc											Pist					van Zeist and de Roller, 1992, 2003
Yarim Tepe	Iraq	36.34	42.352	-6800	-6000	-6400		Td	Tta	Hv																																	F.Kh. Bakhteyevb, and Zoya V. Yanushevichc 1980, Merpert, Munchaev 1971, Bader 1994
Sabi Abyad	Syria	36.5	39.11999893	-6750	-6020	-6385	Tm	Td	Tta	Hv				Le							Linu																						[van Zeist, 1994 #6299], [van Zeist, 1995 #6729], [van Zeist, 1999 #6780] Cappers 2014 (1994-1999 seasons)
Salat Camii Yani	Turkey	37.813443	40.90865	-6480	-6210	-6345	Tm	Td		Hv				Le	Ci				?Vics				Cart															Pist					Japanese pub??
Kashkashok II	Syria	36.614197	40.660165	-6430	-6220	-6325		Td	Tta	Hv				Le																													McCorriston and Weisberg 2002
Hacilar	Turkey	37.57	30.07	-6500	-6050	-6275	Tm	Td	Tta	Hv				Le			?Vice						Cart																				Helbaek 1970
Khirokitia	Cyprus	34.795514	33.344138	-6400	-6100	-6250	Tm	Td	Tta	Hv				Le		Pis	?Vice	?Vicf		La?										Cel		Fig			Ole			Pist	Pru				Hansen, J. (1989, 1994) Waines and Stanley-Price (1977) Miller (1984)
Tell el'Oueili	Iraq	31.21999931	45.86999893	-6400	-6100	-6250	Tm	Td		Hv																											Phd						Neef, 1991
Wadi Fidan C	Jordan	30.62	35.5	-6000	-5500	-6250	Tm	Td	Tta	Hv				Le									Cart															Pist					Colledge 2001
Sha'ar Hagolan	Israel	32.686582	35.604023	-6400	-6060	-6230	Tm	Td	Tta	Hv				Le									Cart									Fig			Ole								Allen in Garfinkel and Miller/(1997) and 1998-1999 combined because ubiquity not available for 1997
Tall-e Mushki	Iran	29.874325	52.9713	-6400	-6050	-6225	Tm	Td		Hv																																	Miller, N. F. and Kimiaie, M. (2006). Some Plant Remains From The 2004 Excavations of Tall-e Mushki, Tall-e Jari A and B, and Tall-e Bakun A and B. In: The Origins of State Organizations in prehistoric Highland Fars, Southern Iran. Excavations at Tall-e Bakun by Abbas Alizadeh, Chapter 11 TAXA FLORA
El Kowm I (EkIb)	Syria	35.191122	38.85632	-6350	-6090	-6220		Td	Tta	Hv				Le																		Fig											van Zeist in Dornemann 1986
Umm Dabaghiyah	Iraq	35.59999847	42.56999969	-6900	-5500	-6200		Td		Hv
Dhuweila	Jordan	32.08	37.25	-6400	-5800	-6100																																					Colledge in Betts 1998; Colledge 2001; Hather in Betts 1998
Ramad	Syria	33.429237	36.090871	-6700	-5500	-6100	Tm	Td	Tta	Hv				Le	Ci	Pis	Vice				Linu						Amyc					Fig						Pist
Tepe Guran	Iran	33.299492	49.758356	-6700	-5500	-6100				Hv																																	Harlan 1976; Redman 1978; Peder Mortensen 2014
Nahal Zehora II	Israel	32.616026	35.098316	-6250	-5850	-6050		Td	Tta	Hv				Le				Vicf			Linu											Fig			Ole			Pist
Jericho (PN)	Palestinian Territories	31.85	35.43	-7000	-5000	-6000	Tm	Td		Hv				Le																		Fig											Hopf 1983
Tall-e Jari	Iran	29.865572	52.979153	-6250	-5750	-6000	Tm	Td	Tta	Hv														Paps																			Miller, N. F. and Kimiaie, M. (2006). Some Plant Remains From The 2004 Excavations of Tall-e Mushki, Tall-e Jari A and B, and Tall-e Bakun A and B. In: The Origins of State Organizations in prehistoric Highland Fars, Southern Iran. Excavations at Tall-e Bakun by Abbas Alizadeh, Chapter 11 TAXA FLORA
Hajji Firuz	Iran	36.994394	45.474393	-6250	-5650	-5950		Td	Tta	Hv				Le																											Vit		Voigt 1977; Kramer 1982; dating from Maeda/Lucas/Fuller lithics study
Sang-i-Chakhmaq East	Iran	36.500111	55.002135	-6200	-5700	-5950	Tm	Td	Tta	Hv				Le																													Fuller et al., n.d.
Tell Halula	Syria	36.42241667	38.18226667	-6250	-5600	-5925	Tm	Td	Tta	Hv				Le				Vicf	?Vics		Linu		Cart																				Ferrio et al. 2012
Ilipinar	Turkey	40.45000076	29.29999924	-6030	-5800	-5915	Tm	Td	Tta	Hv				Le	Ci	Pis	Vice			La	Linu											Fig									Vit		[van Zeist, 1995 #6300]; C14: http://www.tayproject.org/TAYmaster.fm$Retrieve?YerlesmeNo=1248&html=masterengdetail.html&layout=web
Sabi Abyad	Syria	36.5	39.11999893	-6020	-5810	-5915	Tm	Td	Tta	Hv				Le		Pis	Vice		?Vics	La	Linu						?Amyc					Fig						Pist					[van Zeist, 1994 #6299], [van Zeist, 1995 #6729], [van Zeist, 1999 #6780] Cappers 2014 (1994-1999 seasons)
Kholetria Ortos	Cyprus	34.775	32.588	-6500	-5300	-5900	Tm	Td	Tta	Hv				Le					Vics											Cel								Pist					Simmons, Alan (pers. comm.)
Ras Shamra	Syria	35.62	35.78	-6000	-5700	-5850	Tm	Td		Hv				Le		Pis			?Vics		Linu						Amyc											Pist			Vit		van Zeist and Bakker-Heeres 1984b
Tepe Sialk north	Iran	33.974365	51.407387	-5894	-5725	-5809.5		Td	Tta	Hv																																	Tengberg 2004: Hassan Fazeli Nashli et al.
Kalavasos Tenta	Cyprus	34.752581	33.303209	-6600	-5000	-5800	Tm	Td		Hv				Le					Vics																								Hansen, J. 2005 SMA Vol. LXX1:7 Ian Todd. Additioanal References-Todd 1977 (pg.25), Hansen 1978 (297), Todd 1979(2/pg.24)
Choga Mami	Iraq	33.72999954	45.52000046	-5980	-5610	-5795	Tm	Td	Tta	Hv				Le							Linu																	Pist					Helbaek, 1972
Fistikli Hoyuk	Turkey	37.058207	37.885417	-5900	-5680	-5790	Tm	Td		Hv								Vicf		La															Ole						Vit		Bernbeck and Pollck 2003
Tell Kurdu	Turkey	36.33000183	36.45000076	-5990	-5510	-5750	Tm			Hv				Le	Ci																												Yener et al. 2000
Tell Teo	Israel	33.115761	35.569655	-6500	-5000	-5750	Tm	Td		Hv																																	Rosen 1989
Aratashen	Armenia	40.13561111	44.23480556	-5840	-5640	-5740		Td	Tta	Hv				Le			Vice																								Vit		Hovsepyan and Willcox, 2008
Umm Qseir	Syria	36.38000107	40.84999847	-5845	-5630	-5737.5		Td		Hv				Le	Ci		Vice																					Pist					McCorriston 1992
Aknashen	Armenia	40.10161111	44.29413889	-5970	-5470	-5720	Tm	Td	Tta	Hv				Le			Vice																								Vit		Hovsepyan and Willcox, 2008
Hacilar	Turkey	37.57	30.07	-5700	-5600	-5650	Tm	Td	Tta	Hv				Le	Ci	Pis	Vice			La																							Helbaek 1970
Kosak Shamali	Syria	36.52999878	38.25	-6450	-4800	-5625		Td	Tta	Hv				Le		Pis					Linu																						[Willcox, 2003 #7691]
Arjoune	Syria	34.559115	36.533226	-5670	-5370	-5520	Tm	Td	Tta	Hv				Le				Vicf									Amyc					Fig						Pist	Pru		Vit		Moffett, 2003
Catalhoyuk West	Turkey	37.660201	32.806836	-6000	-5750	-5500	Tm	Td	Tta	Hv				Le	Ci	Pis	Vice		?Vics	La							?Amyc			Cel		Fig						Pist	Pru	Que			Bogaard et al. 2017
Chaga Sefid	Iran	32.580209	47.338174	-6000	-5000	-5500		Td		Hv																																	Hole 1977; Wheeler n.d.
Jebel Abu Thawwb (Er-Rumman)	Jordan	32.178583	35.852186	-6000	-5000	-5500	Tm	Td	Tta	Hv				Le		Pis																						Pist					Neef 2001
Sarab	Iran	34.366667	47.083333	-6000	-5000	-5500		Td		Hv																																	Bökönyi 1977; Mellaart 1975
Tell es-Sawwan	Iraq	34.11666667	43.9	-6000	-5000	-5500	Tm	Td	Tta	Hv																																	Helbaek 1965
Choga Mami	Iraq	33.72999954	45.52000046	-5850	-5050	-5450	Tm	Td	Tta	Hv				Le						La	Linu																	Pist					Helbaek, 1972
Nahal Zehora II	Israel	32.616026	35.098316	-5900	-5000	-5450		Td	Tta	Hv				Le				Vicf																	Ole
Ras Shamra	Syria	35.62	35.78	-5700	-5100	-5400	Tm	Td	Tta	Hv				Le		Pis			?Vics		Linu																						van Zeist and Bakker-Heeres 1984b
Höyücek	Turkey	37.45	30.58	-6500	-4200	-5350	Tm	Td	Tta	Hv				Le	Ci	Pis	Vice			La																		Pist					Martinoli, M. & Nesbitt, M. (2003). Plant Stores at Pottery Neolithic Höyücek, southwest Turkey. Anatolian Studies 53, pp 17-32
Tepe Marani	Iraq	35.210612	45.921059	-5600	-5000	-5300		Td		Hv				Le		Pis	Vice		Vics	La	Linu											Fig				Pyr
Tell Aqab	Syria	37.06999969	40.90000153	-5580	-4995	-5287.5		Td		Hv				Le			Vice				Linu																						McCorriston 1992; McCorriston and Weisberg 2002
Tepe Yahya	Iran	28.330833	56.8675	-5500	-5000	-5250	Tm	Td		Hv																											Phd	Pist					Costantini and Costantini-Biasini 1985, [Costantini, 1985 #6318]
Girikihaciyan (Gerikihaciyan - Ekinciyan)	Turkey	38.145189	39.989696	-5300	-5000	-5150	Tm	Td	Tta					Le	Ci		Vice				Linu
Kashkashok I	Syria	36.61	40.665	-5300	-5000	-5150		Td	Tta	Hv				Le																													McCorriston and Weisberg 2002
Tell el'Oueili	Iraq	31.21999931	45.86999893	-5800	-4400	-5100	Tm	Td	Tta	Hv									Vics		Linu																Phd						Neef 1991
Tepe Gaz Tavila	Tran	28.3086	56.63186	-5400	-4800	-5100																															PhD						Costantini 1985
Tepe Musiyan	Iran	36.15000153	54.06999969	-5400	-4700	-5050																																					[Helbaek, 1969 #669]
Kurban Höyük (Halaf)	Turkey	37.47999954	38.41999817	-5100	-4800	-4950		Td		Hv				Le							Linu?
Nahal Qanah Cave	Israel	32.15000153	35.09999847	-6000	-3800	-4900			Tta																										Ole								[Liphschitz, 1996 #6561]
Ikiztepe	Turkey	41.61999893	35.86999893	-5800	-3900	-4850				Hv							Vice																										[van Zeist, 1988 #6673]
Siahbid	Iran	34.334444	47.177573	-5500	-4100	-4800		Td		Hv																																	Bökönyi 1977; cited by Kramer 1982
Abu Hamid	Jordan	32.32	35.549999	-5200	-4300	-4750		Td	Tta	Hv				Le	Ci					La	Linu											Fig			Ole								Neef, 1988
Tall-e Bakun	Iran	29.91	52.88	-5500	-4000	-4750	Tm	Td		Hv														Paps																			Miller, N. F. and Kimiaie, M. (2006). Some Plant Remains From The 2004 Excavations of Tall-e Mushki, Tall-e Jari A and B, and Tall-e Bakun A and B. In: The Origins of State Organizations in prehistoric Highland Fars, Southern Iran. Excavations at Tall-e Bakun by Abbas Alizadeh, Chapter 11 TAXA FLORA
Tepe Sabz	Iran	32.583483	47.25009	-5500	-4000	-4750	Tm	Td	Tta	Hv				Le		Pis					Linu						Amyc											Pist					Harlan 1976; Hole et al. 1969; Kramer 1982
Kashkashok III	Syria	36.61	40.665	-4750	-4500	-4625		Td	Tta	Hv				Le																													McCorriston and Weisberg 2002
Eridu	Iraq	30.78000069	45.02000046	-5300	-3800	-4550			Tta	Hv											Linu																PhD						Gillet, 1976
Tuleilat Ghassul	Jordan	31.75	35.61999893	-4800	-4250	-4525			Tta																										Ole		Phd						[Zohary, 1975 #1352]
Oylum Höyük	Turkey	36.698966	37.179183	-6000	-3000	-4500	Tm	Td		Hv				Le			Vice															Fig											[Pasternak, 1997 #6619]
Tell Ilbol	Syria	36.58000183	37.18000031	-6000	-3000	-4500		Td	Tta	Hv																																	[Hillman, 1981 #3059]
Tell Ziyada	Syria	36.413642	40.82572	-5000	-4000	-4500		Td	Tta	Hv				Le
Kurban Höyük (MCh)	Turkey	37.47999954	38.41999817	-4800	-4000	-4400		Td		Hv				Le		Pis
Tappeh Gijlar (TAG C)	Iran	37.93000031	45.02999878	-5000	-3800	-4400	Tm	Td	Tta	Hv				Le																													[Costantini, 1984 #7562]
Tepe Farukhabad (TF-B / TF-F)	Iran	32.58000183	47.22999954	-5000	-3800	-4400		Td		Hv																																	[Miller, 1981 #7570]
Tepe Hasanlu	Iran	37.004831	45.458892	-5000	-3800	-4400		Td	Tta	Hv				Le	Ci		Vice	Vicf																				Pist			Vit		[Tosi, 1975 #815]
Tell Brak	Syria	36.77000046	41	-5500	-3100	-4300	Tm	Td	Tta	Hv				Le			Vice						Cart															Pist					[Charles, 2001 #7372], [Colledge, 2003 #8103]
Bendebal	Iran	32.364785	48.200647	-4500	-4000	-4250	Tm			Hv																																	Miller, 1983
Choga Mami	Iraq	33.72999954	45.52000046	-5000	-3500	-4250		Td		Hv				Le		Pis																											Oates and Oates 1976b; Zeder n.d. cited by Kramer 1982
Shiqmim	Israel	31.12999916	34.70000076	-4550	-3950	-4250	Tm	Td		Hv				Le																								Pist					[Kislev, 1987 #6520]
Tilbeshar	Turkey	37.02000046	37.45000076	-5500	-3000	-4250	Tm	Td	Tta	Hv				Le		Pis	Vice		?Vics													Fig									Vit		Willcox in preparation (http://perso.wanadoo.fr/g.willcox/)
Tell Fadous-Kfarabida	Lebanon	34.224148	35.655155	-5200	-3200	-4200	Tm	Td		Hv					Ci	Pis				La												Fig			Ole			Pist			Vit
Bnei Beraq	Israel	32.09999847	34.81999969	-4800	-3500	-4150																													Ole								[Liphschitz, 1989 #1368]
Hirbet el-Msas (Tel Masos)	Israel	31.22999954	34.93000031	-4800	-3500	-4150																													Ole								[Liphschitz, 1983 #6551]
Kissufim Road	Israel	31.37999916	34.38000107	-4800	-3500	-4150																																					[Kislev, 2002 #7563]
Prastio Agios Savvas tis Karonis Monastery	Cyprus	34.788	32.696	-4800	-3500	-4150		Td	Tta	Hv				Le																		Fig						Pist			Vit		a/bot Mary Anne Murray (date estimate from mchal mosphilia) excavator D. Rupp (2000)
Sataf	Israel	31.81999969	34.97999954	-4800	-3500	-4150			Tta					Le																					Ole								[de Vartavan, 1991 #8055]
Tel Saf	Israel	32.16999817	35.43000031	-4800	-3500	-4150		Td	Tta	Hv				Le																		Fig			Ole								[Gophna, 1979 #6447]
Tell Abu Matar	Israel	31.22999954	34.77999878	-4800	-3500	-4150				Hv				Le																													[Negbi, 1955 #7697]
Tell Halif	Israel	31.42000008	34.83000183	-4800	-3500	-4150								Le																													[Laustrup, 1990 #1385]
Tepe Yahya	Iran	28.330833	56.8675	-4500	-3800	-4150	Tm	Td	Tta	Hv																				Cel											Vit		Costantini and Costantini-Biasini 1985.
Bagh-I No	Iran	33.441963	48.33741	-4250	-4000	-4125		Td		Hv																																	McDonald, 1979; Kramer 1982: Table 6.2
Çadir Höyük	Turkey	39.66999817	35.15000153	-5000	-3200	-4100	Tm	Td	Tta																																		Chernoff and Harnischfeger, 1996
Ayios Epiktitos Vrysi	Cyprus	35.333	33.417	-4900	-3200	-4050	Tm	Td	Tta	Hv				Le	Ci	Pis				La	Linu									Cel		Fig						Pist	Pru				Peltenburg 1982, Kyllo, M. 1982
Kantou Kouphovounos	Cyprus	34.692	32.904	-4900	-3200	-4050	Tm	Td		Hv				Le					Vics																								Eleni Mantzourani (2003) Guilaine Le Brun (2003) (Le Neolithique de Chypre)
Areni-1	Armenia	39.73138889	45.20361111	-4230	-3800	-4015			Tta	Hv																				Cel			Jug						Pru		Vit		Wilkinson et al, 2012
Jaffarabad	Iran	32.286269	48.220107	-4230	-3800	-4015	Tm	Td		Hv				Le			?Vice																										[Miller, 1983 #7571]; Bovington and Masoumi 1986.
Gurgachiya	Iraq	35.213428	45.921052	-4500	-3500	-4000	Tm	Td		Hv				Le			Vice	Vicf	Vics
Horvat Beter	Israel	31.22999954	34.77999878	-5000	-3000	-4000	Tm	Td	Tta	Hv				Le																													[Zaitschek, 1961 #7673]
Kumtepe	Turkey	39.97000122	26.18000031	-5000	-3000	-4000	Tm	Td	Tta	Hv				Le			Vice	Vicf	Vics													Fig									Vit		[Riehl, 1999 #1113]; + Studia Troica-Artikel; http://www.tayproject.org/TAYmaster.fm$Retrieve?YerlesmeNo=1800&html=masterengdetail.html&layout=web
Korucutepe (Chalcolithic)	Turkey	38.63000107	39.54999924	-4500	-3300	-3900	Tm	Td	Tta	Hv				Le	Ci	Pis	Vice				Linu																	Pist			Vit		[van Zeist, 1975 #4]
Nahal Mishmar	Israel	31.42000008	35.38000107	-4500	-3200	-3850		Td		Hv				Le																					Ole		Phd			Que			[Zaitschek, 1961 #7674], [Liphschitz, 1989 #1368]
Wadi Fidan	Jordan	30.82999992	35.5	-4500	-3200	-3850	Tm	Td	Tta	Hv				Le									Cart									Fig					Phd	Pist			Vit		[Colledge, 1994 #6398];[Colledge, 2001 #7229];[Meadows, 1996 #7583]
Hammam et-Turkman	Syria	36.52000046	39.09000015	-4500	-3100	-3800	Tm		Tta	Hv																																	[van Zeist, 1988 #6674]
Hacinebi Tepe	Turkey	37.035016	37.987937	-3950	-3350	-3650	Tm	Td	Tta	Hv				Le																											Vit		[Miller, 1994 #6304];[Miller, 1996 #6341]; Keith 1998
Kashkashok II	Syria	36.61	40.665	-3800	-3500	-3650		Td	Tta	Hv				Le
Kurban Höyük (LCh)	Turkey	37.47999954	38.41999817	-4000	-3300	-3650		Td		Hv				Le		Pis					Linu?																				Vit		[Wilkinson, 1990 #1055];[Miller, 1986 #8092]
Tepe Yahya	Iran	28.330833	56.8675	-3800	-3400	-3600			Tta	Hv				Le		Pis				La										Cel								Pist			Vit		Costantini and Costantini-Biasini 1985.
Shiqmim	Israel	31.12999916	34.70000076	-3950	-3200	-3575	Tm	Td		Hv				Le													Amyc					Fig						Pist					[Kislev, 1987 #6520]
Sharafabad	Iran	32.04999924	48.77999878	-3800	-3300	-3550		Td		Hv				Le																													Miller in [Wright, 1981 #8051]
Tappeh Gijlar (TAG BC)	Iran	37.93000031	45.02999878	-3800	-3300	-3550		Td	Tta	Hv																																	[Costantini, 1984 #7562]
Tepe Farukhabad (TF-LU)	Iran	32.58000183	47.22999954	-3800	-3300	-3550	Tm	Td		Hv																																	[Miller, 1981 #7570]
Tepe Hasanlu	Iran	37.004831	45.458892	-3800	-3300	-3550		Td	Tta	Hv				Le	Ci		Vice	Vicf																				Pist			Vit		[Tosi, 1975 #815]
Chogha Mish	Iran	32.209167	48.546111	-4000	-3100	-3550			Tta	Hv				Le		Pis	?Vice		?Vics																								Woolsey 1996
Kissonerga Mylouthkia	Cyprus	34.833	32.383	-3660	-3370	-3515	Tm	Td	Tta	Hv				Le	Ci		Vice															Fig			Ole			Pist			Vit		Murray (LAP 2003), Colledge (Levant 1979, 1981; LAP 2003), excavator Peltenburg (LAP 2003)
Hassek Höyük	Turkey	37.75	38.91999817	-4000	-3000	-3500				Hv				Le	Ci																				Ole								[Gregor, 1992 #6450]
Tepecik (Chl)	Turkey	38.65000153	39.45000076	-4000	-3000	-3500	Tm	Td	Tta	Hv						Pis	Vice																					Pist					[van Zeist, 1975 #4]
Kalavasos Ayious	Cyprus	34.75	33.3	-3645	-3285	-3465		Td		Hv				Le																													Hansen 2004 Todd and Croft 2004
Çayboyu (Near A?van ) - Uruk	Turkey	38.9166	38.95	-3500	-3100	-3300		Td	Tta	Hv				Le		Pis	Vice				Linu		Cart							Cel								Pist	Pru		Vit
Kenan Tepe	Turkey	37.84999847	40.83000183	-3650	-2950	-3300			Tta	Hv							Vice																										[Ekstrom, 2003 #10254]; http://www.tayproject.org/TAYmaster.fm$Retrieve?YerlesmeNo=3300&html=masterengdetail.html&layout=web
Tell Afis	Syria	35.91999817	36.77999878	-3600	-3000	-3300	Tm	Td	Tta	Hv				Le		Pis	Vice																		Ole						Vit		[Wachter-Sarkady, 1998 #2602]
Tell el-Handaquq	Jordan	32.360336	35.586063	-3650	-2900	-3275		Td	Tta					Le																		Fig											[Mabry, 1995 #1376]
Yarim Höyük	Turkey	37.31999969	29.77000046	-4000	-2500	-3250		Td		Hv				Le																													[Miller, 1998 #8093]
Ikiztepe	Turkey	41.61999893	35.86999893	-3700	-2700	-3200	Tm	Td	Tta	Hv							Vice			La																							[van Zeist, 1988 #6673]
Agios Savvas tis Karonis Monastery	Cyprus	34.788	32.696	-3500	-2800	-3150		Td	Tta	Hv				Le																													Rupp et al., 2000
Jawa	Jordan	32.335	37.003333	-3400	-2900	-3150	Tm	Td	Tta	Hv				Le	Ci	Pis	Vice																								Vit		[Willcox, 1981 #7758]
Tell Chragh	Iraq			-3300	-3000	-3150		Td		Hv				Le																													Helbaek, 1960
Anshan (Tal-e/Tal-i Malyan) MAL-B	Iran	30.04999924	52.41999817	-3360	-2900	-3130	Tm	Td	Tta	Hv		?Pa		Le								Braj					Amyc			Cel		Fig						Pist			Vit		[Miller, 1982 #6583];[Miller, 1985 #1430];[Miller, 1996 #6592]
Hajji Ibrahim	Syria	36.34000015	38.20999908	-3330	-2880	-3105	Tm	Td	Tta					Le																													[Miller, 1997 #6246]
Godin Tepe	Iran	34.516667	48.066667	-3200	-3000	-3100		Td		Hv						Pis																											Gilbert 1979; Weiss and Young 1975; cited in Kramer, C. 1982
Kurban Höyük (EBA I)	Turkey	37.47999954	38.41999817	-3300	-2900	-3100		Td		Hv				Le	Ci	Pis			Vics	La	Linu?																						[Wilkinson, 1990 #1055];[Miller, 1986 #8092]
Arslantepe	Turkey	38.38000107	38.34999847	-3800	-2300	-3050	Tm	Td	Tta	Hv				Le			Vice	Vicf																							Vit		Follieri, 1983
Kuruçay Höyük	Turkey	37.77999878	30.54999924	-4000	-2100	-3050	Tm	Td	Tta	Hv				Le	Ci	Pis			Vics		Linu																	Pist					[Nesbitt, in press #7737], [Nesbitt, 1996 #1442], [Nesbitt, in press #462]
Tell Karrana	Iraq	36.72000122	42.91999817	-3100	-2940	-3020	Tm	Td	Tta	Hv				Le							Linu		Cart														Phd						[Costantini, 1993 #6342]
Megiddo	Israel	32.585	35.184167	-3200	-2700	-2950		Td		Hv				Le																					Ole
Choga Mami	Iraq	33.72999954	45.52000046	-3300	-2500	-2900	Tm	Td		Hv																												Pist					Helbaek, 1972
Mezraa Hoyük	Turkey	36.97056	37.997684	-3000	-2800	-2900	Tm	Td	Tta	Hv				Le	Ci		Vice			La																					Vit		Oybak Dönmez, E. (2006). "Prehistoric and Medieval plant remains from two sites on the Euphrates, south-eastern Turkey". Turkish Journal of Botany 30:11-38.
Taskun Mevkii (Asvan)	Turkey	38.87	38.97	-3000	-2800	-2900	Tm	Td	Tta	Hv				Le	Ci	Pis	Vice				Linu																	Pist			Vit
Tell Qurtass	Iraq	35.2	45.4	-3000	-2800	-2900		Td	Tta					Le			Vice																										Helbaek, 1960
Beth Shean	Israel	32.5	35.43000031	-3500	-2200	-2850								Le				Vicf																									Liphschitz, 1989
City of David	Israel	31.78000069	35.20000076	-3500	-2200	-2850																													Ole								[Liphschitz, 1992 #6559]
Gre Virike	Turkey	36.922586	38.015328	-3000	-2600	-2800		Td						Le																					Ole						Vit
Sataf	Israel	31.81999969	34.97999954	-3300	-2300	-2800			Tta					Le																					Ole			Pist					[de Vartavan, 1991 #8055]
Tel Dalit	Israel	32	34.95000076	-3300	-2300	-2800													Vics																Ole								[Liphschitz, 1996 #1362]
Tell Halif	Israel	31.42000008	34.83000183	-3300	-2300	-2800								Le					Vics																								[Laustrup, 1990 #1385]
Tell Taannach	Israel	32.56000137	35.29999924	-3300	-2300	-2800								Le																													[Liphschitz, 1989 #1368]
Tepe Yahya	Iran	28.330833	56.8675	-3400	-2200	-2800	Tm	Td	Tta	Hv				Le						La										Cel							Phd	Pist	Pru		Vit		Costantini and Costantini-Biasini 1985.
Souskiou Laona	Cyprus	34.73547	32.604254	-2888	-2700	-2794		Td		Hv				Le																		Fig											Lucas 2014
Politiko-Kokkinorotsos	Cyprus	35.028825	33.240377	-2880	-2670	-2775			Tta	Hv				Le		Pis																Fig			Ole			Pist			Vit		Webb et al 2009, Proceedings of the Prehistoric Society 75: 189-237
Ras an-Numayra	Jordan	31.5	35.57	-3350	-2190	-2770	Tm	Td		Hv				Le							Linu											Fig			Ole		Phd	Pist			Vit		White, C. E., Chesson, M. S. and Schaub, T. (2014). A Recipe for Disaster: Emerging Urbanism and Unsustainable Plant Economies at Early Bronze Age Ras an-Numayra, Jordan. Antiquity Vol. 88:340, pp 363-377
Afula	Israel	32.61000061	35.29000092	-3300	-2200	-2750			Tta																																		Zaitschek, 1955; Melamed, 1996
En Besor	Israel	31.31999969	34.47000122	-3300	-2200	-2750			Tta																																Vit		[Liphschitz, 1989 #1368]
Küllüoba (EBA I)	Turkey			-2900	-2600	-2750	Tm		Tta																																		Özgür Çizer. 2015. Archaeobotanical investigations of plant cultivation and husbandry practices at the early Bronze Age settlement Küllüoba in west-central Turkey : considerations on environment, climate and economy. BAR 2766
Numeira	Israel	31.5	35.56999969	-3300	-2200	-2750	Tm	Td	Tta	Hv				Le	Ci						Linu											Fig			Ole			Pist			Vit		[McCreery, 1981 #1364]
Tell al-Raqa'i	Syria	36.43000031	40.86999893	-2900	-2600	-2750	Tm	Td	Tta	Hv				Le		Pis			Vics	La			Cart																		Vit		[van Zeist, 1999/2000 (2001) #7565]
Abu Salabikh	Iraq	32.266667	45.0833333	-3100	-2300	-2700	Tm	Td		Hv																																	Charles, 1993
Arad	Israel	31.25	35.22000122	-3000	-2400	-2700	Tm	Td	Tta	Hv				Le	Ci	Pis	Vice			La	Linu														Ole			Pist			Vit		Hopf, 1978
Hassek Höyük	Turkey	37.75	38.91999817	-3300	-2100	-2700				Hv					Ci																												[Gregor, 1992 #6450]
Kissonerga Mosphilia	Cyprus	34.833	32.417	-2900	-2500	-2700	Tm	Td	Tta	Hv				Le	Ci	Pis			Vics	La	Linu									Cel		Fig			Ole			Pist			Vit		Murray (1991, 1998 1A, 1B) Excavator Peltenburg
Korucutepe (EBA)	Turkey	38.63000107	39.54999924	-3300	-2100	-2700		Td	Tta	Hv				Le	Ci																							Pist			Vit		[van Zeist, 1975 #4]
Tappeh Gijlar	Iran	37.93000031	45.02999878	-3300	-2100	-2700	Tm	Td	Tta	Hv											Linu																						[Costantini, 1984 #7562]
Tell Fadous-Kfarabida	Lebanon	34.224148	35.655155	-2800	-2600	-2700	Tm	Td	Tta	Hv				Le																		Fig			Ole						Vit
Tepe Farukhabad	Iran	32.58000183	47.22999954	-3300	-2100	-2700	Tm	Td	Tta	Hv																																	[Miller, 1981 #7570]
Tepe Hissar	Iran	36.15000153	54.06999969	-3300	-2100	-2700	Tm	Td	Tta	Hv				Le							Linu																		Pru				[Costantini, 1990 #6414]
Tell Kerma	Syria	36.52000046	40.79999924	-2900	-2480	-2690	Tm	Td	Tta	Hv										La																							[McCorriston, 1995 #6571]
Bab'edh Dhra	Jordan	31.20000076	35.5	-3300	-2000	-2650	Tm	Td	Tta	Hv				Le	Ci						Linu						Amyc					Fig			Ole			Pist	Pru		Vit		McCreery, 1981
Kish	Iraq	32.61999893	44.41999817	-3100	-2200	-2650			Tta	Hv																																	need to locate
Ur	Iraq	30.96999931	46.15000153	-3200	-2100	-2650			Tta	Hv					Ci	Pis																		Mal			Phd						Ellison et al. 1978; Miller 1991
Demircihüyük	Turkey	39.849964	30.270436	-3200	-2000	-2600	Tm	Td	Tta	Hv				Le	Ci		Vice																										Schlichtherle, H. (1977/1978). Vorläufiger Bericht über die archäobotanischen Untersuchungen am Demercihüyük (Nordwestanatolien). Demircihüyük. M. Korfmann. 27/28, Teil 1: 45 - 53. TAXA FLORA
Dilkaya Höyük	Turkey	38.36	43.14	-3200	-2000	-2600		Td	Tta																																		Nesbitt, M. (1992). Early Bronze age crops and dung from Dilkaya Höyük. Ankara, British Institute of Archaeology.
Hammam et-Turkman	Syria	36.52000046	39.09000015	-3100	-2100	-2600	Tm	Td	Tta	Hv						Pis			Vics	La																					Vit		[van Zeist, 1988 #6674]
Jerablus Tahtani	Syria	36.83000183	38.02000046	-3100	-2100	-2600	Tm	Td	Tta	Hv				Le			Vice		Vics	La	Linu																				Vit		[Murray, 1995 #6600], [Murray, 1996 #8070]
Jericho (EBA)	Palestinian Territories	31.85	35.45	-3200	-2000	-2600	Tm	Td	Tta	Hv				Le	Ci					La	Linu	Bra										Fig					Phd	Pist			Vit
Tel Lachish	Israel	31.565	34.849	-3200	-2000	-2600	Tm	Td		Hv				Le	Ci					La															Ole			Pist			Vit
Tell Abu al-Kharaz	Jordan	32.45000076	35.63000107	-3100	-2100	-2600	Tm	Td	Tta	Hv				Le			Vice	Vicf														Fig			Ole			Pist			Vit		[Holden, 1994 #8106]
Tell Afis	Syria	35.91999817	36.77999878	-3100	-2100	-2600	Tm	Td	Tta	Hv				Le			Vice																		Ole						Vit		[Wachter-Sarkady, 1998 #2602]
Tell Brak	Syria	36.77000046	41	-3100	-2100	-2600	Tm	Td	Tta	Hv				Le		Pis	Vice		Vics	La	Linu		Cart															Pist			Vit		[Charles, 2001 #7372], [Colledge, 2003 #8103]
Tell el Ifshar	Israel	32.09999847	34.79999924	-3100	-2100	-2600			Tta					Le				Vicf					Cart																				[Chernoff, 1988 #6391]
Tell el'Abd	Syria	36.25	38.18000031	-3100	-2100	-2600	Tm	Td		Hv				Le									Cart																				[Riehl, in prep. #10918]
Tell el-Hayyat	Jordan			-3100	-2100	-2600		Td		Hv																									Ole								[Metzger, 1984 #7757]
Tell Esh-Shuna	Jordan	32.65000153	35.68000031	-3100	-2100	-2600	Tm	Td	Tta	Hv				Le			Vice	Vicf																	Ole						Vit		[Holden, 1999 #8105]
Tell es-Sa'idiyeh	Jordan			-3100	-2100	-2600			Tta					Le	Ci			Vicf	Vics													Fig			Ole			Pist		Que	Vit	Zi	[Cartwright, 1993 #8047], [Cartwright, 1994 #6385], [Cartwright, 1996 #6386], [Cartwright, 1997 #1381], [Cartwright, 2002 #7456]
Tell Gezer	Israel	31.87000084	34.91999817	-3100	-2100	-2600			Tta										Vics													Fig			Ole			Pist			Vit		[Liphschitz, 1989 #1368]
Tell Nebi Mend (Kadesh)	Syria	34.555077	36.518235	-3100	-2100	-2600	Tm	Td	Tta	Hv				Le				Vicf					Cart															Pist			Vit		[Moffett, 1989 #6596]
Tell Qashish	Israel	32.70000076	35.09999847	-3200	-2000	-2600			Tta										Vics																Ole								[Liphschitz, 1989 #1368]
Tell Shiukh Fawqani	Syria	36.77999878	38.02999878	-3100	-2100	-2600	Tm	Td	Tta	Hv				Le	Ci	Pis	Vice		?Vics				Cart															Pist					[Pessin, in press #8094]
Tepecik (EBA)	Turkey	38.65000153	39.45000076	-3100	-2100	-2600	Tm	Td	Tta	Hv				Le	Ci				?Vics		Linu			Paps																	Vit		[van Zeist, 1975 #4]
Lemba Lakkous	Cyprus	34.833	32.333	-2830	-2340	-2585			Tta	Hv				Le																								Pist					S. Colledge Peltenburg LAP I 1984 Levant Vol. 11,12,13,14,16
Kaman-Kalehöyük	Turkey	39.34999847	33.72000122	-3000	-2100	-2550	Tm	Td	Tta	Hv				Le																													[Kennedy, 2000 #6516];[Fairbairn, 2002 #8176];[Nesbitt, 1993 #114], [Nesbitt, 1995 #560]
Tell Bdeiri	Syria	36.38000107	40.81999969	-2750	-2350	-2550	Tm	Td	Tta	Hv				Le		Pis							Cart																		Vit		[van Zeist, 1999/2000 (2001) #7565], supplemented by data from [van Zeist, (1994) #7712]; [Engel, 1995 #1370], [Engel, 1993 #2347]
Marki Alonia	Cyprus	35.025	33.325	-3140	-1950	-2545		Td		Hv				Le	Ci				Vics								Amyc					Fig			Ole			Pist			Vit		Frankel and Webb (1996, 2006) A/botanists Adams and Simmons (1996)
Tell Taya	Iraq	33.81999969	44.86999893	-2900	-2150	-2525		Td	Tta	Hv				Le		Pis		Vicf		La															Ole					Que	Vit		Waines, 1973
Konur (Konar) Sandal South	Iran	28.449575	57.778849	-2800	-2200	-2500			Tta	Hv																	Amyc										Phd				Vit	Zi	Mashkour et al. 2013
Shahr-i-Sokhta	Iran	30.647614	61.424412	-3000	-2000	-2500	Tm	Td	Tta	Hv				Le					Vics		Linu				Ccm												Phd				Vit		Costantini and Biasini 1985; Costantini 1985; Miller 1991
Küllüoba (EBA II)	Turkey			-2600	-2300	-2450																																					Özgür Çizer. 2015. Archaeobotanical investigations of plant cultivation and husbandry practices at the early Bronze Age settlement Küllüoba in west-central Turkey : considerations on environment, climate and economy. BAR 2766
Kurban Höyük (EBA II)	Turkey	37.47999954	38.41999817	-2900	-2000	-2450		Td		Hv				Le		Pis
Megiddo	Israel	32.585	35.184167	-2700	-2200	-2450		Td	Tta	Hv																									Ole						Vit
Titris Höyük	Turkey	37.47999954	38.61999893	-2900	-2000	-2450		Td	Tta	Hv				Le																								Pist	Pru	Que	Vit		[Schlee, 1995 #6356]
A?van Kale	Turkey	38.855245	38.994798	-2800	-2000	-2400			Tta	Hv				Le			Vice													Cel											Vit
Troia	Turkey	39.9575	26.238889	-3000	-1700	-2350	Tm	Td	Tta	Hv				Le			Vice	Vicf														Fig			Ole			Pist		Que	Vit		[Huber, 1987 #882], [Riehl, 1999 #1113]; + Studia Troica-Artikel
Tell Arbid	Syria	36.87222222	41.02138889	-2460	-2200	-2330	Tm	Td	Tta	Hv																																	Wasylikowa and Kolinski 2013
Rukeis	Jordan	32.34999847	36.22999954	-3100	-1550	-2325	Tm	Td	Tta	Hv				Le	Ci				Vics				Cart															Pist					Willcox in preparation (http://perso.wanadoo.fr/g.willcox/)
Kurban Höyük (EMBA)	Turkey	37.47999954	38.41999817	-3000	-1600	-2300		Td		Hv				Le																											Vit
Tell Fadous-Kfarabida	Lebanon	34.224148	35.655155	-2400	-2200	-2300		Td		Hv				Le																		Fig			Ole			Pist			Vit
Umm el-Marra	Syria	36.15000153	37.66999817	-2500	-2100	-2300	Tm	Td	Tta	Hv				Le																		Fig									Vit		[Miller, 2000 #7732]
Tell Qaramel	Syria	36.27999878	37.33000183	-3000	-1550	-2275				Hv																																	[Hillman, 1981 #3059] Tanno and Willcox 2006a, Willcox et al. 2009, Willcox et al 2008
Sotira Kaminoudhia	Cyprus	34.729	32.863	-2410	-2130	-2270		Td																			Amyc											Pist			Vit		Swiny, Rupp ad Hersher 2003 A/botanist J. Hansen
Gre Virike	Turkey	36.922586	38.015328	-2400	-2000	-2200		Td	Tta					Le	Ci					La															Ole						Vit
Mezraa Hoyük	Turkey	36.97056	37.997684	-2400	-2000	-2200			Tta	Hv				Le	Ci					La																					Vit		Oybak Dönmez, E. (2006). "Prehistoric and Medieval plant remains from two sites on the Euphrates, south-eastern Turkey". Turkish Journal of Botany 30:11-38.
Tell al-Rawda	Syria	35.02999878	37.81999969	-2400	-2000	-2200	Tm	Td	Tta	Hv				Le	Ci	Pis	Vice		?Vics		Linu						Amyc								Ole			Pist					[Herveux, 2004 #10369]
Tell Qara Quzaq	Syria	36.79999924	38.02000046	-2400	-2000	-2200		Td	Tta	Hv				Le		Pis			?Vics													Fig						Pist			Vit		[Matilla Séiquer, 1994 #6568]
Ebla	Syria	35.798	35.798	-2350	-2000	-2175	Tm	Td	Tta	Hv				Le	Ci	Pis	Vice	Vicf																	Ole			Pist			Vit		Wachter-Sarkady, C. (2013). Consuming Plants. Archaeobotanical Samples from Royal Palace G and Building P4. In: Ebla and its Landscapes. Early State Formation in the Ancient Near East. Matthiae, P. & Marchetti, N. (Editors). TAXA FLORA
Tell Fadous-Kfarabida	Lebanon	34.224148	35.655155	-2350	-2000	-2175	Tm	Td																								Fig			Ole						Vit
Imamoglu	Turkey	37.27000046	39.58000183	-2300	-2000	-2150				Hv				Le		Pis			Vics																								[Oybak, 1997 #2367]
Küllüoba (EBA III)	Turkey			-2300	-2000	-2150																																					Özgür Çizer. 2015. Archaeobotanical investigations of plant cultivation and husbandry practices at the early Bronze Age settlement Küllüoba in west-central Turkey : considerations on environment, climate and economy. BAR 2766
Selenkahiye	Syria	36.15000153	37.91999817	-2400	-1900	-2150	Tm	Td	Tta	Hv				Le	Ci	Pis	Vice		?Vics	La			Cart									Fig			Ole			Pist			Vit		[van Zeist, 1985 #494]
Tell es-Sweyhat	Syria	36.33000183	38.20000076	-2400	-1900	-2150				Hv				Le		Pis	Vice			La																							[van Zeist, 1985 #494];[Miller, 1997 #6246]
Tell Arbid	Syria	36.87222222	41.02138889	-2300	-1980	-2140	Tm	Td	Tta	Hv				Le			Vice																										Wasylikowa and Kolinski 2013
Emar	Syria	36.02999878	38.08000183	-2200	-2030	-2115	Tm	Td		Hv																						Fig			Ole						Vit		[Riehl, 1999 #2695]
Nippur	Iraq	32.126444	45.233381	-2200	-2000	-2100		Td		Hv																											Phd						Ellison 1978; Langlois 2011
Jericho (EMBA)	Palestinian Territories	31.85	35.45	-2200	-1800	-2000		Td	Tta	Hv				Le	Ci
Kissonerga Skalia	Cyprus	34.822682	32.39661	-2300	-1550	-1925	Tm	Td		Hv				Le	Ci						Linu											Fig						Pist			Vit		Leilani Lucas PhD; updated with Thoma MSc data 526 liters (date based on estimate for EM Cypriot)
Anshan (Tal-e/Tal-i Malyan) MAL-K	Iran	30.04999924	52.41999817	-2150	-1600	-1875	Tm	Td	Tta	Hv		Pa		Le		Pis							Cart				Amyc			Cel		Fig						Pist			Vit		[Miller, 1982 #6583];[Miller, 1985 #1430];[Miller, 1996 #6592]
Tell Munb?qa	Syria	36.22999954	38.06999969	-2500	-1200	-1850	Tm	Td	Tta	Hv				Le																					Ole								[Küster, 1989 #6539]
Korucutepe (MBA)	Turkey	38.63000107	39.54999924	-2100	-1550	-1825		Td	Tta	Hv				Le																													[van Zeist, 1975 #4]
Tell Afis	Syria	35.91999817	36.77999878	-2100	-1550	-1825				Hv						Pis																											[Wachter-Sarkady, 1998 #2602]
Tell Atchana	Turkey	36.31999969	36.47999954	-2100	-1550	-1825			Tta								Vice																		Ole						Vit
Tell Gerisa	Israel	32.09999847	34.77999878	-2100	-1550	-1825			Tta																										Ole		Phd						[Liphschitz, 1989 #1368]
Tepe Farukhabad (TF-E)	Iran	32.58000183	47.22999954	-2100	-1550	-1825				Hv																																	Miller 1981
Tepe Hissar	Iran	36.15000153	54.06999969	-2100	-1550	-1825		Td	Tta	Hv				Le																													[Costantini, 1990 #6414]
Tepecik (MBA)	Turkey	38.65000153	39.45000076	-2100	-1550	-1825		Td	Tta	Hv				Le			Vice																								Vit		[van Zeist, 1975 #4]
Umm el-Marra	Syria	36.15000153	37.66999817	-2100	-1550	-1825	Tm	Td	Tta	Hv				Le	Ci																	Fig									Vit		[Miller, 2000 #7732]
Tell el Ifshar	Israel	32.09999847	34.79999924	-1890	-1750	-1820		Td		Hv																																	[Chernoff, 1988 #6391]
Tell Arbid	Syria	36.87222222	41.02138889	-1900	-1700	-1800	Tm	Td	Tta	Hv				Le			Vice																										Wasylikowa and Kolinski 2013
Tell ed-Der	Iraq	33.09999847	44.29999924	-1900	-1700	-1800		Td	Tta	Hv				Le		Pis														Cel							Phd	Pist					[van Zeist, 1984 #6671]
Manahat	Israel	31.75	35.18000031	-2000	-1550	-1775			Tta	Hv				Le			Vice																		Ole			Pist		Que	Vit		[Kislev, 1998 #6532]
Tell Aphek	Israel	32.08000183	34.95000076	-2000	-1550	-1775			Tta																										Ole								[Liphschitz, 1989 #1368]
Tell Hadidi	Syria	36.25999832	38.13999939	-2000	-1550	-1775			Tta	Hv				Le	Ci	Pis	Vice		?Vics	La																							[van Zeist, 1985 #494]
Tell Qara Quzaq	Syria	36.79999924	38.02000046	-2000	-1550	-1775			Tta	Hv				Le		Pis			?Vics													Fig									Vit		[Matilla Séiquer, 1994 #6568]
Tell Taannach	Israel	32.56000137	35.29999924	-2000	-1550	-1775																					Amyc								Ole								[Liphschitz, 1989 #1368]
Tell Yoqneam	Israel	32.68000031	35.11999893	-2000	-1550	-1775																													Ole								[Liphschitz, 1989 #1368]
Megiddo	Israel	32.585	35.184167	-2000	-1500	-1750		Td	Tta	Hv																						Fig			Ole
Tel Lachish	Israel	31.565	34.849	-2000	-1500	-1750		Td	Tta							Pis					Linu														Ole						Vit
Hammam et-Turkman	Syria	36.52000046	39.09000015	-2100	-1350	-1725	Tm		Tta	Hv							Vice																										[van Zeist, 1988 #6674]
Afula	Israel	32.61000061	35.29000092	-2200	-1200	-1700		Td	Tta	Hv					Ci		Vice																										Zaitschek, 1955; Melamed, 1996
City of David	Israel	31.78000069	35.20000076	-2200	-1200	-1700																													Ole								[Liphschitz, 1992 #6559]
Jericho (MBA)	Palestinian Territories	31.85	35.45	-1800	-1600	-1700				Hv				Le		Pis		?Vicf														Fig									Vit
Kalavasos Panayia Church Cemetery	Cyprus	34.767	33.3	-2200	-1200	-1700		Td																																			Todd (SIMA LXX1:2, VVP1) (date estimate) A/botanist J. Hansen in Todd (1986)
Kinet Höyük	Turkey	36.853752	36.15682	-1800	-1600	-1700	Tm	Td	Tta	Hv		Pm		Le				Vicf		La	Linu			Paps								Fig									Vit
Mezraa Hoyük	Turkey	36.97056	37.997684	-1800	-1600	-1700				Hv				Le	Ci	Pis				La																					Vit		Oybak Dönmez, E. (2006). "Prehistoric and Medieval plant remains from two sites on the Euphrates, south-eastern Turkey". Turkish Journal of Botany 30:11-38.
Politiko-Troulia	Cyprus	35.028825	33.240377	-2200	-1200	-1700		Td	Tta	Hv																						Fig			Ole			Pist			Vit		Kling and Fall 2010
Tell Fadous-Kfarabida	Lebanon	34.224148	35.655155	-1800	-1600	-1700	Tm	Td		Hv																									Ole			Pist			Vit
Tilbeshar	Turkey	37.02000046	37.45000076	-1550	-1200	-1700	Tm	Td	Tta	Hv				Le			Vice		?Vics																Ole						Vit		Willcox in preparation (http://perso.wanadoo.fr/g.willcox/)
Kinet Höyük	Turkey	36.853752	36.15682	-1800	-1600	-1700	Tm	Td	Tta	Hv		Pm		Le				Vf		La	Lin			Pa								Fig									Vit
Mezraa Hoyük	Turkey	36.97056	37.997684	-1800	-1600	-1700				Hv				Le	Ci	Pis				La																					Vit
Tilbeshar	Turkey	37.02000046	37.45000076	-1550	-1200	-1700	Tm	Td	Tta	Hv				Le			Vic		?Vics																Ole						Vit
Tell Atchana	Turkey	36.31999969	36.47999954	-1800	-1400	-1600			Tta	Hv							Vice																		Ole						Vit
Tell Atchana	Turkey	36.31999969	36.47999954	-1800	-1400	-1600			Tta	Hv							Vic																		Ole						Vit
Troia	Turkey	39.9575	26.238889	-1700	-1400	-1550	Tm	Td	Tta	Hv		Pa		Le	Ci	Pis	Vice	Vicf			Linu											Fig								Que	Vit		[Huber, 1987 #882], [Riehl, 1999 #1113]; + Studia Troica-Artikel
Troia	Turkey	39.9575	26.238889	-1700	-1400	-1550	Tm	Td	Tta	Hv		Pa		Le	Ci	Pis	Vice	Vicf			Linu											Fig								Que	Vit
Haftavan Tepe	Iran	38.167118	44.792818	-1600	-1450	-1525						Pa																															C. Burney Iran, Vol. 8 (1970), pp. 157-171
Maa Palaeokastro	Cyprus	34.854	32.371	-1200	-1150	-1525	Tm		Tta										Vics													Fig									Vit		a/bot C.H. Miksicek, (date estimate on LBA) Vassos Karageorghis and M. Demas 1988
Bastam	Iran	38.884287	44.954922	-2000	-1000	-1500		Td	Tta					Le	Ci	Pis				Ls	Linu											Fig			Ole								Miller 1991
Bogazköy	Turkey	40.02000046	34.66999817	-1800	-1200	-1500	Tm	Td	Tta	Hv									Vics																								Hopf, 1992; Neef, 2001
Pella	Jordan	32.45	35.616667	-1600	-1400	-1500		Td						Le	Ci		Vice	Vicf												Cel											Vit
Bogazköy	Turkey	40.02000046	34.66999817	-1800	-1200	-1500	Tm	Td	Tta	Hv									Vics
Kenan Tepe	Turkey	37.84999847	40.83000183	-1750	-1200	-1475			Tta	Hv				Le			Vice																										[Ekstrom, 2003 #10254]
Tell Hadidi	Syria	36.25999832	38.13999939	-1550	-1400	-1475			Tta	Hv				Le		Pis			?Vics													Fig			Ole			Pist			Vit		[van Zeist, 1985 #494]
Kenan Tepe	Turkey	37.84999847	40.83000183	-1750	-1200	-1475			Tta	Hv				Le			Vic
Tell Abu al-Kharaz	Jordan	32.45000076	35.63000107	-1510	-1400	-1455	Tm2	Td	Tta	Hv																																	[Holden, 1994 #8106]
Deir'Alla	Jordan	32.18999863	35.61999893	-1610	-1210	-1410		Td	Tta	Hv				Le	Ci	Pis	Vice				Linu														Ole						Vit		[van Zeist, 1973 #976];[Neef, 1989 #974]
Phlamoudhi Melissa	Cyprus	35.396	33.858	-1600	-1200	-1400																										Fig			Ole				Pru				Dammann, Nancy M. (in Smith ASOR) (date estimate for LBA)
Phlamoudhi Vounari	Cyprus	35.396	33.858	-1600	-1200	-1400																													Ole								Dammann, Nancy M. (in Smith ASOR) (date estimate for LBA)
Tell Brak	Syria	36.77000046	41	-1600	-1200	-1400	Tm	Td	Tta	Hv				Le	Ci		Vice			La			Cart															Pist			Vit		[Charles, 2001 #7372], [Colledge, 2003 #8103]
Tell el Ifshar	Israel	32.09999847	34.79999924	-1600	-1200	-1400			Tta								Vice																										[Chernoff, 1988 #6391]
Tell Shiukh Fawqani	Syria	36.77999878	38.02999878	-1600	-1200	-1400		Td	Tta	Hv							Vice																										[Pessin, in press #8094]
Kaman-Kalehöyük	Turkey	39.34999847	33.72000122	-1550	-1200	-1375			Tta	Hv							Vice																										[Kennedy, 2000 #6516];[Fairbairn, 2002 #8176];[Nesbitt, 1993 #114], [Nesbitt, 1995 #560]
Korucutepe (LBA)	Turkey	38.63000107	39.54999924	-1550	-1200	-1375		Td	Tta	Hv				Le																													[van Zeist, 1975 #4]
Kusakli	Turkey	39.34999847	36.88000107	-1550	-1200	-1375	Tm	Td	Tta	Hv			Se	Le			Vice			La	Linu																	Pist			Vit		[Pasternak, 1998 #6782], [Pasternak, 2000 #7292], [Segschneider, 1995 #6305]
Tell Atchana	Turkey	36.31999969	36.47999954	-1550	-1200	-1375		Td	Tta	Hv				Le	Ci		Vice																		Ole						Vit
Tell Gerisa	Israel	32.09999847	34.77999878	-1550	-1200	-1375			Tta					Le					Vics																Ole						Vit		[Liphschitz, 1989 #1368]
Tepecik (LBA)	Turkey	38.65000153	39.45000076	-1550	-1200	-1375			Tta	Hv																															Vit		[van Zeist, 1975 #4]
Umm el-Marra	Syria	36.15000153	37.66999817	-1550	-1200	-1375	Tm	Td	Tta	Hv				Le																		Fig									Vit		[Miller, 2000 #7732]
Kaman-Kalehöyük	Turkey	39.34999847	33.72000122	-1550	-1200	-1375			Tta	Hv							Vic
Korucutepe (LBA)	Turkey	38.63000107	39.54999924	-1550	-1200	-1375		Td	Tta	Hv				Le
Kusakli	Turkey	39.34999847	36.88000107	-1550	-1200	-1375	Tm	Td	Tta	Hv			Se	Le			Vic			La	Linu																	Pist			Vit
Tell Atchana	Turkey	36.31999969	36.47999954	-1550	-1200	-1375		Td	Tta	Hv				Le	Ci		Vic																		Ole						Vit
Tepecik (LBA)	Turkey	38.65000153	39.45000076	-1550	-1200	-1375			Tta	Hv																															Vit
Anshan (Tal-e/Tal-i Malyan) MAL-ME	Iran	30.04999924	52.41999817	-1600	-1100	-1350			Tta	Hv				Le			Vice										Amyc			Cel								Pist			Vit
Beycesultan	Turkey	38.256676	29.700789	-1500	-1200	-1350	Tm	Td	Tta	Hv				Le			Vice																								Vit		Helbaek, H. (1961). "Late Bronze Age and Byzantine crops at Beycesultan in Anatolia." Anatolian Studies 11: 77-97. TAXA FLORA
Tell Bdeiri	Syria	36.38000107	40.81999969	-1400	-1300	-1350			Tta	Hv																	Amyc														Vit		[van Zeist, 1999/2000 (2001) #7565], supplemented by data from [van Zeist, (1994) #7712]; [Engel, 1995 #1370], [Engel, 1993 #2347]
A?van Kale (LBA)	Turkey	38.855245	38.994798	-1500	-1200	-1350			Tta	Hv							Ve																								Vit
Beycesultan	Turkey	38.256676	29.700789	-1500	-1200	-1350	Tm	Td	Tta	Hv				Le			Ve																								Vit
Troia	Turkey	39.9575	26.238889	-1500	-1190	-1345	Tm	Td	Tta	Hv		Pa		Le	Ci		Vice															Fig								Que	Vit		[Huber, 1987 #882], [Riehl, 1999 #1113]; + Studia Troica-Artikel
Troia	Turkey	39.9575	26.238889	-1500	-1190	-1345	Tm	Td	Tta	Hv		Pa		Le	Ci		Vice															Fig								Que	Vit
Episkopi Phaneromeni	Cyprus	34.680219	32.861835	-1500	-1100	-1300				Hv				Le																											Vit		A/Bot Report Carpenter (1981)(date estimate based on phase) J. Hansen Archaeobotanist Swiny (SIMA Vol. LXXIV:2 1986)
Hala Sultan Tekke	Cyprus	34.879	33.583	-1500	-1100	-1300			Tta	Hv				Le																		Fig			Ole			Pist	Pru		Vit	Zi	Hult 1978 and Paul Astrom, a/bot Hjelmqvist 1976, 1979, 1978 (date estimate for LBA)
Kalavasos Ayios Dhimitios II	Cyprus	34.75	33.3	-1500	-1100	-1300			Tta	Hv				Le					Vics													Fig			Ole			Pist			Vit		a/bot J. Hansen (1989) (date estimate) Alison South, Pamela Russell and Keswani
Kalopsidha	Cyprus	35.1	33.8	-1500	-1100	-1300			Tta	Hv				Le																								Pist			Vit		a/bot Helbaek, Hans (1966), Paul Astrom 1966 SIMA
Ulu Burun	Turkey	36.22999954	29.97999954	-1310	-1290	-1300			Tta	Hv																	Amyc					Fig			Ole			Pist			Vit		[Haldane, 1991 #1285], [Haldane, 1991 #1287]
Ulu Burun	Turkey	36.22999954	29.97999954	-1310	-1290	-1300			Tta	Hv																	Amyc					Fig			Ole			Pist			Vit
Gurgachiya	Iraq	35.213428	45.921052	-1420	-1140	-1280	Tm	Td		Hv		Pa		Le		Pis	Vice								?Ccm
Tel Michal	Israel	32.25	34.81999969	-1550	-1000	-1275																													Ole								[Liphschitz, 1989 #6557]
Tell Aphek	Israel	32.08000183	34.95000076	-1550	-1000	-1275			Tta																										Ole								[Liphschitz, 1989 #1368]
Tell Halif	Israel	31.42000008	34.83000183	-1550	-1000	-1275								Le					Vics																								[Laustrup, 1990 #1385]
Tell Sera	Israel	31.39999962	34.66999817	-1550	-1000	-1275			Tta																										Ole								[Liphschitz, 1989 #1368]
Tell Taannach	Israel	32.56000137	35.29999924	-1550	-1000	-1275			Tta																																Vit		[Liphschitz, 1989 #1368]
Tell Yoqneam	Israel	32.68000031	35.11999893	-1550	-1000	-1275			Tta																										Ole						Vit		[Liphschitz, 1989 #1368]
A?van Kale	Turkey	38.855245	38.994798	-1500	-1000	-1250			Tta	Hv							Vice																								Vit
Kamid el-Loz	Lebanon	33.61999893	35.83000183	-1300	-1200	-1250			Tta	Hv				Le	Ci		Vice			La																					Vit		[Behre, 1970 #6378];[Baas, 1980 #1411]
Tel Lachish	Israel	31.565	34.849	-1500	-1000	-1250		Td	Tta	Hv																									Ole						Vit
Apliki Karamallos	Cyprus	35.06999969	32.84000015	-1400	-1000	-1200			Tta	Hv				Le				Vicf									Amyc								Ole						Vit		a/bot Hans Helbaek Joan du Plat Tayler (1952)
Ashdod	Israel	31.783333	34.65	-1300	-1100	-1200											Vice	Vicf		La																					Vit		Melamed, Y. (2013). Botanical Remains from the Excavation on the Southern Beach of Ashdod. Atiqot 01/2013. 74:127-131.
Deir el-Balah	Israel	31.416667	34.35	-1300	-1100	-1200			Tta																																		Kislev, M. E. (2010). Cereal Grains from a Pit. In: Deir El-Balah: Excavations in 1977-1982 in the Cemetery and Settlement. Volume II The Finds. Dothan, E., Brandl, B. (ed.). Qedem Monographs of the Institute of Archaeology, The Hebrew University of Jerusalem.
Kinet Höyük	Turkey	36.853752	36.15682	-1300	-1100	-1200		Td	Tta	Hv				Le	Ci		Vice	Vicf		La												Fig	Jug		Ole						Vit
Kinet Höyük	Turkey	36.853752	36.15682	-1300	-1100	-1200		Td	Tta	Hv				Le	Ci		Ve	Vf		La												Fig	Ju		Ole						Vit
Tell Schech Hamad	Syria	35.61999893	40.72000122	-1275	-1075	-1175			Tta	Hv		Pa				Pis			?Vics	La																					Vit		[van Zeist, 1999/2000 (2001) #7565], supplemented by data from [van Zeist, (1994) #7712]; [Frey, 1991 #6437]
Jaffa	Israel	32.0495	34.759231	-1200	-1100	-1150		Td	Tta	Hv				Le	Ci	Pis	Vice	Vicf	Vics	La		Bra										Fig			Ole			Pist			Vit
Shiloh	Israel	32.06999969	35.29999924	-1220	-1030	-1125			Tta	Hv				Le			Vice															Fig			Ole			Pist			Vit		[Kislev, 1993 #6336];[Liphschitz, 1993 #6359]
Tell Afis	Syria	35.91999817	36.77999878	-1550	-700	-1125	Tm	Td	Tta	Hv				Le			Vice	Vicf		La															Ole						Vit		[Wachter-Sarkady, 1998 #2602]
Kamid el-Loz	Lebanon	33.61999893	35.83000183	-1200	-900	-1050			Tta	Hv				Le	Ci		Vice			La																					Vit		[Behre, 1970 #6378];[Baas, 1980 #1411]
Pella	Jordan	32.45	35.616667	-1200	-900	-1050			Tta					Le	Ci	Pis	Vice				Linu						Amyc			Cel					Ole		Phd				Vit
Khirbat al-Mudayna al-'Aliya	Jordan	31.280613	35.870514	-1105	-940	-1022.5		Td	Tta	Hv				Le																		Fig									Vit		Porter et al. 2014
Tappeh Gijlar (TAG-A)	Iran	37.93000031	45.02999878	-1100	-900	-1000			Tta																																Vit		[Costantini, 1984 #7562]
Hasanlu	Iran	37.004076	45.457971	-1050	-800	-925		Td	Tta	Hv		Pa		Le	Ci		Vice	Vicf														Fig				Pyr			Pru		Vit		Harris 1989; Danti 2014
Tell Schech Hamad	Syria	35.61999893	40.72000122	-1075	-700	-887.5			Tta	Hv		Pa	Se	Le			Vice	?Vicf		La												Fig							Pru		Vit
Megiddo	Israel	32.585	35.184167	-1200	-500	-850			Tta	Hv																									Ole						Vit
Deir'Alla	Jordan	32.18999863	35.61999893	-1000	-500	-750		Td	Tta	Hv				Le	Ci	Pis	Vice			La												Fig			Ole						Vit		[van Zeist, 1973 #976];[Neef, 1989 #974]
Kinet Höyük	Turkey	36.853752	36.15682	-800	-700	-750		Td	Tta	Hv		Pm		Le			Vice			La	Linu											Fig									Vit
Konur (Konar) Sandal North	Iran	28.463247	57.778756	-1000	-500	-750				Hv										La							Amyc										Phd						Mashkour et al. 2013
Nimrud	Iraq	36.09999847	43.31999969	-1300	-200	-750		Td	TTa	Hv		Pa		Le					Vics		Linu																						Helbaek 1966
Tel Lachish	Israel	31.565	34.849	-1000	-500	-750	Tm	Td	Tta												Linu											Fig			Ole						Vit
Tell Hesban (Iron Age)	Jordon	31.800556	35.809026	-1000	-500	-750			Tta	Hv				Le																											Vit		Gilliland, D. R. (1986). Paleoethnobotany and paleoenvironment. Hesban 2. Environmental foundations. Ø. S. LaBianca and L. Lacelle. Berrien Springs, MI, Andrews University Press: 123-142.
Tell Qasile	Israel	32.101572	34.795024	-1000	-500	-750		Td		Hv				Le	Ci	Pis		Vicf		La	Linu											Fig							Pru		Vit		Kislev, M. E. and M. Hopf (1985). Food remains from Tell Qasile with special reference to Lathyrus sativus/cicera. Excavations at Tell Qasile. Part two? A. Mazar. Jerusalem, ? 20: 140-148. TAXA FLORA
Tepe Yahya	Iran	28.330833	56.8675	-1000	-500	-750			Tta	Hv		Pa																		Cel													Costantini and Costantini-Biasini 1985.
Kinet Höyük	Turkey	36.853752	36.15682	-800	-700	-750		Td	Tta	Hv		Pm		Le			Ve			La	Lin											Fig									Vit
Tepe Sialk south	Iran	33.968722	51.404451	-850	-550	-700	Tm	Td	Tta	Hv							?Vice																								Vit		Tengberg 2004: Helwing B. 2006
Susa, Ville Royale	Iran	32.18976	48.259487	-750	-600	-675		Td	Tta	Hv				Le									Cart				Amyc										Phd						Miller 1981
Masada	Israel	31.315556	35.353889	-1000	-300	-650																															Phd						Liphschitz and Lev-Yadun 1989
Tille Höyük	Turkey	37.719276	38.870026	-707	-507	-607							Se																														Nesbitt and Summers 1988
Tille Höyük	Turkey	37.719276	38.870026	-707	-507	-607							Se
Kinet Höyük	Turkey	36.853752	36.15682	-700	-330	-515	Tm	Td	Tta	Hv		Pm									Linu		Cart									Fig									Vit
Kinet Höyük	Turkey	36.853752	36.15682	-700	-330	-515	Tm	Td	Tta	Hv		Pm									Lin		Cart									Fig									Vit
Tepe Yahya	Iran	28.330833	56.8675	-500	-300	-400		Td	Tta	Hv		Pa		Le							Linu																						Costantini and Costantini-Biasini 1985.
Larsa	Iraq	31.285833	45.853611	-650	50	-300	Tm		Tta	Hv													Cart														Phd						Neef 1989
Kinet Höyük	Turkey	36.853752	36.15682	-330	-50	-190			Tta	Hv
Salamis	Cyprus	35.2	33.875	-350	-30	-190			Tta	Hv				Le	Ci	Pis	Vice	Vicf		La							Amyc					Fig			Ole				Pru	Que	Vit		a/bot Jane Renfrew and H. Hjelmqvist (date estimate) Excavated by Vassos Karageorghis
Kinet Höyük	Turkey	36.853752	36.15682	-330	-50	-190			Tta	Hv
A?van Kale (Hell)	Turkey	38.855245	38.994798	-100	0	-50			Tta	Hv		Pm	Si	Le	Ci	Pis	Vice			La	Linu		Cart				Amyc											Pist	Pru		Vit		Nesbitt and Summers, 1988
A?van Kale (Hell)	Turkey	38.855245	38.994798	-100	0	-50			Tta	Hv		Pm	Si	Le	Ci	Pis	Ve			La	Lin		Cr				Amyc											Pist	Pru		Vit
									275
