# Supplementary material for: Between domestication and civilization: the role of agriculture and arboriculture in the emergence of the first urban societies
Source: Veg Hist Archaeobot. 2019 Apr 20;28(3):263–82. doi: 10.1007/s00334-019-00727-4 (PMC6499764; doi:10.1007/s00334-019-00727-4)
Supplement: Supplementary file 2 — Supplementary material 2 (CSV 51 KB) [file 334_2019_727_MOESM2_ESM.csv]

Site	Province	Latitude	Longitude	Start Date BC/AD	Finish Date BC/AD	Est. Date Median BC/AD	Triticum free-threshing	Hordeum vulgare	Oryza	Panicum miliaceum	Setaria italica	Glycine max/soja	Amygdalus persica	Armeniaca vulgaris	Castanea	Juglans	Malus	Pyrus	Vitis	Ziziphus	References
Shangzhai	Beijing	40.193341	117.300246	-5500	-4500	-5000										Jug					Zhao 2009. KG 2009.8; Zhao Zhijun and Zhang Juzhong, Kaogu 2009-8
Li County: unnamed site	Gansu	34.074061	105.133781	-3500	-3000	-3250			Ors	Pa	Se										Crawford & Shen 1998; HPIACR 2006; Hedges et al. 1992
Lixian 7	Gansu	34.189091	105.178434	-6050	-5350	-5700				Pa
Lixian 6	Gansu	34.189091	105.178434	-3750	-3550	-3650			Ors	Pa	Se										Jin's compilation. Li Lui and Chen 2012: Table 5.; HXKG 1987.1
Lixian 5	Gansu	34.189091	105.178434	-3500	-2500	-3000			Ors	Pa	Se										An 1999
Lixian 4	Gansu	34.189091	105.178434	-3050	-2550	-2800				Pa	Se										Song 2011
Lixian 3	Gansu	34.189091	105.178434	-2450	-1850	-2150				Pa	Se
Lixian 2	Gansu	34.189091	105.178434	-2350	-1850	-2100				Pa	Se
Lixian 1	Gansu	34.189091	105.178434	-770	-221	-495.5	Tta	Hv		Pa	Se										Unit of Shandong Institute of Archaeology 1997; Jin 2006; Fuller and Madella 2009
Lixian 12 (LX12)	Gansu	34.245099	105.431726	-4350	-4050	-4200				Pa	Se										Hu et al. 2008
Heituya	Gansu	34.315909	105.563631	-4550	-3750	-4150				Pa	Se										Jin 2011. Jin 2011. G.Y. Jin. (2011).
Xishanping	Gansu	34.57895	105.72693	-4550	-3750	-4150				Pa	Se										Zhao 2009. KG 2009.8; Zhao Zhijun and Zhang Juzhong, Kaogu 2009-8, Higham 2006
Xishanping	Gansu	34.57895	105.72693	-3500	-2500	-3000				Pa	Se										Crawford et al.2006
Xishanping	Gansu	34.57895	105.72693	-2700	-2350	-2525	Tta	Hv	Ors	Pa	Se	Gl									Bestel et al 2017
Gedachuan	Gansu	34.995721	106.070726	-4550	-3750	-4150				Pa	Se										after Yan, 1992, Lu et al., 2008
Dadiwan	Gansu	35.00789	105.908933	-5800	-5400	-5600				Pa											Li Lui and Chen 2012; KGXJK 1981
Dadiwan	Gansu	35.00789	105.908933	-4550	-3750	-4150				Pa	Se										after Liu et al 2009; Hunt et al. 2008; Li Lui and Chen 2012: Table 5. KG 1983.12;
Dadiwan	Gansu	35.00789	105.908933	-3750	-2950	-3350				Pa	Se										Li Lui and Chen 2012: Table 5.3. KG 1978.2; 1979.3; KGXB 1984.1, Hebei Sheng. 2003 .
Dadiwan	Gansu	35.00873	105.906373	-2350	-1850	-2100				Pa	Se										C. Stevens, n.d.
Dadiwan	Gansu	35.009078	105.904489	-1030	-832	-931	Tta														Sun et al 2016
Jiangjiazui	Gansu	35.033333	107.433333	-2350	-1850	-2100															Zhao 2005; Liu, Zhao & Liu 2015
Qin'an	Gansu	35.038132	105.666447	-6050	-5350	-5700															Sun 2014
Qin'an	Gansu	35.038132	105.666447	-6050	-5350	-5700															Wang Qing 2010
Qin'an	Gansu	35.038132	105.666447	-4350	-4050	-4200				Pa	Se
Qin'an	Gansu	35.038132	105.666447	-3750	-3550	-3650				Pa	Se
Qin'an	Gansu	35.038132	105.666447	-3500	-3000	-3250				Pa	Se										Crawford & Shen 1998
Qin'an	Gansu	35.038132	105.666447	-3050	-2550	-2800					Se										Zhang, Zhiheng 1998, Hubei Institute of Archaeology, Jianghan Archaeology, 1994
Qin'an	Gansu	35.038132	105.666447	-2450	-1850	-2150				Pa	Se										Zhang, Zhiheng 1998, Hubei Institute of Archaeology, Jianghan Archaeology, 1994
Qiaocun	Gansu	35.14993	107.483382	1031	1251	1141	Tta														Zheng 2004; Zheng et al.2007; Fuller et al. 2007
Qiaocun	Gansu	35.151719	107.500322	-2350	-1850	-2100			Ors	Pa	Se	Gl									Ji, 2009; An et al. 2010; An et al. 2013
Guanzizui	Gansu	35.180413	103.96179	-2126	-1902	-2014															Ji, 2009
Daping	Gansu	35.264151	106.06934	-2350	-1850	-2100															Ji, 2009
Sumiaoyuantou	Gansu	35.286697	106.108105	-2093	-1963	-2028															Liu et al. 2004; Barton 2009
Buziping	Gansu	35.459109	104.466885	-2940	-2760	-2850		Hv		Pa	Se										Stark 2005. Figure 6.4. Dong et al. JAS 2013
Buziping	Gansu	35.459109	104.466885	-2180	-1930	-2055				Pa	Se										Duan 2007, Li Liu 2012
Koujia	Gansu	35.477987	103.488246	541	642	591.5	Tta														Kong et al., 1999
Qijiaping	Gansu	35.496588	103.832964	-1515	-1264	-1389.5					Se										Lee et al. 2007
Xindian	Gansu	35.610732	103.782011	-1049	-845	-947		Hv													KGXB 1995.1
Linjia	Gansu	35.658105	103.268941	-3100	-2700	-2900				Pa	Se										Lee et al. 2007, Lu and Chen 2012 (p.41)
Qingyang	Gansu	35.70892	107.643786	-3500	-3000	-3250			Ors												C. Stevens, n.d.
Dahezhuang	Gansu	35.765718	103.157885	-1750	-1750	-1750					Se										Crawford & Shen 1998; Hedges et al. 1992
Laohuzui	Gansu	35.95	107.116667	-2464	-2210	-2337	Tta														Zhu Yanping 2013
Huangniangniangtai	Gansu	37.93544	102.605228	-2043	-1746	-1894.5	Tta	Hv		Pa	Se	Gl									Zhang, Juzhong & Qikun Ren 2005; Kan Xuhang and Zhou Qun 2007
Huangniangniangtai	Gansu	37.93544	102.605228	1274	1632	1453	Tta	Hv		Pa	Se	Gl									Sun et al., 2014
Huangniangniangtai	Gansu	37.935545	102.605913	-2350	-1850	-2100					Se
Mozuizi	Gansu	38.228611	102.673244	-2300	-2000	-2150				Pa	Se										Wasano 1995; Zheng et al. 2007
Mozuizi	Gansu	38.228611	102.673244	-356	0	-178				Pa	Se	Gl									Jin's compilation
Yuanyangchi	Gansu	38.246422	101.968604	-2500	-2000	-2250					Se										Cheng et al. 2016
Xihetan	Gansu	39.351176	99.098298	-2350	-2050	-2200				Pa	Se										cited in Yan 1992
Ganggangwa	Gansu	39.366167	99.991778	-2026	-1759	-1892.5		Hv		Pa	Se	Gl
Donghuishan	Gansu	39.366172	99.991789	-1900	-1500	-1700	Tta	Hv		Pa	Se	Gl									Fuller et al 2009; Zheng et al. 2009
Donghuishan	Gansu	39.366172	99.991789	-1650	-1425	-1537.5	Tta	Hv		Pa	Se	Gl									Fuller et al. 2007; ZPIACR 2003
Huoshaogou	Gansu	39.94983	97.708792	-1885	-1620	-1752.5	Tta	Hv		Pa	Se										Nanjing, 1979; Liu et al., 2008; Wang, 2013
Huoshaogou	Gansu	39.94983	97.708792	-790	-415	-602.5	Tta	Hv		Pa	Se										Wang et al 2012; d'Aploim Guedes et al 2015
Huoshaogou	Gansu	39.94983	97.708792	255	548	401.5	Tta	Hv		Pa	Se										Fuller et al 2009; Zheng et al. 2009
Shaguoliang	Gansu	40.078931	97.381379	-1920	-1530	-1725	Tta	Hv		Pa	Se										An et al. 2010.
Xuanquanzhi	Gansu	40.217481	95.307533	-111	131	10	Tta	Hv		Pa	Se	Gl	Amyp	Armv		Jug					Fuller et al 2009; Zheng et al. 2009
Huoshiliang	Gansu	40.533307	98.147523	-2135	-1895	-2015	Tta	?Hv		Pa	Se	Gl									Huang 2011
Cishan	Hebei	36.575851	114.124072	-6102	-5600	-5851				Pa	Se					Jug					Barton 2009
Niuwabao	Hebei	36.59404	114.048769	-6500	-5000	-5750					Se										Barton 2009
Xiwannian	Hebei	36.619452	114.149374	-6500	-5000	-5750										Jug					Qiu et al. 2016
Nanyangzhuang	Hebei	38.066376	114.643605	-4500	-3700	-4100					Se										Nongye Kaogu 1989; Weisskopf 2013
Nanzhuangtou	Hebei	39.111372	115.656989	-8500	-7700	-8100					?Se										Shang et al. 2012
Beifudi	Hebei	39.293853	115.384853	-6050	-5050	-5550										Jug					Zhang Juzhong cited in Yang Zhaoqing and Zhang Xihuan 2000, Lee et al. 2007
Wuluo Nandian	Henan	32.453033	117.793402	-2500	-2000	-2250				Pa	Se										Tang 2003; see Fuller et al 2007; Fuller and Qin 2009
Huitupo	Henan	32.68611	112.08334	-4000	-3000	-3500			Ors	Pa	Se									Zi	Song, PhD 2011
Baligang	Henan	32.690279	112.13244	-6700	-6300	-6500			Ors			Gl									An 1999
Baligang	Henan	32.690279	112.13244	-4300	-3000	-3650			Ors	Pa	Se										Qin, 2009
Baligang	Henan	32.690279	112.13244	-3000	-2500	-2750			Ors	Pa	Se										Wasano 1995; see Fuller and Qin 2009; Fuller et al., n.d.
Baligang	Henan	32.690279	112.13244	-2500	-2200	-2350			Ors	Pa	Se										Zhao, 2009; Jin and Wang, 2011; Wang et al., 2011 Wang and Luan, 2011; Wang and Jin, 2013
Baligang	Henan	32.690279	112.13244	-2200	-1800	-2000	Tta		Ors	Pa	Se	Gl	Amyp	Armv							Sun & Zhao,2013
Baligang	Henan	32.690279	112.13244	-1000	-400	-700	Tta		Ors	Pa	Se										Deng et al. 2015
Nanwa	Henan	32.835494	111.770397	-1900	-1500	-1700	Tta		Ors	Pa	Se	Gl								Zi	Huang and Zhang 2000
Nanwa	Henan	32.835494	111.770397	-1600	-1050	-1325	Tta		Ors	Pa	Se	Gl								Zi	Atahan et al 2008; Itzstein-Davey et al. 2007a
Heliwan	Henan	32.943391	113.991561	-3000	-2000	-2500			Ors
Yangzhuang	Henan	32.949667	113.995522	-3000	-2000	-2500			Ors										Vit		Shaanxi Provincial Institute of Archaeology & Weinan Municipal Institute of Archaeology and Conservation in Kaoguyuwenwu
Yangzhuang	Henan	32.949667	113.995522	-1900	-1500	-1700			Ors				Amyp	Armv					Vit
Huanglianshu (=Longshangang)	Henan	32.979724	111.32831	-3300	-2600	-2950			Ors		Se										after Yan, 1992; Liu et al., 2008, Wang & Jia 1998 Kaogu; in Crawford et al. 2005
Xiazhai	Henan	33.016944	111.270278	-3500	-3125	-3312.5				Pa	Se										Qin & Fuller, 2009
Xiazhai	Henan	33.016944	111.270278	-2500	-2250	-2375			Ors	Pa	Se										Deng et al., 2015; Weisskopf, 2014
Xiazhai	Henan	33.016944	111.270278	-2200	-1900	-2050	Tta		Ors	Pa	Se	Gl									Fuller & Qin 2009
Xiazhai	Henan	33.016944	111.270278	-790	-375	-582.5	Tta		Ors	Pa	Se	Gl									Song, 2011 PhD
Xiazhai	Henan	33.016944	111.270278	-360	120	-120	Tta	Hv	Ors		Se										Fuller/Qin, unpublished
Xiawanggang	Henan	33.018053	111.369912	-3000	-2600	-2800			Ors
Tangang	Henan	33.062101	112.891737	-4000	-2500	-3250			Ors												Ji, 2009
Xiaohe	Henan	33.169151	111.824923	-5100	-3000	-4050			Ors												Zheng 2004; Fuller &al. 2007
Shangpo	Henan	33.495311	114.10203	-1880	-1590	-1735			Ors	Pa		Gl									Ji, 2009
Xiping Shangpo	Henan	33.495808	114.0995	-2500	-2000	-2250				Pa											Wasano 1995; Zheng 2004; Fuller et al 2007
Jiahu	Henan	33.62003	113.67398	-7000	-6600	-6800			Ors			Gl							Vit		Zheng 2004; Fuller et al. 2007
Jiahu	Henan	33.62003	113.67398	-6600	-6200	-6400			Ors			Gl							Vit		Yan, 1992; Liu et al., 2008; Wu, 1983; Wang et al., 2011
Jiahu	Henan	33.62003	113.67398	-6600	-6200	-6400			Ors												GaoYu MA Dissertation; Gao et al., n.d.
Jiahu	Henan	33.62003	113.67398	-7000	-5000	-6000			Ors					Armv							cited in Madson, Chen and Gao 2007, p.192. Peterson and Shelach 2013
Jiahu	Henan	33.62003	113.67398	-6200	-5700	-5950						Gl							Vit		Fuller & Qin, n.d.
Shuiquan	Henan	33.910716	113.129591	-6000	-5000	-5500										Jug				Zi	Lu & Zhang 2008; Zhang et al. 2010
Shuiquan	Henan	33.910716	113.129591	-2200	-1600	-1900															Ma 2005, 100-101; Weisskopf 2014; Team for Study on Agriculture 2011
Dingzhuang	Henan	34.049885	113.818427	-7000	-5000	-6000					Se										Fuller & Zhang 2007; Zhang et al. 2010
Dugangsi	Henan	34.11664	113.48469	-1500	-1000	-1250	Tta	Hv	Ors	Pa	Se	Gl									Kaogu 1978, Book of Chinese Archaeology 1984
Shantaisi	Henan	34.11667	115.18333	-2600	-1900	-2250			Ors	Pa	Se										Liu et al. 2004, Cui TianXing et al. (2010)
Lilou	Henan	34.155685	112.66866	-2500	-2000	-2250			Ors		Se										Tang, Min & Sato 1993
Shigu	Henan	34.16316	113.673114	-6500	-5700	-6100										Jug				Zi	Jin's compilation
Wadian	Henan	34.187452	113.404943	-2200	-1800	-2000	Tta		Ors	Pa	Se	Gl	Amyp						Vit	Zi	Wang 1988
Wadian	Henan	34.187452	113.404943	-770	-221	-495.5	Tta				Se										Qiu et al. 2014
Dazhang	Henan	34.215536	112.793975	-3500	-3000	-3250					Se										Deng, Z., Fuller et al. (unpublished)
Jizhai	Henan	34.21864	113.33819	-2500	-2000	-2250			Ors	Pa	Se	Gl	Amyp	Armv					Vit		Song, 2011
Jizhai	Henan	34.21864	113.33819	-2200	-1800	-2000			Ors	Pa	Se										Song, 2011 PhD, Shelach et al. 2011.
Gushuihe (GSH)	Henan	34.22694	113.34728	-3000	-2500	-2750			Ors	Pa	Se										Song 2011, PhD
Gushuihe (GSH)	Henan	34.22694	113.34728	-3000	-2200	-2600			Ors	Pa	Se										Yang et al. 2016
Xiawu	Henan	34.22722	113.38142	-2200	-1800	-2000			Ors	Pa	Se	Gl	Amyp								Dong et al. JAS 2013
Yanzhai	Henan	34.267699	113.309268	-3000	-1500	-2250			Ors												Fuller & Qin n.d.
Shidao	Henan	34.363	112.87342	-1900	-1500	-1700			Ors	Pa	Se	Gl	Amyp								Song, PhD 2011
Shiyangguan	Henan	34.37122	113.19644	-3500	-2500	-3000			Ors	Pa	Se		Amyp							Zi	Chen et al. 2014
Youfangtou	Henan	34.37897	113.02753	-2200	-1800	-2000			Ors	Pa	Se	Gl	Amyp								Shao, 2002: 90; Xie, 2000
Yuancun	Henan	34.38839	113.03189	-3500	-2500	-3000			Ors	Pa	Se	Gl									after Yan, 1992, Liu et al., 2008
Yuanqiao	Henan	34.388684	112.99614	-4000	-3000	-3500			Ors	Pa	Se	Gl							Vit	Zi	Lee et al. 2007
Wuwan	Henan	34.39828	113.12492	-2200	-1800	-2000			Ors	Pa	Se	Gl	Amyp							Zi	An et al. 2010
Wangchenggang	Henan	34.398287	113.124914	-2200	-1800	-2000			Ors	Pa	Se	Gl									Wang et al. 2010, Yanping 2013
Wangchenggang	Henan	34.398287	113.124914	-1900	-1500	-1700	Tta			Pa	Se	Gl									Lee et al. 2007
Wangchenggang	Henan	34.398287	113.124914	-1300	-1000	-1150	Tta		Ors	Pa	Se	Gl								Zi	Ji, 2009
Wangchenggang	Henan	34.398287	113.124914	-770	-475	-622.5	Tta		Ors	Pa	Se	Gl								Zi	Zhang, W. 2000.
Chengyao	Henan	34.398411	113.082893	-2500	-2000	-2250				Pa	Se										An 1999
Xifandian	Henan	34.405307	113.084517	-2200	-1800	-2000			Ors	Pa	Se	Gl									after Yan 1992, Liu et al., 2008
Peiligang	Henan	34.436434	113.658326	-6043	-5569	-5806					Se					Jug				Zi
E'gou beigang	Henan	34.460336	113.372158	-5920	-5730	-5825										Jug				Zi	Lee et al. 2007, Peterson C. E. & Shelach G. (2012)
Guchengzhai	Henan	34.473131	113.858359	-3000	-2000	-2500				Pa	Se										after Yan, 1992, Liu et al., 2008
Guchengzhai	Henan	34.473131	113.858359	-1900	-1500	-1700	Tta			Pa	Se										Lee et al. 2007
Guchengzhai	Henan	34.473131	113.858359	-1600	-1450	-1525	Tta			Pa	Se										Lee et al. 2007, Flad et al. 2010. Table 1. Zhongguo kaoguxue nianjian (Chinese Archaeology Annual) 1985 E. E. Kuzmina 2008
Guchengzhai	Henan	34.473131	113.858359	-1300	-1000	-1150	Tta			Pa	Se										Lee et al. 2007
Xipo	Henan	34.498614	110.702134	-4000	-3000	-3500			Ors	Pa	Se	Gl							Vit		Yang et al 2013
Xinzhai	Henan	34.50656	113.41599	-2500	-2000	-2250	Tta		Ors	Pa	Se	Gl		Armv						Zi	Lee et al. 2007, Lee et al. 2007
Xinzhai	Henan	34.50656	113.41599	-1870	-1750	-1810			Ors	Pa	Se	Gl									Lee et al. 2007, From Rice database
Fudian	Henan	34.563629	112.86483	-6000	-5000	-5500					Se										Jiang Yuchao BA Dissertation 2012
Zhaocheng	Henan	34.56425	112.885725	-3500	-3000	-3250			Ors		Se										Zhouyuan Team 2004; Zhao and Xu 2004?, Lee et al. 2007
Fengzhai	Henan	34.586409	112.869984	-1600	-1450	-1525	Tta				Se										An 1999
Peicun	Henan	34.595839	112.752764	-1940	-1750	-1845	Tta		Ors	Pa	Se	Gl								Zi
Xinhougou	Henan	34.601958	112.879848	-1900	-1500	-1700				Pa	Se										Bestel et al 2017
Shangzhuang	Henan	34.6123	113.06374	-1600	-1450	-1525			Ors	Pa	Se	Gl									Sun and Zhao 2013
Matun	Henan	34.612711	112.840683	-2500	-2000	-2250				?Pa	Se										Chen et al. 2014
Shawoli	Henan	34.625967	113.681254	-5948	-5692	-5820					Se					Jug				Zi	Chen et al. 2014
Wuluoxipo	Henan	34.638433	113.00493	-6000	-5000	-5500					Se										An 1999
Nianzizhuang	Henan	34.643154	112.830554	-2500	-2000	-2250					Se										D'Alpoim Guedes, J. and Butler, E. E. 2014
Tianposhuiku	Henan	34.64518	112.95005	-1600	-1450	-1525	Tta		Ors	Pa	Se	Gl									Zong et al 2015
Tianposhuiku	Henan	34.64518	112.95005	-1400	-1250	-1325	Tta		Ors	Pa	Se	Gl									Chen et al. 2014
Gaoya	Henan	34.6455	112.697	-2900	-2600	-2750			Ors												Ji, 2009
Zaojiaoshu	Henan	34.64903	112.40112	-1880	-1640	-1760			Ors	Pa	Se	Gl							Vit		Zhuang et al. 2014 Holocene 24 no. 5 531-545; GaoYu et al., N.D.
Zaojiaoshu	Henan	34.64903	112.40112	-1740	-1590	-1665	Tta		Ors	Pa	Se	Gl							Vit	Zi	Fuller & Zhang 2007
Zaojiaoshu	Henan	34.64903	112.40112	-1610	-1555	-1582.5	Tta		Ors	Pa	Se	Gl							Vit	Zi	Shang et.al.,2012; Shang xue,Zhang Pengcheng, Zhou Xinying,Qiu Xinwei,Qu Yating,Wang Weilin & Wang Changsui 2012-04. Liu Huan et al. 2013-2014, Weisskopf 2013; Huang 1982; Yan 1992
Zaojiaoshu	Henan	34.64903	112.40112	-1560	-1520	-1540	Tta				Se									Zi	Barton 2009
Tianpocun	Henan	34.649871	112.935104	-3500	-3000	-3250				Pa	Se										Zhao and Chen 2011
Huizui	Henan	34.65185	112.74101	-2200	-1800	-2000			Ors	Pa	Se										Fuller & Zhang 2007
Huizui	Henan	34.65185	112.74101	-1900	-1500	-1700			Ors	Pa	Se	Gl									Chen et al., 2015
Wuluoshuiku	Henan	34.655773	112.997374	-3500	-3000	-3250				Pa	Se										Chen et al. 2014
Luokou northeast	Henan	34.662504	112.987203	-2500	-2000	-2250			Ors												Yuan et al. 2002
Luokou	Henan	34.662504	112.987203	-1880	-1590	-1735				Pa	Se										Chengdu Shi Wenwu Kaogu Yanjiusuo et al. 2002; Zhao and Chen 2011; d'Alpoim Guedes (2011); Aba et al. 2008, 2007; Zhao 2008, d�Alpoim Guedes et al. 2013. 2014
Luokou	Henan	34.66555	112.99816	-2500	-2000	-2250				Pa	Se										Xue Wencan 1982(2). First Archaeology Research Institute Team of Henan Academy of Sciences 1983(12); Wangjihui 1984(2). Hunt et al. 2008
Luokou northeast	Henan	34.66555	112.99816	-1900	-1500	-1700			Ors	Pa	Se										after Yan 1992, Liu et al., 2008
Luokou northeast	Henan	34.66555	112.99816	-1900	-1500	-1700			Ors	Pa	Se	Gl									An et al., 2014, Jia et al., 2013, Lee et al., 2007
Yulinzhuang	Henan	34.665604	112.930685	-3500	-3000	-3250				Pa	Se										D'Alpoim Guedes and Butler, 2014; D'Alpoim Guedes et al., 2014; D'Alpoim Guedes, 2011; Xizang Wenguanhui, 1985
Huilongwan	Henan	34.66722	112.829212	-1900	-1500	-1700				Pa	Se										D'Alpoim Guedes, J. and Butler, E. E. 2014, Quat. Int. 349
Weizhuang SW	Henan	34.675134	112.979765	-3500	-3000	-3250				Pa	Se										Song PhD 2011; CASS Institute of Archaeology, 1988
Weizhuang W	Henan	34.679796	112.982955	-3500	-3000	-3250				Pa	Se										Chen et al. 2014
Feiyao SE	Henan	34.682544	112.966512	-1600	-1450	-1525					Se
Wangwan	Henan	34.685346	112.326658	-3500	-3000	-3250					Se										Ji, 2009
Nanshi	Henan	34.696671	112.913912	-2500	-2000	-2250				Pa	Se										Ji, 2009
Sigou S	Henan	34.700607	112.895153	-2500	-2000	-2250				Pa	Se										See Ang 2010; Miyamoto 2009; Jin's compilation
Erlitou	Henan	34.70329	112.71664	-1900	-1600	-1750	Tta		Ors	Pa	Se	Gl									Zhang et al. 2010 JAS
Erlitou	Henan	34.70329	112.71664	-1600	-1450	-1525	Tta		Ors	Pa	Se	Gl									Chen, 2007
Shaochai	Henan	34.703872	112.92469	-1900	-1600	-1750			Ors	Pa	Se										Wang & Jia 1998 Kaogu; Zhao, 2007, Lee et al. 2007
Shaochai	Henan	34.70535	112.9307	-1900	-1500	-1700			Ors	Pa	Se	Gl									Chen et al. 2014
Sigou SE	Henan	34.705891	112.901906	-3000	-2500	-2750				Pa	Se	Gl									Chen et al., 2015; Dong et al., 2014
Fengzhai	Henan	34.714068	113.157884	-1300	-1000	-1150	Tta				Se										Deng et al., 2015; Weisskopf, 2014
Nanwayao	Henan	34.715078	112.239113	-3500	-3000	-3250				Pa	Se										Kong et al., 1999
FuXiTai	Henan	34.819201	113.138158	-3500	-3000	-3250					Se
Zhuzhai	Henan	34.825232	113.305482	-5974	-5823	-5898.5			Ors	Pa	Se					Jug			Vit	Zi	Song PhD 2011; The date for this site in the rice database is 2600-2400 cal. BC. Zhao Chunqing (2013)
Zhuzhai	Henan	34.825232	113.305482	-3308	-3130	-3219			Ors	Pa	Se										Song PhD 2011, Alison's PhD for date; Huang 1982; Yan 1992
Guanzhuang	Henan	34.851667	113.374444	-1050	-770	-910														Zi	Song PhD 2011
Nanjiaokou	Henan	34.86968	111.42472	-3950	-3850	-3900			Ors	Pa	Se		Amyp	Armv							Rowan Flad and Pochan Chen 2013
Nanjiaokou	Henan	34.86968	111.42472	-4400	-3000	-3700			Ors	Pa	Se										Fuller & Zhang 2007
Qingtai	Henan	34.888669	113.404742	-4000	-3500	-3750					?Se										Song, PhD 2011
Bancun	Henan	35.066175	111.844505	-6000	-5000	-5500						Gl									Jin's compilation
Bancun	Henan	35.066175	111.844505	-2900	-2600	-2750				Pa	Se										Fuller et al. 2007; 2009
Xijincheng	Henan	35.106029	113.108454	-2500	-1900	-2200	Tta		Ors	Pa	Se	Gl								Zi	Zhuang et al. 2014; GaoYu et al., N.D.; Zheng and Crawford 2014
Xijincheng	Henan	35.106029	113.108454	-207	221	7	Tta					Gl									Yan, Ng Chuen 2011
Xijincheng	Henan	35.106029	113.108454	618	907	762.5	Tta	Hv		Pa	Se	Gl								Zi	Zheng et al 2004
Liuzhuang	Henan	35.750086	114.261125	-3500	-3000	-3250				Pa	Se	Gl									Wang and Ding 2000; Fuller et al. 2007
Hougang	Henan	36.111841	114.335281	-3000	-2000	-2500					Se										Xiao 2001; Zhang, C. & H-C Hung 2010
Yinxu [Anyang]	Henan	36.120856	114.32416	-1766	-1122	-1444	Tta														Lee et al. 2007
Yangcun	Henan	38.945342	115.48887	-3500	-2000	-2750				Pa	Se		Amyp						Vit		Song, PhD 2011
Yanshishangcheng	Henan	-	-	-	-		Tta
Zhizhushan	Inner Mongolia	41.799768	121.423911	-2466	-2147	-2306.5	Tta				Se										D'Alpoim Guedes and Butler, 2014; D'Alpoim Guedes et al., 2014; D'Alpoim Guedes, 2011; Xizang Wenguanhui, 1985
Weijiawopu	Inner Mongolia	42.03815	119.160101	-4050	-3550	-3800				?Pa	?Se
Dashanqian	Inner Mongolia	42.11331	118.678164	-1000	-700	-850					Se										Song, PhD 2011
Weijiawopu	Inner Mongolia	42.14016667	118.9614722	-3500	-2900	-3200				Pa	Se
Fuxin 12D56	Inner Mongolia	42.155	121.89	-5900	-5700	-5800				Pa				Armv		Jug					Song 2011, PhD
Fuxin 12D16	Inner Mongolia	42.1557	121.896	-5500	-5300	-5400				Pa	?wSe			Armv		Jug					Chen Weiwei et al. 2012
Erdaojingzi	Inner Mongolia	42.171762	119.078239	-2000	-1500	-1750				Pa	Se	Gl
Er zuo dian	Inner Mongolia	42.258696	118.879441	-2200	-1600	-1900				Pa	Se	Gl
Zhaobaogou	Inner Mongolia	42.352249	120.167858	-5400	-4500	-4950
Sanzuodian	Inner Mongolia	42.361712	118.609257	-2000	-1200	-1600				Pa	Se										Song 2011, PhD
Xinglonggou	Inner Mongolia	42.387265	120.090703	-6200	-5400	-5800				Pa	Se			Armv		Jug		Pyr			Song, PhD 2011; Wang Chuanming, Zhao Xinping and Jin Guiyin (2010). Huaxia Archaeology 2010-3. Hu et al. 2010. HPICRA (Henan Provincial Institution of Culture Relics and Archaeology), 2007
Xinglonggou	Inner Mongolia	42.387265	120.090703	-6200	-5400	-5800				Pa	Se	Gl							Vit		Lu et al. 2005; AMO & IA 2005; Zhang, C. & H-C Hung 2010
Xinglonggou	Inner Mongolia	42.387265	120.090703	-2000	-1500	-1750				Pa	Se	Gl									An 1999
Xinglongwa	Inner Mongolia	42.388145	120.121931	-6200	-5400	-5800															Song, this thesis
Kulunqisanjiazi	Inner Mongolia	42.93972222	121.215	-1500	-1300	-1400				Pa	se	Gl									J. Song, n.d
Mangha	Inner Mongolia	43.969629	122.196572	-	-	-5800				Pa	Se										Dong et al. 2010
Luotongshan	Jilin	42.336502	126.061761	900	1200	1050		Hv		Pa	Se	Gl									D'Alpoim Guedes and Butler, 2014, d'Alpoim Guedes, 2013; d'Alpoim Guedes et al., 2013
Yongji	Jilin	42.892676	129.508008	-700	-500	-600						Gl
Xin'an	Jilin	43.698261	129.535668	25	1234	629.5				Pa											Chen et al. 2014
Lichunjiang	Jilin	44.119011	125.430748	1100	1200	1150				Pa	Se										Guang-Hui Dong et al. 2015
Dahaimeng	Jilin	44.128004	126.458959	-1110	-420	-765						Gl									Chen et al. 2014
Yangtun	Jilin	44.128004	126.458959	-481	650	84.5					Se										Guo Da-shun 2002 p. 151 in Nelson
Sunchangqing	Jilin	45.70855	122.624296	1100	1200	1150	Tta	Hv		Pa	Se	Gl									Crawford et al. 2005; Sino-US Joint Archaeological Team of the Cliangcheng Area 2005
Guojiacun	Liaoning	38.758694	121.152189	-3000	-2000	-2500					Se										Yang 1978; Zhang et al 2006; Zhang and Hung 2010; Yang et al 2016
Dazuizi	Liaoning	39.07985	121.70023	-2500	-1800	-2150															Jin et a 2009b; d'Aploim et al 2015
Xinle	Liaoning	41.848002	123.413742	-5500	-4500	-5000				?Pa											Song, 2011
Fengxia	Liaoning	41.910378	120.609109	-2200	-1600	-1900				Pa	Se										Zhongguo 1988; cited by Zhao Zhijun 2009; Flad et al. 2010
Xinmin	Liaoning	42.005822	122.817877	-5500	-4800	-5150															Fuller and Zhang, 2007
Wenjiatun	Liaoning	42.3005	124.4388	-3000	-2600	-2800			Ors												Lu 2005; 2006, Zhang-Chi and Hsiao-chun Hung 2010
Zhangga	Qinghai	35.730197	102.563104	-3085	-2889	-2987				Pa	Se										Jin et al 2011; d'Aploim Guedes et al 2015
Jiaoridang	Qinghai	35.733295	102.435454	-1513	-1413	-1463		Hv		Pa	Se										Lu 2005; 2006; 2009
Lamuzui	Qinghai	35.766272	102.376639	-796	-516	-656		Hv		Pa											Wang et al. 2013; d'Alpoim Guedes et al. 2015
Hongtjiaozi	Qinghai	35.795896	102.553211	-3096	-2916	-3006				Pa	Se										Fuller & Zhang 2007
Erfang	Qinghai	35.845517	102.836276	-1249	-1007	-1128	Tta	Hv		Pa	Se										Zhang Hai's compilation
Yangou	Qinghai	35.85359	102.473556	-755	-413	-584		Hv		Pa	Se										Rodwell 1984a, Rodwell, Sally, 1984; Dong et al. JAS 2013; Zhang Hai's compilation
Liajia	Qinghai	35.860781	102.810453	-3550	-3050	-3300					Se										Lee et al. 2007
Liajia	Qinghai	35.860781	102.810453	-2150	-1650	-1900				Pa	Se
Guanting Basin: Erfang, Lamafeng, Baojia, Wenjiagou, Zhongchuan Nongchang.	Qinghai	35.86759	102.794539	-1450	-750	-1100	Tta	Hv		Pa	Se										Lee et al. 2007
Wenjia	Qinghai	35.872581	102.873042	-1206	-976	-1091	Tta	Hv		Pa	Se										Lee et al. 2007, Jiang, Q., Piperno, D. (1994). Jiang, Q., 1995
Xinjia	Qinghai	35.876949	102.842666	-2194	-1976	-2085				Pa	Se										Lee et al. 2007
Guanting Basin: Ejia, Xinjia, Qingquan Hantai.	Qinghai	35.877118	102.842518	-2150	-1650	-1900				Pa	Se										Crawford, unpublished; Murowchick & Cohen 2001; in Crawford et al 2005
Bayan	Qinghai	35.882517	102.354635	-1115	-939	-1027	Tta	Hv													Lee et al. 2007, Jiang, Q., Piperno, D. (1994). Jiang, Q., 1995
Hurere	Qinghai	35.88467	102.822278	-3492	-3024	-3258				Pa	Se
Hongyazhangjia	Qinghai	35.895692	102.829968	-2889	-2635	-2762				Pa	Se										Lee et al. 2007, see Zhang, Dong et al. 2010
Gongshijia	Qinghai	35.902654	102.65325	-2117	-1893	-2005		Hv		Pa	Se										Rispoli 2008: 269; Lu 2009, Zhang-Chi and Hsiao-chun Hung 2010
Gongshijia	Qinghai	35.902654	102.65325	-1511	-1385	-1448		Hv		Pa	Se										Zhong et al. 2016; C. Zhao 2005, Liu Huan.2013-04. http://en.cnki.com.cn/Article_en/CJFDTOTAL-KGYW201304012.htm
Yaluhu	Qinghai	35.91097	102.317443	-2561	-2343	-2452				Pa	Se										Wei et al., 2007, Jing and Campbell 2009
Luowalinchang	Qinghai	35.927581	101.873665	-3355	-3027	-3191				Pa	Se										Jin's compilation
Luowalinchang	Qinghai	35.927581	101.873666	-2864	-2574	-2719				Pa	Se										Zhongguo Wenwu Bao 1994; in Crawford&al. 2005; Li Xinwei 2013
Luowalinchang	Qinghai	35.927581	101.873668	-1419	-1211	-1315	Tta	Hv		Pa	Se										Jin's compilation
Luowalinchang	Qinghai	35.927581	101.873667	-1407	-1217	-1312	Tta	Hv		Pa	Se										Gao et al 2016
Tuanjie	Qinghai	35.966502	102.041936	-1259	-1017	-1138		Hv		Pa	Se										Kong et al., 1999; in Crawford et al. 2005
Xiariyamakebu	Qinghai	35.977319	97.447882	-1435	-1297	-1366		Hv			Se										Jiang, 2011
Keer	Qinghai	35.990526	97.717309	-800	-548	-674		Hv													Jiang, 2011
Andaqiha	Qinghai	36.005761	102.000553	-3085	-2889	-2987				Pa	Se										Jiang Yuchao BA Dissertation 2012
Dongfengxinan	Qinghai	36.032221	101.984006	-1386	-1128	-1257		Hv													Wang et al 2012; d'Aploim Guedes et al 2015
Gayixiangjing	Qinghai	36.064233	101.295476	-3325	-2910	-3117.5				Pa	Se										Jiang Yuchao BA Dissertation 2012
Shangduoba	Qinghai	36.07887	101.919454	-2828	-2472	-2650				Pa	Se										Jiang Yuchao BA Dissertation 2012
Zhongtan	Qinghai	36.103596	101.975573	-2132	-1918	-2025				Pa	Se										Team for Early Agriculture 2011
Gagai	Qinghai	36.141543	101.607912	-800	-548	-674		Hv													Jiang Yuchao BA Dissertation 2012
Shawuang	Qinghai	36.163738	102.053076	-420	-350	-385		Hv													Jiang Yuchao BA Dissertation 2012
Lalongwa	Qinghai	36.188257	102.060479	-897	-801	-849		Hv													Xiang and Yao 2006
Yingpandi	Qinghai	36.209957	102.653791	-976	-832	-904		Hv		Pa											Xiang and Yao 2006
Tawendaliha	Qinghai	36.227181	97.310896	-1442	-1306	-1374		Hv		Pa											Jiang Yuchao BA Dissertation 2012
Wayaotai	Qinghai	36.229507	103.072025	-1865	-1623	-1744		Hv		Pa
Zhaojiazhuang	Qinghai	36.268614	102.580418	-2023	-1889	-1956				Pa	Se										Jiang Yuchao BA Dissertation 2012
Huidui	Qinghai	36.366125	102.321983	-1416	-1216	-1316	Tta	Hv													Jiang Yuchao BA Dissertation 2012
Qiezha	Qinghai	36.38693	100.370607	-1413	-1265	-1339		Hv													Jiang Yuchao BA Dissertation 2012
Nanshansi	Qinghai	36.432517	102.397894	-2140	-1976	-2058				Pa	Se										Jiang Yuchao BA Dissertation 2012
Dalitaliha	Qinghai	36.438532	96.455061	-1500	-1000	-1250	Tta
Talitaliha	Qinghai	36.438532	96.455061	-1115	-840	-977.5		Hv		Pa											Jiang Yuchao BA Dissertation 2012
Shuangerdongping	Qinghai	36.444489	102.512128	-1390	-1210	-1300	Tta	Hv		Pa	Se										Jiang Yuchao BA Dissertation 2012
Shuangerdongping	Qinghai	36.444489	102.512128	-995	-840	-917.5		Hv		Pa	Se
Liuwanshagou	Qinghai	36.454039	102.555762	-2456	-2202	-2329				Pa	Se										Zhao 2006 , Zhang et al. 2010
Ledu Liuwan	Qinghai	36.454089	102.555789	-3300	-2000	-2650	Tta				Se										Jiang Yuchao BA Dissertation 2012
Qingshiya	Qinghai	36.494184	102.137209	-2279	-2043	-2161					Se										Xiang and Yao 2006
Pinganxincun	Qinghai	36.502942	102.128092	-2571	-2463	-2517				Pa	Se										Jiang Yuchao BA Dissertation 2012
Mijiawan	Qinghai	36.539371	102.406418	-2468	-2296	-2382				Pa											no reference
Fengtai	Qinghai	36.560394	101.565514	-1600	-500	-1050	Tta														Chen et al., 2010
Fengtai	Qinghai	36.560394	101.565514	-1250	-850	-1050	Tta	Hv			Se										Jiang Yuchao BA Dissertation 2012
Shenna	Qinghai	36.655376	101.75598	-2150	-1650	-1900	Tta	Hv
Heibiya	Qinghai	36.662308	102.021742	-2912	-2706	-2809				Pa	Se										JIANG Yuchao 2011. BA Dissertation, Peking University
Weijiabao	Qinghai	36.678825	102.025673	-1247	-1003	-1125		Hv		Pa											Luan et al 2007
Longshan	Qinghai	36.681353	101.23716	-1005	-859	-932		Hv		Pa											Chen et al. 2014
Benbakou	Qinghai	36.689366	101.507038	-2886	-2619	-2752.5				Pa	Se										Jin et al 2009b; d'Aploim Guedes et al 2015
Xiawatai	Qinghai	36.733976	102.140898	-969	-827	-898	Tta	Hv				Gl	Amyp								An 1999
Xiasunjiazhai	Qinghai	36.744397	101.757839	-2140	-1955	-2047.5		Hv		Pa											Song 2011, PhD
Kalashishuwan	Qinghai	36.797886	101.559709	-1386	-1134	-1260	Tta	Hv		Pa											Zhao, 2005; d'Aploim Guedes et al. 2015
Yangjiazhaipo	Qinghai	36.842424	101.73285	-2197	-2031	-2114				Pa	Se										Z. Zhao, personal comunication
Ajiacun	Qinghai	36.862272	101.694273	-2132	-1918	-2025				Pa	Se										Ji, 2009
Jinchankou	Qinghai	36.920327	102.53922	-2021	-1891	-1956		Hv		Pa	Se										Team for Study on Agriculture 2011
Jinchankou	Qinghai	36.920327	102.539221	-1879	-1681	-1780		Hv		Pa	Se										Ji, 2009
Hongshanzuinanpo	Qinghai	36.981785	98.522021	-1415	-1267	-1341		Hv		Pa											Song, PhD 2011
Caodalianhuxi	Qinghai	37.091864	100.402783	-1110	-904	-1007		Hv		Pa											Zhao and Xu 2004
Lagalamaerma	Qinghai	37.330891	100.128184	-1410	-1260	-2300		Hv													D'Alpoim Guedes, J. and Butler, E. E. 2014, Xiao, M., 2001.
Aiqingya	Qinghai	37.330891	100.128184	-1505	-1407	-1456	Tta														D'Alpoim Guedes, J. and Butler, E. E. 2014, Yunnan Sheng Wenwu Kaogu Yanjiusuo, Dali Zhou Wenwu Guanlisuo, Yongping. Xian Wenwu Guanlisuo, 2002
Shaliuheqiaodong	Qinghai	37.330972	100.134205	-1749	-1561	-1655				Pa											Chen et al. 2014
Hulijia	Qinghai	35.876376	102.801839	-4000	-3500	-3750					Se										Del Martello & al, n.d.
Xiangjiawan	Shaanxi	32.819978	107.619649	-5100	-3000	-4050			Ors	?Pa	?Se										An et al. 2014,, An et al. 2014, Jia et al. 2013
Hejiawan	Shaanxi	32.871815	106.80383	-5500	-5000	-5250			Ors												An et al. 2014,
Lijiacun	Shaanxi	32.96577	107.741914	-5800	-5400	-5600			Ors												Itzstein-Davey et al. 2007b; Wan, H. et al. 2014; Chen K et ak 2014
Yuanjunmiao	Shaanxi	34.186607	109.4761	-4750	-3650	-4200					Se
Fengxi	Shaanxi	34.212782	108.722122	-1600	-1046	-1323					Se										An et al. 2014
Quanhu	Shaanxi	34.23451	109.75342	-4000	-3000	-3500			Ors												An et al. 2014,
Quanhu	Shaanxi	34.23451	109.75342	-3500	-3000	-3250			Ors		Se										An et al. 2014, Date from Zhao Chunqing 2013 page 238
Xinjie	Shaanxi	34.243558	109.158149	-3500	-2600	-3050	Tta		Ors	Pa	Se	Gl								Zi	Chen et al. 2014; Dong et al. 2014
Banpo	Shaanxi	34.274517	109.048	-4750	-3650	-4200					Se										Chen et al. 2014
Nansa	Shaanxi	34.275253	108.640647	-1663	-1450	-1556.5	Tta														An et al., 2014, Jia et al., 2013
Zhaojialai	Shaanxi	34.300548	108.124613	-2600	-1950	-2275	Tta				Se										Zhao 2006
Anban	Shaanxi	34.352681	107.913833	-3500	-3000	-3250			Ors	Pa	Se	Gl									Deng, Z., Fuller et al. (unpublished)
Jiangzhai	Shaanxi	34.378741	109.217936	-5000	-4000	-4500				Pa											Chen et al. 2014
Fulinbao	Shaanxi	34.382645	107.095878	-3700	-3300	-3500					Se										Guang-Hui Dong et al. 2015
Beishouling	Shaanxi	34.386072	107.155038	-4850	-4150	-4500					Se										Chen et al., 2015
Zhouyuan	Shaanxi	34.41389	107.895836	-3500	-3000	-3250				Pa	Se										Chen et al. 2014
Zhouyuan	Shaanxi	34.41389	107.895836	-2500	-1800	-2150	Tta		Ors	Pa	Se	Gl									Dodson et al. 2013
Zhouyuan	Shaanxi	34.41389	107.895836	-1600	-1046	-1323	Tta			Pa	Se	Gl									Guang-Hui Dong et al. 2015
Yangling	Shaanxi	34.443713	108.94064	-206	220	7	Tta			Pa	Se										Chen et al. 2014
Shangguancun	Shaanxi	34.460612	107.199636	649	773	711	Tta														Deng et al., 2015; Weisskopf, 2014
Shangguancun	Shaanxi	34.460612	107.199636	-	-																Tang,Min & Sato 1993
Xinglefang	Shaanxi	34.543439	109.984276	-4000	-3500	-3750			Ors	Pa	Se										Lee &al. 2007; Weisskopf 2010
Kangjia	Shaanxi	34.585869	109.377952	-2500	-2000	-2250					Se			Armv							Fuller & Zhang 2007; Zhang et al. 2010
Xiahe	Shaanxi	35.16992	109.578956	-3300	-2700	-3000				Pa	Se										Luan et al 2007
Zhucheng	Shaanxi	35.40782	117.004916	-770	-200	-485														Zi	Liu and Fang, 2010
Zhaimaoliang	Shaanxi	37.828183	109.491332	-2600	-1900	-2250				Pa	Se									Zi	Z. Zhao 2007; Yuan and Campbell 2009; Flad et al. 2010
Ershucheng	Shandong	34.795157	117.765246	-900	-475	-687.5					Se										Fuller & Zhang 2007, Cited by Li Liu et al. 2007
Dongpan	Shandong	34.926032	118.749682	-5000	-4500	-4750			Ors	Pa	Se										Tang,Min & Sato 1993
Dongpan	Shandong	34.926032	118.749682	-2500	-1900	-2200			Ors	Pa	Se										Fuller & Zhang 2007
Dongpan	Shandong	34.926032	118.749682	-1050	-770	-910			Ors	Pa	Se										Fuller & Zhang 2007; Zhang et al. 2010, Fuller & Zhang 2007; Zhang et al. 2010
Jianxin	Shandong	34.930211	117.411689	-3000	-2600	-2800					Se										Fuller & Zhang 2007; Zhang et al. 2010
Zhuanglixi	Shandong	35.08333	117.1625	-2600	-1900	-2250			Ors			Gl							Vit	Zi	Zhao Zhijun, personal communication
Beixin	Shandong	35.111336	117.191957	-5400	-4100	-4750					Se										Deng et al. 2017
Houyuangguanzhuang	Shandong	35.137442	118.309601	-2600	-1900	-2250				Pa	Se										Chen et al. 2014
Yaowangcheng	Shandong	35.31218	119.37553	-2600	-1900	-2250			Ors												Chen et al. 2014
Nantunling	Shandong	35.366407	119.452565	-5000	-4100	-4550				Pa											Crawford et al 2005
Nantunling	Shandong	35.366407	119.452565	-2800	-2500	-2650			Ors	Pa	Se										Mair& Mallory 2000
Xujiacun	Shandong	35.448237	119.42295	-3000	-2500	-2750			Ors	Pa	Se										Zhao 2006
Ma'an	Shandong	35.449008	119.248006	-1800	-1700	-1750				Pa	Se										Sun 2013
Wangyin	Shandong	35.451738	116.778628	-4100	-2600	-3350			Ors												Guo 1995 page 150 in Nelson
Zhangshan	Shandong	35.490105	116.450825	-4300	-4100	-4200					Se										Xiaohu Zhang 2012
Xilou	Shandong	35.501	118.9987	-3000	-2000	-2500			Ors		Se										An et al. 2014; Team for Study on Agriculture 2011
Duanjiahe	Shandong	35.527699	118.984893	-3000	-2000	-2500			Ors		Se										Wang 1995, www.bu.edu/asianarc/projects/field-projects/shangqiu/shantaisi/
Jixitou	Shandong	35.531453	118.889056	-4150	-2650	-3400			Ors												Shelach (2002)
Liangzhuang	Shandong	35.571014	116.360516	1350	1400	1375			Ors	Pa	Se										Dodson et al. 2013
Liangchengzhen	Shandong	35.57903	119.57195	-2600	-2000	-2300	Tta		Ors	Pa	Se	Gl									Dodson et al. 2013, ???, ???, ???, John Dodson, and ? ? 2012
Liangchengzhen	Shandong	35.57903	119.57195	-2200	-1700	-1950	Tta		Ors	Pa	Se										Zhang, Xia and Zhang 2014
Dantu	Shandong	35.601306	119.52857	-3000	-2500	-2750			Ors												Zhang et al. 2015
Xujiacun	Shandong	35.617803	119.609408	-3000	-2600	-2800			Ors	Pa	Se										Debaine-Francfort 1988 , Dodson et al. 2013; Zhao Keliang, Li Xiaoqiang, Zhou Xinying, John Dobson and Ji Ming, 2012.
Zhaojiazhuang	Shandong	36.050408	119.787864	-2600	-2300	-2450	Tta	Hv	Ors	Pa	Se	Gl									C. Zhao 2005, Shelach and Teng 2013
Xuejiazhuang	Shandong	36.056337	119.442259	-2600	-2000	-2300			Ors	Pa	Se										Song, PhD 2011
Bianbiandong	Shandong	36.061667	118.471389	-5400	-4900	-5150				Pa	Se								Vit		Chen et al. 2014
Sanlihe	Shandong	36.253042	119.915143	-2900	-2500	-2700					Se										C.Zhao 2005
Juxian/ Jiaozhou	Shandong	36.269895	120.043785	-3000	-2400	-2700			Ors		Se										Dodson et al. 2013
Jiaochangpu	Shandong	36.409345	116.260948	-2400	-1900	-2150	Tta			Pa	Se	Gl									Jin's compilation
Cuimazhuang	Shandong	36.544655	116.893448	-1100	-1000	-1050				Pa	Se										Sun et al 2014
Wangfu	Shandong	36.556714	116.822773	-771	-476	-623.5				Pa	Se										Zhao, 2007
Beiqian	Shandong	36.600133	120.739182	-4100	-3500	-3800				Pa	Se								Vit		Chen and Fang 2008; d'Aploim Guedes et al. 2015
Beiqian	Shandong	36.600133	120.739182	-1046	-256	-651	Tta	Hv	Ors	Pa	Se	Gl							Vit	Zi	Jin et al 2009b; d'AlpoimGuedes et al 2015
Chiping	Shandong	36.603001	116.251427	-2400	-1900	-2150				Pa	Se										Wu et al 2010; d'Aploim Guedes et al 2015
Yuezhuang	Shandong	36.61994	116.82861	-6060	-5750	-5905			Ors	Pa	Se										Lee &al. 2007
Tangye	Shandong	36.689585	117.233881	-770	-600	-685	Tta			Pa	Se	Gl							Vit	Zi	Song, PhD 2011; Song Jixiang 2007
Xihe	Shandong	36.705893	117.630122	-6070	-5900	-5985			Ors		Se										Origins of Chinese Civilization Team 2011
Daxinzhuang	Shandong	36.711332	117.106332	-1435	-1220	-1327.5	Tta		Ors	Pa	Se	Gl							Vit		Chen et al. 2014; Dong et al. 2014
Daxinzhuang	Shandong	36.711332	117.106332	-1220	-1135	-1177.5	Tta		Ors	Pa	Se	Gl							Vit		Jin's compilation
Daxinzhuang	Shandong	36.711332	117.106332	-1135	-1050	-1092.5			Ors	Pa	Se										Wei et al., 2007
Zhangmatun	Shandong	36.71993	117.112845	-7050	-6500	-6775				?Pa	?Se								Vit		Song, PhD 2011
Zhangmatun	Shandong	36.71993	117.112845	-	-	650	Tta			Pa	Se										Dodson et al. 2013
Qianbuxia	Shandong	36.74782	119.381556	-6500	-5500	-6000				?Pa	?Se										Deng et al. 2017
Fangjia	Shandong	36.778352	118.02603	-2600	-1900	-2250			Ors	Pa	Se										Li Fan et al. 1989 cited in Zhao Zhijun 2009, Dodson et al. 2013
Houli	Shandong	36.835399	118.387532	-6500	-5500	-6000															Song, PhD 2011, Jiang, Q., Piperno, D. (1994). Jiang, Q., 1995
Xiaojingshan	Shandong	36.882659	117.517919	-6500	-5500	-6000															Chen Weiwei et al. 2012
Tonglin	Shandong	36.89435	118.22578	-3000	-2000	-2500			Ors	Pa	Se	Gl	Amyp						Vit	Zi	Song, PhD 2011
Tonglin	Shandong	36.89435	118.22578	-1900	-1600	-1750			Ors	Pa	Se	Gl									Lee et al. 2007
Tonglin	Shandong	36.89435	118.22578	-1600	-256	-928			Ors	Pa	Se	Gl									Lee et al. 2007
Tonglin	Shandong	36.89435	118.22578	-207	589	191			Ors	Pa	Se										Song 2011, PhD
Yujiadian	Shandong	36.980274	120.66819	-4100	-3350	-3725					Se										Song 2011, PhD
Fujia	Shandong	37.040321	118.401693	-2800	-2500	-2650					Se										Lee et al. 2007
Chenzhuang	Shandong	37.162878	117.764545	-1100	-1000	-1050			Ors	Pa	Se										Lee et al. 2007
Pengjia	Shandong	37.281947	116.807246	-1800	-1700	-1750				Pa	Se										Wu et al 2014
Yangjiaquan	Shandong	37.29294	120.8423	-2500	-1850	-2175			Ors												Song, 2011, Li Liu and Chen 2012; Liu et al. 2007
Yuangjiaquan	Shandong	37.31815	120.91715	-3000	-2000	-2500			Ors	Pa	Se										Jiang Yuchao BA Dissertation 2012
Zhaogezhuang	Shandong	37.370145	121.616416	-1800	-1600	-1700	Tta		Ors	Pa	Se	Gl									Jiang Yuchao BA Dissertation 2012
Maiohou	Shandong	37.480928	121.423114	-1800	-1700	-1750				Pa	Se										Lee et al. 2007
Yuhuangding	Shandong	37.535	121.3842	-5000	-4000	-4500					Se										Fuller & Zhang 2007; Zhang et al. 2010
Dazhongjia	Shandong	37.679476	121.063853	-3100	-2870	-2985			Ors												Jiang Yuchao BA Dissertation 2012
Beizhuang	Shandong	37.966979	120.620681	-4050	-3050	-3550				Pa											Z. Zhao 2007; Yuan and Campbell 2009; Flad et al. 2010
Yuhuicun	Shandong			-	-		Tta														Lee et al. 2007
Yueyabao	Shanxi	35.079625	110.797851	-1600	-1450	-1525	Tta			Pa	Se										C.Zhao 2005
Yuanqu dongguan	Shanxi	35.118523	111.882413	-2900	-2600	-2750				Pa											Chen et al. 2014; Dong et al. 2014
Xiyincun	Shanxi	35.213772	111.230636	-4000	-3500	-3750					Se
Shuinan	Shanxi	35.249457	111.151747	-3000	-2000	-2500	Tta			Pa	Se										Jiang et al 2011b
Daze south	Shanxi	35.303673	111.291896	-1900	-1550	-1725				Pa	Se										Liu, Xinyi PhD Diss; Shelach et al. 2011
Guojiazhuang	Shanxi	35.304195	111.171096	-1900	-1500	-1700				Pa	Se										C.Zhao 2005
Guojiazhuang	Shanxi	35.304195	111.171096	-1600	-1450	-1525				Pa	Se										Qiu et al. 2014
Gouxi east	Shanxi	35.319062	111.127356	-1900	-1500	-1700				Pa	Se										Debaine-Francfort 1989, Lee at al. 2007; Flad et al. 2010
Diantoubao	Shanxi	35.337395	111.31708	-4000	-2600	-3300			Ors	Pa	Se										Dodson et al. 2013
Diantoubao (North)	Shanxi	35.3375	111.317078	-4000	-2600	-3300			Ors	Pa	Se										d'Alpoim Guedes, J., Ming, J., He, K., Xiaohong, W., Jiang, Z., 2013b. Guangxi Zhuang ZizhiquWenwu Gongzuodui & Napo Xian Bowuguan 2003
Diantoubao (North)	Shanxi	35.3375	111.317078	-2900	-2600	-2750			Ors	Pa	Se										C.Zhao 2005
Nanwang west	Shanxi	35.35296	111.35844	-1900	-1500	-1700					Se										Li Fan et al. 1989 cited in Zhao Zhijun 2009, Dodson et al. 2013
Fengcun Northwest	Shanxi	35.353355	111.313477	-2900	-2600	-2750			Ors	Pa	Se										Zhao,2007
Fengcun Northwest	Shanxi	35.353355	111.313477	-2600	-2400	-2500			Ors	Pa	Se										Lee et al. 2007, Lee et al. 2007
Hougong	Shanxi	35.356297	111.40188	-2900	-2600	-2750			Ors	Pa	Se										Lee et al. 2007, IA, CASS (Institute of Archaeology, Chinese Academy of Social Sciences) 2004
Hougou	Shanxi	35.356297	111.401878	-2600	-2400	-2500			Ors	Pa	Se										Chen Weiwei et al. 2012
Nanbaishi west	Shanxi	35.356406	111.471072	-3000	-2000	-2500				Pa	Se										Song 2011; http://www.docin.com/p-721741644.html
Suncun	Shanxi	35.356438	111.29923	-2900	-2600	-2750			Ors	Pa	Se										Lee et al. 2007
Suncun (South)	Shanxi	35.356438	111.299232	-2600	-2400	-2500			Ors	Pa	Se										Lee et al. 2007, He Nu 2013
Shangshaowang	Shanxi	35.358536	111.25374	-4000	-2600	-3300			Ors	Pa	Se	Gl									Song 2011 , Shaanxi Provincial Institute of Archaeology. (n.d.). doi:10.1515/char-2013-0005
Liujiazhuang southeast	Shanxi	35.383873	111.456902	-1600	-1200	-1400			Ors	Pa	Se										Song, PhD 2011
Liujiazhuang southeast	Shanxi	35.383873	111.456902	-1600	-1000	-1300			Ors	Pa	Se										Chen et al. 2015
Dingdian	Shanxi	35.393772	111.25799	-4000	-3300	-3650			Ors	Pa	Se										Lu et al. 2005
Dingdian	Shanxi	35.393772	111.25799	-2900	-2600	-2750				Pa	Se										Tang,Min & Sato 1993
Xinzhuang west	Shanxi	35.399038	111.652172	-1900	-1500	-1700				Pa	Se										Jin Hetian et al. 2014
Chenjiazhuang	Shanxi	35.405563	111.276222	-3000	-2000	-2500			Ors		Se										Chen et al. 2014
Chengjiazhuang	Shanxi	35.405563	111.276222	-2400	-2150	-2275			Ors	Pa	Se										Chen et al., 2015
Xiayukou	Shanxi	35.431583	111.39236	-2400	-1900	-2150			Ors	Pa	Se										Xiang and Yao 2006
Cangdi	Shanxi	35.472904	111.36789	-4000	-2600	-3300			Ors		Se	Gl									Chen et al. 2014
Liuquan	Shanxi	35.47493	111.422796	-5000	-3000	-4000				Pa	Se										Flad et al. 2010
Zhoujiazhuang	Shanxi	35.481361	111.47741	-2900	-2800	-2850			Ors	Pa	Se										Dodson et al. 2013
Zhoujiazhuang	Shanxi	35.481361	111.47741	-2600	-2400	-2500				Pa	Se										Z. Zhao, personal comunication
Hucun	Shanxi	35.49041	111.356865	-2400	-1900	-2150			Ors	Pa	Se										Liu et al 2016
Kongjiazhuang southwest	Shanxi	35.496782	111.740829	-1900	-1500	-1700				Pa	Se									Zi	Song 2011, PhD
Jiajiabao	Shanxi	35.499037	111.463155	-1900	-1700	-1800				Pa	Se										Zhao, Z 2003
Xiaozhang northeast	Shanxi	35.499879	111.492025	-1600	-1450	-1525				Pa	Se										Zheng and Chen 2006; Zheng and Crawford 2014; Jiang et al. 2009; Team for Study on Agriculture 2011
Xijing	Shanxi	35.504297	111.527132	-3000	-2000	-2500				Pa	Se										Zhang Hai's compilation, Li Lui, Global Encyclopedia of Archaeology
Cuicun east	Shanxi	35.505188	111.473499	-3000	-2000	-2500				Pa	Se										Chen et al. 2014
Jiajiabao (south)	Shanxi	35.507496	111.455956	-1900	-1500	-1700			Ors	Pa	Se	Gl									Chen et al. 2014
Houma Dongchengwang	Shanxi	35.622414	111.363721	-2900	-2600	-2750					Se										D'Alpoim Guedes, J. and Butler, E. E. 2014, Xiao 1995; Xue 2010
Tenghualuo	Shanxi	35.67515	111.401367	-2600	-1900	-2250			Ors												Chen et al. 2014
Taosi	Shanxi	35.67515	111.40137	-2300	-2100	-2200			Ors	Pa	Se	Gl									Chen et al. 2014
Taosi	Shanxi	35.67515	111.40137	-2100	-2000	-2050			Ors	Pa	Se										Chen, 2007, Yanping 2013
Taosi	Shanxi	35.67515	111.40137	-2000	-1900	-1950			Ors	Pa	Se	Gl									Wu et al 2014
Shizitan Locality 9	Shanxi	36.089924	110.582658	-11850	-10750	-11300					wSe										TO11420, Flad et al. 2010
Shizitan Locality 9	Shanxi	36.089924	110.582658	-10750	-9650	-10200					wSe										Zhang Hai's compilation, 2011;Chinese Archaeology 2013
Taibaozhuang	Shanxi	37.823605	112.592272	-3000	-2000	-2500			Ors												Zhouyuan Team 2004
Weicun	Shanxi	38.624231	112.578878	-2500	-1900	-2200				Pa	Se										Chen et al. 2014
Guanzi	Shanxi	38.635826	112.715701	-2500	-1900	-2200				Pa	Se										Chen et al. 2014
Yadi	Shanxi	38.671636	112.623052	-2500	-1900	-2200			Ors	Pa	Se										Xinyi Liu: Reported by Debaine-Francfort 1988, 1989. Cited in Spengler. Dodson et al. 2013; Jia et al. 2011
Yadi	Shanxi	38.671636	112.623052	-1900	-1500	-1700				Pa	Se										Chen et al. 2014
Zigan	Shanxi	38.710405	112.836756	-4000	-2500	-3250					Se										Song, PhD 2011
Zigan	Shanxi	38.710405	112.836756	-1900	-1500	-1700			Ors		Se										Chen et al. 2014; Dong et al. 2014
Shangyuan	Shanxi	38.712863	112.674156	-2500	-1900	-2200				Pa	Se										Chen et al. 2014
Zhiyu	Shanxi	38.740309	112.779992	-4000	-2500	-3250				Pa	Se										Chen et al. 2014; Dong et al. 2014
Zhiyu	Shanxi	38.740309	112.779992	-1900	-1500	-1700				Pa	Se										Huang 1982
Shangfeng	Shanxi	38.767143	112.78864	-2500	-1900	-2200				Pa	Se										Flad et al. 2010
Lianjiagang	Shanxi	38.783262	112.810092	-2500	-1900	-2200				Pa	Se										Fuller & Zhang 2007
Xinzhang	Shanxi	38.812632	112.798735	-2500	-1900	-2200				Pa	Se										D'Alpoim Guedes, J. and Butler, E. E. 2014; Zhao 2010b
Shangdalin	Shanxi	38.84628	112.697018	-2500	-1900	-2200				Pa	Se										Chengdu 2012
Jinggou	Shanxi	38.848592	112.849173	-2500	-1900	-2200				Pa	Se										Dodson et al. 2013
Baishi	Shanxi	38.861339	112.908095	-2500	-1900	-2200				Pa	Se										Guedes et al., 2015
Xitou	Shanxi	38.86512	112.798423	-1900	-1500	-1700				Pa	Se										Chen, 2008
Shangliandi	Shanxi	38.889557	112.677527	-2500	-1900	-2200					Se										SNU04538, Flad et al. 2010
Nanwangjiu	Shanxi	38.892011	112.81666	-2500	-1900	-2200				Pa	Se										Jiang et al 2011
Nanwangjiu	Shanxi	38.892011	112.81666	-1900	-1500	-1700					Se										Chen Weiwei et al. 2012
Shangzhangle	Shanxi	38.901827	112.872052	-2500	-1900	-2200				Pa	Se										Z. Zhao 2007; Yuan and Campbell 2009; Flad et al. 2010
Shangzhangle	Shanxi	38.901827	112.872052	-1900	-1500	-1700					Se										Chengdu 2012b
Beiwangjiu	Shanxi	38.909888	112.798606	-2500	-1900	-2200					Se										Chen et al. 2014
Nanjie	Shanxi	38.934414	112.854278	-2500	-1900	-2200				Pa	Se										Chen et al. 2014
Tangchang	Shanxi	38.944607	112.773159	-2500	-1900	-2200				Pa	Se										Fu, 2001; Jin, 2007a, 2007b; d�Alpoim Guedes et al. 2014
Tangchang	Shanxi	38.944607	112.773159	-1900	-1500	-1700				Pa	Se										Chen et al. 2014
Sulongkou	Shanxi	38.950178	112.851803	-2500	-1900	-2200				Pa	Se										An 1999 ; Chen Wenhua Wenwu (Cultural Relics)1989.
Hu�ngji? zhu?ng	Shanxi	38.950748	112.904423	-2500	-1900	-2200				Pa	Se										Li 2016
Xianyang	Shanxi	38.959553	112.726322	-2500	-1900	-2200				Pa	Se										Xiaohu Zhang 2012
Shangzhenghua	Shanxi	38.962039	112.899724	-2500	-1900	-2200				Pa	Se										Flad et al. 2010;Fairbairn in Jia et al. 2011
Dingjiazhai	Shanxi	38.967611	112.789883	-2500	-1900	-2200	Tta			Pa	Se										Flad et al. 2010
Yueru	Shanxi	38.999694	112.784895	-2500	-1900	-2200	Tta	Hv		Pa	Se	Gl									Chen, 2009, Taken from Zhang et al. 2010 JAS
Boziklik	Xianjiang	42.947052	89.551169	1300	1395	1347.5															Wang 2014
Sampula	Xinjiang	37.0031	80.113056	-360	80	-140	Tta	Hv		Pa			Amyp	Armv		Jug					Chen et al. 2014
Zahongluke	Xinjiang	38.099296	85.452677	-1200	-700	-950	Tta			Pa	Se										Chengdu 2013
Kror�n	Xinjiang	39.024062	88.171407	-200	-100	-150	Tta														Zhang Hai's compilation;, Dong Xuezeng 1983; Liu , Jing-wen 1995 in Nelson
Wupaer	Xinjiang	39.301826	75.550342	-1510	-1320	-1415	Tta														Zhao et al., 2012
Wupaer	Xinjiang	39.301826	75.550342	-1190	-910	-1050	Tta														Zhongguo and Xinjiang (1987); Debaine-Francfort 1989, Flad et al. 2010
Wupaer	Xinjiang	39.301826	75.550342	-900	-400	-650	Tta														Wan, H. et al. 2014; Chen K et ak 2014
Xiaohe Cemetry	Xinjiang	40.336667	88.563594	-1725	-1425	-1575	Tta			Pa											Yang, 1963; cited in Zhao, 2009
Loulan (Lop Nor)	Xinjiang	40.5542	90.304496	50	770	410	Tta	Hv		Pa	Se										Deng et al., 2015; Weisskopf, 2014
Gumugou	Xinjiang	40.676389	88.9225	-1885	-1765	-1825	Tta				?Se										Zhou et al., 2002
Q�wrighul=Gumugou	Xinjiang	40.815541	88.69992	-2400	-1500	-1950	Tta														Jin's compilation
Qunbake (Ranjiagou)	Xinjiang	41.860001	84.139873	-1100	-400	-750	Tta														Zhao et al., 2008.; D'Aploim Guedes et al 2015
Xintala	Xinjiang	42.19552	86.968914	-2005	-1620	-1812.5	Tta	Hv		Pa											Debaine-Francfort 1988; 1989, Mair & Mallory 2000
Yanchi Gucheng	Xinjiang	42.696441	93.951387	-1300	-900	-1100	Tta														Chen et al. 2014
Askexiaer Aisikexia'er	Xinjiang	42.742263	92.580335	-1600	220	-690					Se										Chen et al. 2014
Chawuhugou	Xinjiang	42.743358	86.307019	-1100	-400	-750	Tta			Pa	Se										Chen et al. 2014
Yanghai	Xinjiang	42.787486	89.656944	-820	-300	-560	Tta	Hv		Pa									Vit		Zhao, 2009; Jin and Wang, 2011; Wang et al., 2011 Wang and Luan, 2011; Wang and Jin, 2013
Yuergou	Xinjiang	42.829179	87.867279	-510	-200	-355	Tta	Hv		Pa	Se									Zi	Dodson et al. 2013
Astana cemeteries	Xinjiang	42.876719	89.530294	300	900	600	Tta	Hv	Ors	Pa	Se									Zi	D'Alpoim 2014; Zhao Zhijun, personal communication
Qizilchoqa=Kezi'erquiqia	Xinjiang	42.876813	92.837647	-800	-550	-675		Hv			?Se										Jin 2006
Wabao	Xinjiang	42.87888	92.841898	-1000	-800	-900				Pa	Se										Z. Zhao 2007; Yuan and Campbell 2009; Flad et al. 2010
Subeixi	Xinjiang	42.910243	89.73815	-500	-300	-400				Pa											Dodson et al. 2013
Shengjindian Cemetry	Xinjiang	42.947897	89.648004	-370	70	-150	Tta	Hv		Pa	Se								Vit		Yao et al 2017
Lanzhouwanzi	Xinjiang	43.58095	92.977982	-1740	-1400	-1570	Tta														Liu et al 1987; Di Cosmo 1994
Shirenzi	Xinjiang	43.594075	93.245603	-1000	-700	-850	Tta														Chen et al. 2014
Xicaozi	Xinjiang	43.702644	89.509862	-1375	-1051	-1213	Tta														Deng, Z., Fuller et al. (unpublished)
Luanzagangzi	Xinjiang	43.75805	89.189062	-1300	-900	-1100	Tta	Hv			Se										Qin & Fuller, n.d.
Sidaogou	Xinjiang	43.794862	87.5107	-1500	-1130	-1315	Tta				?Se										Jiang et al 2007; 2011; Gong et al 2011; Flad et al 2010
Tudun	Xinjiang	44.148615	93.263616	-1000	-800	-900	Tta														Li 2016
Donggao	Xinjiang	44.539473	86.425088	-1122	-919	-1020.5	Tta														Li et al 2016
Donggao	Xinjiang	44.539473	86.425088	1017	1159	1088	Tta														Yao et al 2017
Donggao	Xinjiang	44.539473	86.425088	1017	1159	1088	Tta														Chen et al. 2011
