# Supplementary material for: Between domestication and civilization: the role of agriculture and arboriculture in the emergence of the first urban societies
Source: Veg Hist Archaeobot. 2019 Apr 20;28(3):263–82. doi: 10.1007/s00334-019-00727-4 (PMC6499764; doi:10.1007/s00334-019-00727-4)
Supplement: Supplementary file 3 — Supplementary material 3 (CSV 17 KB) [file 334_2019_727_MOESM3_ESM.csv]

Site	Province	Latitude	Longitude	Start Date BC/AD	Finish Date BC/AD	Est. Date Median BC/AD	Triticum free-threshing	Hordeum vulgare	Oryza	Panicum miliaceum	Setaria italica	Glycine max/soja	Amygdalus persica	Armeniaca vulgaris	Juglans	Pyrus	Vitis	Ziziphus	Other	References
Xuejiagang	Anhui	30.63114	116.58126	-3550	-2650	-3100			Ors											Zhao 1998
Hongdunsi	Anhui	31.864528	115.995765	-5350	-3250	-4300			Ors											MacNeish and Libby 1995; Zhao 1998; Lu 2006
Dachendun	Anhui	31.88688	117.46869	-2250	-1750	-2000			Ors											Yuan 2002; Lu 2006; Boaretto et al. 2009
Houjiazhai	Anhui	32.545601	117.285033	-5350	-4050	-4700			Ors											Bestel et al. 2014
Xiaosungang	Anhui	32.698333	116.981367	-5200	-4800	-5000			Ors				Amyp	Armm			Vit	Zi	A. mume	Zhao 1998
Houjiazhai	Anhui	32.7278	117.9028	-4050	-3250	-3650														Bestel et al. 2014
Shuangdun-1	Anhui	32.982837	117.325085	-100	10	-45			Ors	Pa	Se	Gl		Armm				Zi	Zizania latifolia, Chaenomeles speciosa	Lu 2005
Shuangdun	Anhui	32.983084	117.32572	-5380	-5050	-5215			Ors											Xiaoyan Yang et al. 2012, Beijing Institute of Cultural Relics (2006)
Yuchisi	Anhui	33.358139	116.74968	-3000	-2600	-2800			Ors		Se									Xiaoyan Yang et al. 2012 Barton, Brantingham, Duxue (2007)
Weichi Temple [see Yuchisi]	Anhui	33.39559	116.485811	-4100	-2600	-3350			Ors											Su Minjie, Kaigu 2013: 12: 09
Boxian Diaoyutai	Anhui	33.752191	115.91495	-1095	-306	-700.5	?Tta													Zheng Yunfei and Jiang Leping 2007 Kaogu ?? (Archaeology), 9: 19�25.
Zhongba	Chongqing	30.28457	108.032	-2500	-1500	-2000			Ors											Wu, W., Wang, X., Wu, X., Jin, G., & Tarasov, P. E. (2014). The early Holocene archaeobotanical record from the Zhangmatun site situated at the northern edge of the Shandong Highlands, China.�Quaternary International,�348, 183-193.
Zhongba	Chongqing	30.28457	108.032	-1100	-200	-650			Ors	Pa	Se									Deng et al., 2015; Weisskopf, 2014
Tanshishan	Fujian	26.146961	119.151212	-2870	-2340	-2605			Ors											Zhao 2009. KG 2009.8; Zhao Zhijun and Zhang Juzhong, Kaogu 2009-8
Huangguashan	Fujian	26.79728333	119.9235389	-2030	-1890	-1960			Ors	Pa	Se		Amyp						Sambucus, Broussonetia	Zhao and Zhang 2009; Zhao 2010
Pingfengshan	Fujian	26.810525	119.9836712	-1875	-1545	-1710			Ors	Pa	Se		Amyp						Sambucus, Broussonetia	Pei 1998; HPIACR 2006
Li County: unnamed site	Gansu	34.074061	105.133781	-3500	-3000	-3250			Ors	Pa	Se									Crawford & Shen 1998; HPIACR 2006; Hedges et al. 1992
Xincun	Guangdong	21.915433	112.978009	-4000	-2500	-3250			ORs										Arecaceae, Musa, Eleocharis	Chen, 2007; Underhill et al. 2008
Guye	Guangdong	22.827833	112.670901	-3700	-2900	-3300													Cordia	Zhu, 2013; Liu et al., 2008: 165, site 10; IA, CASS, 1983.
Guye	Guangdong	22.827833	112.670901	1480	1670	1575			Ors											after Yan 1992, Liu et al., 2008
Kuniangang	Guangdong	23.389123	111.700894	-3050	-2100	-2575			Ors											Huang and Zhang 2000
Wusaoling	Guangdong	23.406511	111.719045	-2500	-1900	-2200			Ors											Zheng et al 2004
Siwen	Guangdong	23.406511	111.719045	-1900	-1000	-1450			Ors											Jin et al 2010; d'Aploim Guedes et al 2015
Jiawuhoushan	Guangdong	23.439131	111.722412	-3050	-2100	-2575			Ors											Jin's compilation; Huang, R, Zhu, C. Guan, Y and Zheng X. 2006, http://www.docin.com/p-256618541.html
Luoshagang	Guangdong	23.439974	111.708436	-2500	-1900	-2200			Ors											Ph: Zheng et al 2004; macros: Gao et al, n.d.; Zheng and Crawford 2014
Niulandong	Guangdong	24.18605	113.41506	-11000	-9000	-10000			Ors											Yan, 1992
Shixia	Guangdong	24.67666	113.60025	-2500	-2100	-2300			Ors											Ji, 2009; An et al. 2010; An et al. 2013, Li Lui 2005, p. 88
Luowenchong	Guangdong	23.407093,	111.719551	-2500	-1900	-2200			Ors											Ji, 2009
Dingshishan	Guangxi	22.74826	108.49469	-2500	-2000	-2250			Ors											Jin's compilation
Gantouyan	Guangxi	23.412673	105.848778	-3500	-1000	-2250			Ors		Se									Jin's compilation
Gantouyan	Guangxi	23.412673	105.848778	-1900	-1200	-1550					Se									Pei, 1998; Nasu et al., 2007; 2012
Xiaojin	Guangxi	24.95847	110.83443	-2500	-2000	-2250			Ors											Liu et al. 2004; Barton 2009
Jigongshan	Guizhou	27.221556	103.802172	-1300	-800	-1050			Ors	?Pa	?Se									Barton 2009
Sha Ha	Hong Kong	22.38825	114.27558	-2000	-1000	-1500			Ors											Fuller & Zhang 2007
Shaxia	Hong Kong	22.450991	114.124438	-2600	-2400	-2500			Ors											Team on Early Agriculture 2011
Qiujialing	Hubei	30.17937	112.53139	-3500	-3000	-3250			Ors											Jin's compilation
Zhujiazui	Hubei	30.17937	112.53139	-3500	-3000	-3250			Ors
N. Zhicheng	Hubei	30.3	111.507	-5880	-5560	-5720			Ors											Chen et al. 2014
Hujiawuchang	Hubei	30.347221	111.354164	-5700	-5000	-5350			Ors											Jin et al 2009; d'Alpoim et al. 2015
Chenbeixi	Hubei	30.478	111.443	-5880	-5560	-5720			Ors											Jin's compilation
Shijiahe	Hubei	30.65	113.15	-3000	-2000	-2500			Ors											Atahan et al 2008
Liulinxi	Hubei	30.891489	110.883	-5880	-5560	-5720			Ors											Jin's compilation; date from Yu Dong 2013
Qinglongquan	Hubei	32.64	111.41	-3000	-2500	-2750			Ors	Pa	Se	Gl					Vit		Actinidia	Jin and Chen; Jin's Compilation
Qinglongquan	Hubei	32.64	111.41	-2500	-2200	-2350	Tta		Ors	Pa	Se	Gl					Vit			Sichuan 2009
Maojiashan	Hubei	30.35111	112.19336	-4500	-3500	-4000			Ors											Chen, 2007; Underhill et al. 2008
Yuchanyan	Hunan	25.525	111.6	-15000	-12000	-13500			Ors											Chen et al. 2014; Dong et al. 2014
Mawangdui	Hunan	28.208611	113.021667	-186	-145	-165.5	Tta	Hv	Ors	Pa	Se	Gl				Pyr		Zi	Pyrus pyrifolia, Malva verticillata, Myrica rubra, Zingiber officinale, Cinnamomum chekingense, Zanthoxylum armatum, Alpinia officinalis, Magnolia denudata	Qiu et al 2016
Zaoshi (lower layer)	Hunan	29.6505	111.24222	-6620	-5480	-6050			Ors											Zhang, C. & H-C Hung 2010; Yan 1989; Lin 2005
Pengtoushan	Hunan	29.68482	111.67344	-6590	-5670	-6130			Ors											Fuller & Zhang 2007; Zhang et al. 2010
Chengtoushan	Hunan	29.69293	111.65572	-4450	-3850	-4150			Ors		Se						Vit		Actinidia, Benincasa hispida, Broussonetia, Melia, Sambucus	Xiang & Yao 2006; Zhang, C. & H-C Hung 2010; Zhang, Xiang, Qiu and Yao 2008
Jijiaocheng	Hunan	29.725805	111.789054	-2600	-1800	-2200			Ors										Actinidia, Ficus, Sambucus, Melothria, many sedges	Xiang and Yao 2006
Bashidang	Hunan	29.75752	111.84643	-6570	-5730	-6150			Ors			Gl	Amyp				Vit		Actinidia, Melia	Li and Mo 2004; Li &al 2007; Flad et al. 2010
Yejiamiao	Hunan			-3000	-2500	-2750			Ors		Se									Chen et al. 2014; Dong et al. 2014
Longnan	Jiangsu	31.15773	120.64403	-3500	-3200	-3350			Ors											Song, PhD 2011
Jiangli	Jiangsu	31.247101	120.920586	-3650	-3020	-3335			Ors											Song, PhD 2011
Chenghu	Jiangsu	31.24998	120.82839	-4000	-3300	-3650			Ors											Henan 1st Team, Insitute of Archaeology CASS, 1995, Kaogu Xuebao 1, Li Lui 2004. page 129; Jin's compilation
Shaoqingshan	Jiangsu	31.31997	120.98022	-3300	-2200	-2750			Ors											Jin's compilation
Zhumucun	Jiangsu	31.335855	120.863497	-2950	-2300	-2625			Ors										Actinidia chinensis, Abutilon theophrasti,Melia, Zehneria indica	Jin's compilation, Luan et al 2007
Caoxieshan	Jiangsu	31.36101	120.78268	-3950	-3800	-3875			Ors										Broussonetia cf. papyrifera, Actinidia	Song, PhD 2011
Chuodun	Jiangsu	31.40077	120.851	-4200	-3800	-4000			Ors											Jiang et al 2009
Yangjia	Jiangsu	31.524126	120.115142	-4260	-3980	-4120			Ors										wetland weeds	Jiang et al 2009
Xujiawan	Jiangsu	31.88054	120.67181	-4000	-3300	-3650			Ors											Chen et al. 2014
Dongshancun	Jiangsu	31.929325	120.405487	-3800	-3500	-3650			Ors				Amyp	Armv			Vit			Del Martello & al, 2018
Shunshanji	Jiangsu	33.576175	118.169844	-6550	-5700	-6125			Ors											Wang, 2007; Jin et al. 2007; Jin 2011
Longqiuzhuang	Jiangsu	32.84267	119.503784	-5000	-4000	-4500			Ors											Zheng et al., 2014; The Team Study on Early Agriculture, 2011
Longqiuzhuang	Jiangsu	32.84267	119.503784	-4000	-3500	-3750			Ors											Wan, H. et al. 2014
Niucheng	Jiangxi	27.912	115.486	-1500	-1500	-1500														Zhuang et al. 2014 Holocene 24 no. 5 531-545; GaoYu et al., N.D.
Xianrendong	Jiangxi	28.69167	117.06667	-15000	-12000	-13500			Ors											Fuller, n.d.
Diaotonghuan cave	Jiangxi	28.72091	117.17791	-15000	-12000	-13500			Ors											Chen et al. 2014
Diaotonghuan cave	Jiangxi	28.72091	117.17791	-12000	-10000	-11000			Ors											Deng, Z., Fuller et al. (unpublished)
Xianzong	Jiangxi	29.70939	118.32523	-2250	-1750	-2000			Ors											Deng et al., 2015; Weisskopf, 2014
Guangfulin	Shanghai	31.062336	121.205698	-2600	-2200	-2400			Ors				Amyp						Melia	Song 2011, Underhill and Habu 2006
Guangfulin	Shanghai	31.062336	121.205698	-2200	-2000	-2100			Ors			Gl	Amyp						Melia, Benincasa hispida, Humulus	Jiang Yuchao BA Dissertation 2012
Guangfulin	Shanghai	31.062336	121.205698	-1080	-400	-740			Ors				Amyp						Humulus	Jiang Yuchao BA Dissertation 2012
Guangfulin	Shanghai	31.062336	121.205698	960	1280	1120			Ors										Melia	Zhang Hai's compilation; Archaeology And Cultural Relics Reviews & Summaries:
Qingpu	Shanghai	31.1288	120.910933	-4000	-3500	-3750			Ors											Zhao et al., 2008; An et al. 2013; d'Aploim Guedes et al 2015
Songze	Shanghai	31.14855	121.17123	-4000	-3300	-3650			Ors											Jiang Yuchao BA Dissertation 2012
Maqiao	Shanghai	31.15817	121.4607	-2200	-1800	-2000			Ors											JIANG Yuchao 2011. BA Dissertation, Peking University
Gaopo	Sichuan	28.4376	102.1696	-1600	-700	-1150			Ors	Pa									Sambucus	Chen et al. 2014; Dong et al. JAS 2014
Longwangmiao	Sichuan	29.17221	102.39064	-2750	-2550	-2650			Ors											Jin, 2012; d'Aploim Guedes et al., 2015; Wang 2010
Maiping	Sichuan	29.18	102.38	-4700	-4500	-4600														Wu et al. 2010; d'Aploim Guedes et al 2015
Baodun	Sichuan	30.434442	103.759096	-2700	-2000	-2350			Ors		Se								Vigna sp. indet	Flad et al. 2010
Baodun	Sichuan	30.434442	103.759096	-206	220	7			Ors		Se								Vigna sp. indet	Jin's compilation
Sangongtang	Sichuan	30.532	103.8951	-1400	-200	-800			Ors	Pa	Se	Gl							Sambucus	IA, Guizhou et al. 2006; Zhang, C. & H-C Hung 2010; D'Alpoim 2011
Jinsha	Sichuan	30.683333	104.010833	-2700	-600	-1650			Ors	Pa	Se	Gs								Dodson et al. 2013
Zhonghaiguojishequ	Sichuan	30.691268	104.052306	-1500	-1000	-1250	Tta		Ors	Pa	Se									Chen et al., 2015
Boluocun	Sichuan	30.818084	103.882946	-1400	-890	-1145			Ors	Pa	Se									Dodson et al. 2013
Guiyuanqiao	Sichuan	31.131733	104.184032	-3000	-2700	-2850				Pa	Se									Chen et al., 2015
Zhengjiaba	Sichuan	31.37063	105.56489	-500	-250	-375		Hor	Ors	Pa	Se	Gs					Vit			Chen et al. 2014
Yingpanshan	Sichuan	31.475171	103.572349	-3350	-2650	-3000				Pa	Se	Gs	Amyp	Armv			Vit			???, ???, ???, John Dodson, and ? ? 2012�, Flad et al. 2010; He Dexiu (1992), Xinjiang wenwu (Xinjiang cultural relics) 1992
Haxiu	Sichuan	32.17412	102.145469	-3200	-2700	-2950				Pa	Se									Guang-Hui Dong et al. 2014
Yingpanshan	Sichuan	32.180144	104.547226	-3500	-2700	-3100				Pa	Se									Chen et al. 2014; Dong et al. 2014
Anninghe Basin	Sichuan	32.416149	105.856439	-1500	-1000	-1250			Ors											Dodson et al. 2013
Ashaonao	Sichuan	33.256978	103.919155	-1400	-1000	-1200	Tta	Hv											Vicia sp.	Song, PhD 2011
Ashaonao	Sichuan	33.256978	103.919155	-400	-200	-300	Tta	Hv												Chen et al. 2014; Dong et al. 2014
Ashaonao	Sichuan	33.256978	103.919155	-200	250	25	Tta	Hv			Se									Wang et al 2012; d'Aploim Guedes et al 2015
Jinsha	Sichuan	30.67935	104.01196	-2500	-1800	-2150			Ors											Lan and Chen 2015
Jinsha	Sichuan	30.67935	104.01196	-1600	-1200	-1400			Ors											Chen et al. 2014
Changguogou	Tibet	29.24802	91.771522	-1450	-800	-1125	Tta	Hv			Se	Gl								Wu 1964?, Flad et al. 2010
Changdu Karuo [Qamdo Karuo]	Tibet	31.060907	97.209364	-3500	-2200	-2850				Pa	Se									???, ???, ???, John Dodson, and ? ? 2012.
Changdu Karuo [Qamdo Karuo]	Tibet	31.060907	97.209364	-2700	-2300	-2500				Pa	Se									Chen et al. 2014
Kyung-lung Mesa	Tibet	31.117995	80.654205	220	334	277	Tta	Hv												Zhang Hai's compilation
Kyung-lung Mesa	Tibet	31.117995	80.654205	694	880	787	Tta				Se									Debaine-Francfort 1989; Zhao Zhijun 2009, see also Spengler 2013
Shifodong	Yunnan	23.365095	99.432395	-1500	-1000	-1250			Ors		Se									Ji, 2009
Nanbiqiao	Yunnan	23.5459	99.42761	-1250	-970	-1110			Ors											Liu and Fang, 2010, He Nu 2013
Guanfentou	Yunnan	24.338333	102.863333	-1500	-700	-1100	Tta	Hv	Ors	Pa	Se							Zi	Sambucus	Ma 2017
Guanfentou	Yunnan	24.338333	102.863333	-700	-400	-550	Tta	Hv	Ors	Pa	Se							Zi	Sambucus	Gong, Y. et al. 2011
Xueshan	Yunnan	24.641137	102.942584	-1400	-300	-850	Tta	Hv	Ors	Pa	Se	Gl							Zanthoxylum bungeanum	Chen et al. 2014
Hebosuo	Yunnan	24.706161	102.688492	-410	40	-185	Tta	Hv	Ors		Se									Yan, Guo, Wang, and Guo 2013
Shizhaishan	Yunnan	24.717874	102.694922	-3030	-2470	-2750			Ors											Jiang et al. 2013
Anjiang	Yunnan	24.750859	102.738736	-770	-430	-600	Tta	Hv	Ors		Se									Guedes et al., 2015
Xiaogucheng	Yunnan	24.918322	102.78581	-800	-200	-500			Ors										Physalis	Yao et al 2017
Haidong	Yunnan	24.924163	102.734562	-2500	-1750	-2125			Ors											Dodson et al. 2013
Xinguang, Yongping	Yunnan	25.460559	99.525447	-2500	-1750	-2125			Ors											Yu 1977
Shilinggang	Yunnan	25.643529	98.883886	-723	-339	-531			Ors		Se								Zanthoxylum bungeanum	Mair& Mallory 2000
Dadunzi	Yunnan	25.71283	101.8821	-1550	-1400	-1475			Ors											Jiang et al. 2015
Dadunzi	Yunnan	25.71283	101.8821	-1550	-1400	-1475			Ors	Pa	Se									Mair & Mallory 2000; Jiang et al 2008
Baiyangcun	Yunnan	25.840397	100.593691	-2600	-2300	-2450			Ors	Pa	Se	Gl							Melia	Deng, Z., Fuller et al. (unpublished)
Baiyangcun	Yunnan	25.840397	100.593691	-2200	-2000	-2100			Ors	Pa	Se	Gl							Melia	Zhao and Wang 2016
Mopandi	Yunnan	26.053485	101.668087	-1600	-1200	-1400			Ors											D'Alpoim Guedes and Butler, 2014, d'Alpoim Guedes, 2013; d'Alpoim Guedes et al., 2013
Haimenkou	Yunnan	26.43333	99.91667	-1800	-1500	-1650														Chen et al., 2010
Haimenkou	Yunnan	26.43333	99.91667	-1500	-1200	-1350	Tta		Ors	Pa	Se	Gl	Amyp	Armv						Zhang Hai's compilation, See Zhang Zhong-Pei (1983)
Haimenkou	Yunnan	26.43333	99.91667	-750	-400	-575	Tta		Ors	Pa	Se	Gl								Zhang Hai's compilation
Xueshan	Yunnan			-	-		Tta	Hv	Ors	Pa	Se	Gl							Zanthoxylum bungeanum	Guedes et al., 2015
Hehuashan	Zhejiang	29.040513	119.249318	-7300	-7000	-7150			Ors											Jin's compilation; Weisskopf 2013; Huang 1982; Yan 1992
Shangshan	Zhejiang	29.48525	120.05091	-7300	-6700	-7000			Ors											Song, PhD 2011
Xiaohuangshan	Zhejiang	29.552306	120.728515	-7300	-7000	-7150			Ors											d�Alpoim Guedes et al. 2013. 2014
Hemudu	Zhejiang	29.96335	121.35115	-5000	-4600	-4800			Ors				Amyp	Armv						Dodson et al. 2013
Loujiang	Zhejiang	29.984367	121.362533	-2830	-2490	-2660			Ors											Mair& Mallory 2000
Tianluoshan	Zhejiang	30.02371	121.37883	-5000	-4800	-4900			Ors				Amyp						Broussonetia	Dodson et al. 2013
Tianluoshan	Zhejiang	30.02371	121.37883	-4800	-4700	-4750			Ors								Vit		Actinidia	Chen et al., 2012, 2014; Qiu et al., 2012
Tianluoshan	Zhejiang	30.02371	121.37883	-4700	-4600	-4650			Ors										Actinidia, Broussonetia	Jin's compilation
Kuahuqiao	Zhejiang	30.14459	120.21678	-6000	-5400	-5700			Ors				Amyp	Armv						Wu, W., Wang, X., Wu, X., Jin, G., & Tarasov, P. E. (2014). The early Holocene archaeobotanical record from the Zhangmatun site situated at the northern edge of the Shandong Highlands, China.�Quaternary International,�348, 183-193.
Bianjiashan	Zhejiang	30.37308	119.98819	-2500	-2300	-2400			Ors		Se		Amyp	Armv			Vit		Melia, Zehneria	Dodson et al. 2013
Mojiaoshan	Zhejiang	30.394478	119.985683	-2600	-2200	-2400			Ors										Actinidia	Chen et al., 2010
Liangzhu	Zhejiang	30.40673	119.99102	-3300	-2200	-2750			Ors											d�Alpoim Guedes et al. 2013. 2014
Xiaodouli	Zhejiang	30.417943	120.688	-3800	-3300	-3550			Ors											Yang (2009?)
Maoshan	Zhejiang	30.432342	120.26303	-3300	-2700	-3000			Ors				Amyp						Actinidia, Broussonetia. Sambucus	Dodson et al 2013
Maoshan	Zhejiang	30.432342	120.26303	-2900	-2600	-2750			Ors		?Se		Amyp	Armv			Vit		Actinidia, Broussonetia. Sambucus, Lycium chinense	Dodson et al. 2013
Yujiashan	Zhejiang	30.432342	120.26303	-3300	-2200	-2750			Ors				Amyp				Vit		Actinidia, Broussonetia	Wan, H. et al. 2014
Maoshan	Zhejiang	30.432342	120.26303	-2600	-2200	-2400			Ors				Amyp				Vit		Actinidia, Broussonetia. Sambucus	Dodson et al. 2013, An et al. 2014. Li Hu et al. 2014
Pu'anqiao	Zhejiang	30.58333	120.61667	-3550	-3050	-3300			Ors											Yang et al 2010
Luojiajiao	Zhejiang	30.616479	120.466826	-5200	-4800	-5000			Ors											Yang et al 2010
Majiabang	Zhejiang	30.705814	120.7023	-4500	-4000	-4250			Ors				Amyp							Qiu et al., 2012
Nanhebang	Zhejiang	30.746557	120.881195	-4000	-3300	-3650			Ors											Wu et al. 2010b; d'Aploim Guedes et al 2015
Qianshanyang	Zhejiang	30.82421	120.140633	-1500	-1300	-1400			Ors				Amyp	Armv			Vit
Qiucheng	Zhejiang	30.92552	120.09659	-5000	-4000	-4500			Ors
Qiucheng	Zhejiang	30.92552	120.09659	-3300	-2200	-2750			Ors
Dongjaiqiao	Zhejiang			-770	-221	-495.5			Ors		Se									Yin 2013
