# Supplementary material for: Between domestication and civilization: the role of agriculture and arboriculture in the emergence of the first urban societies
Source: Veg Hist Archaeobot. 2019 Apr 20;28(3):263–82. doi: 10.1007/s00334-019-00727-4 (PMC6499764; doi:10.1007/s00334-019-00727-4)
Supplement: Supplementary file 4 — Supplementary material 4 (CSV 31 KB) [file 334_2019_727_MOESM4_ESM.csv]

Site	Main Region	Country	Latitude	Longitude	GeoRef Quality	Sample Quality	Dating Quality	Start Date BC/AD	Finish Date BC/AD	Est. Date Median BC/AD	Triticum monococum	Triticum dicoccum	Triticum free-threshing	T. spelta	Hordeum vulgare	Oryza	Panicum miliaceum	Setaria italica	Lens	Cicer	Pisum	Vicia ervilia	Vicia faba	Linum usitatissimum	Amygdalus communis	Amygdalus persica	Armeniaca vulgaris	Ficus carica/sycamorus	Juglans	Malus	Olea europea	Pyrus	Phoenix	Vitis	Ziziphus	References	First Reference	Second Reference	Third Reference	Fourth Reference	Fifth Reference
Amarna	Africa NE	Egypt	27.661667	30.905556	2	2	ass	-1365	-1345	-1355		Td			Hv				Le					Linu	Amyc			Fis			Ole		Phd	Vit	Zi	Clapham and Stevens 2009; Stevens and Clapham 2014	Willerding U and Wold G (1991) Paläo-ethnobotanische Untersuchungen von pflanzenresten aus dem 1. Jahrtausend v. Chr. von Elephantine. Mitteilungen des Deutschen Archäologischen Instituts Kairo 46: 263-267.	Smith W (2003) Archaeobotanical Investigations of Agriculture at Late Antique Kom el-Nana (Tell el-Amarna). Excavation Memoir 70. London: Egypt Exploration Society
Berenike	Africa NE	Egypt	23.910194	35.476079	3	3	-	1	200	100.5			Tta		Hv	Ors			Le	Ci	Pis	Vic	Vicf	Linu	Amyc		Armv	Fis	Jug	Mal	Ole		Phd	Vit	Zi	Cappers, 2006
Berenike	Africa NE	Egypt	23.910194	35.476079	3	3	-	300	500	400			Tta		Hv	Ors			Le	Ci	Pis	Vic	Vicf	Linu	Amyc	Amyp	Armv	Fic	Jug		Ole		Phd	Vit	Zi	Cappers, 2006
Dayr al-Barsha	Africa NE	Egypt	27.75156	30.91901	3	-	ass	400	800	600			Tta		Hv				Le		Pis			Linu				Fic					Phd	Vit	Zi	Marinova et al 2011
Douch	Africa NE	Egypt	25.38624	30.588632	1	1	ass	200	600	400			Tta		Hv									Linu				Fis		Mal	Ole		Phd	Vit		Barakat and Baum, 1992	Sikking L and Cappers RTJ (2002) Eten in de woestijn: Voedsel voor mens en dier op doortrocht in de Westelijke woestijn van Egypte. Paleo-Aktueel 13: 100 - 106.	Smith W (2003) Archaeobotanical Investigations of Agriculture at Late Antique Kom el-Nana (Tell el-Amarna). Excavation Memoir 70. London: Egypt Exploration Society
Elephantine	Africa NE	Egypt	24.084982	32.885768	3	2	ass	-330	350	10		Td	Tta		Hv				Le					Linu				Fic Fis					Phd	Vit		Willdering and Wolf, 1991; Smith, 2003: Table 3.5	Bartlett HH (1933) Fruits and other plants. In: Boak AER (ed.) Karanis: The Temples, Coin Hoards, Botanical and Zoological Reports, Seasons 1924-31. Michigan: Ann Arbor, University of Michigan Press, pp. 88.	Smith W (2003) Archaeobotanical Investigations of Agriculture at Late Antique Kom el-Nana (Tell el-Amarna). Excavation Memoir 70. London: Egypt Exploration Society
el-Hibeh	Africa NE	Egypt	28.787423	30.921076	2	-	-	-1000	-100	-550		Td	Tta		Hv							Vice		Linu		Amyp		Fic			Ole		Phd			Wetterstrom 1984
Gebel Roma/ Wadi el-Hol A	Africa NE	Egypt	25.869902	32.145222	2	2	ass	-1600	-800	-1200	Tm	Td	Tta		Hv				Le		Pis			Linu				Fic			Ole		Phd	Vit		Sikking and Cappers, 2002; Smith, 2003: Table 3.5	Moens M-F and Wetterstrom W (1988) The agricultural economy of an Old Kingdom town in Egypt's west Delta: insights from plant remains. Journal of Near Eastern Studies 3: 159-173.
Hawara	Africa NE	Egypt	29.258026	30.896375	2	1	ass	-330	350	10			Tta		Hv				Le	Ci	Pis		Vicf			Amyp		Fis	Jug		Ole	Pyr	Phd		Zi	Smith 2003: Table 3.5	Smith W (2003) Archaeobotanical Investigations of Agriculture at Late Antique Kom el-Nana (Tell el-Amarna). Excavation Memoir 70. London: Egypt Exploration Society
Karanis	Africa NE	Egypt	30.118921	31.134292	2	-	-	250	450	350					Hv				Le					Linu		Amyp		Fic	Jug		Ole		Phd			Bartlett, 1933; Smith, 2003: Table 3.5	van Zeist, W., & de Roller, G. J. (1993). Plant remains from Maadi, a Predynastic site in Lower Egypt. Vegetation History and Archaeobotany, 2(1), 1-14
Kellis	Africa NE	Egypt	25.491486	28.978718	1	2	-	50	350	200			Tta		Hv			?Se					Vicf	Linu		Amyp	Armv	Fic	Jug		Ole		Phd	Vit	Zi	Thanheiser, 1999; Smith, 2003: Table 3.5
Kom el-Nana	Africa NE	Egypt	27.619404	30.88904	2	-	ass	500	650	575		Td	Tta		Hv				Le					Linu		Amyp		Fic Fis			Ole		Phd	Vit	Zi	Smith, 2003
Kom Rab'ia	Africa NE	Egypt	29.85	31.25	2	-	2	-1650	-1450	-1550		Td			Hv				Le			Ve						Fic Fis			Ole		Phd	Vi	Zi	Giddy, L. and D. Jeffreys (1993). Memphis 1992 [with a contribution "Archaeobotany" by Murray, M. A.]. Journal of Egyptian Archaeology 79:12.
Lahun	Africa NE	Egypt	29.234174	30.969696	3	-	-	-2040	-1640	-1840					Hv						Pis		Vicf					Fic Fis						Vit	Zi	Germer, 1998	Germer R (1998) The plant material found by Petrie at Lahun and some remarks on the problems of identifying Egyptian plant names. In: Quirke S (ed.) Lahun Studies. Reigate: Sia Publishing, pp. 84-91.
Maadi	Africa NE	Egypt	29.971471	31.244004	3	3	C14	-3700	-3500	-3600		Td			Hv				Le					Linu				Fic/Fis								Van Zeist and De Roller 1983
Minshat Abu Omar	Africa NE	Egypt	30.896839	32.04459	2	-	ass	-4000	-2500	-3250		Td			Hv				Le			Vic		Linu				Fic					Phd
Mons Claudianus	Africa NE	Egypt	26.80916667	33.48694444	2	3	-	150	300	225		Td	Tta		Hv				Le	Ci	Pis		Vicf	Linu	Amyc			Fic Fis	Jug		Ole		Phd	Vit	Zi	van der Veen 2001
Phoebammon	Africa NE	Egypt	25.737902	32.621978	1	1	ass	400	700	550			Tta		Hv				Le				Vicf			Amyp		Fic			Ole		Phd	Vit	Zi	Smith 2003: Table 3.5
Qasr Ibrim	Africa NE	Egypt	22.649434	31.993007	3	2	-	-100	300	150		Td	Tta		Hv		?Pa	?Se	Le		Pis			Linu	Amyc			Fic					Phd	Vit	Zi	Clapham and Rowley-Conwy 2007	Chowdhury KA and Buth GM (2005) Plant remains from excavation of terraces of the Nile at Afyeh, Nubia and Egypt. Purattatva 35: 154-159.
Qasr Ibrim	Africa NE	Egypt	22.649434	31.993007	3	2	-	300	550	425		Td	Tta		Hv		Pa	?Se	Le	Ci	Pis			Linu				Fic			Ole		Phd	Vit	Zi	Clapham and Rowley-Conwy 2007; Steele and Bunting 1982	Stevens CJ and Clapham A (2014) Botanical insights into the life of an ancient Egyptian village. Excavation results from Amarna. In: Stevens CJ, Nixon S, Murray MA and Fuller DQ (eds) Archaeology of African Plant Use. Walnut Creek CA: Left Coast Press, pp. 151-164.	Stevens CJ and Clapham AJ (2010). The Botanical Samples. In: Kemp B and Stevens A (Eds) Busy Lives at Amarna: Excavations in the Main City (Grid 12 and the House of Ranefer, N49.18). Volume I: The Excavations, Architecture and Environmental Remains. London: Egypt Exploration Society and Amarna Trust, pp. 427–444.
Saqqara	Africa NE	Egypt	29.87431	31.223255	2	1	ass	-330	350	10					Hv									Linu			Armv	Fis			Ole		Phd			Smith 2003: Table 3.5
Saqqara AKT02	Africa NE	Egypt	29.87431	31.223255	2	3	-	-1900	-1785	-1842.5		Td			Hv													Fic					Phd		Zi	Fahmy et al 2014
Tell Ibrahim Awad	Africa NE	Egypt	30.838605	31.810921	1	-	C14	-3300	-2900	-3100		Td			Hv				Le			Vic						Fic						Vit
Amara West	Africa NE	Sudan	20.821676	30.384673	3	2	ass	-1250	-1070	-1160		Td			Hv				Le					Linu				Fis							Zi	Ryan et al 2012; 2016
Kawa	Africa NE	Sudan	19.126537	30.496467	3	3	AMS	-800	-400	-600		Td			Hv		Pa		Le				Vicf	Linu				Fic					Phd	Vit		Fuller & al 2004; Fuller 2014a
Nauri	Africa NE	Sudan	19.76	30.37	3	2	ass	800	1200	1000			Tta		Hv				Le		Pis							Fic					Phd	Vit		Fuller and Edwards 2001
Semna temples	Africa NE	Sudan	21.482115	30.96398	2	1	ass	-1500	-1480	-1490																		Fic					Phd	Vit	Zi	Van Zeist 1983
Tell el-Fara'in	Africa North	Egypt	32.2	35.35	2	1	ass	-5200	-3200	-4200		Td			Hv				Le		Pis	Ve						Fic						Vit		Thanheiser, U. (1997). Die Pflanzenfunde. Tell el-Fara'in - Buto I. T. v. d. Way. Mainz, Philipp von Zabern: 238 - 250
Tell el-Fara'in	Africa North	Egypt	32.2	35.35	2	1	ass	-3200	-3000	-3100		Td			Hv				Le		Pis			Linu				Fic						Vit		Thanheiser, U. (1997). Die Pflanzenfunde. Tell el-Fara'in - Buto I. T. v. d. Way. Mainz, Philipp von Zabern: 238 - 250
Tell el-Iswid	Africa North	Egypt	30.75	31.8	2	1	ass	-3100	-2700	-2900		Td			Hv						Pis							Fic								de Roller, G. (1989). "The botanical remains." Mitteilungen des Deutschen Archäologischen Instituts, Abteilung Kairo 45: 102 - 108. TAXA FLORA
al-Basra	Africa North	Morocco	34.805278	-5.869722	2	1	ass	800	1150	975		Td	Tta		Hv		Pa		Le		Pis		Vicf					Fic						Vit
al-Basra	Africa North	Morocco	34.805278	-5.869722	2	1	ass	500	800	650	Tm	Td	Tta		Hv													Fic
Badis	Africa North	Morocco	35.166528	-4.288926	2	1	ass	800	1400	1100		Td	Tta		Hv								Vicf					Fic						Vit		Pollock 1984; Pelling 2007
Îgîlîz	Africa North	Morocco	30.326369	-7.956938	1	2	AMS	900	1175	1037.5			Tta		Hv										Amyc			Fic					Phd	Vit		Ruas et al 2011
Nakur	Africa North	Morocco	35.058757	-3.82945	1	1	ass	800	1400	1100			Tta		Hv													Fic								Pollock 1984; Pelling 2007
Qasr es-Seghir	Africa North	Morocco	35.842229	-5.558654	3	2	ass	1200	1550	1375		Td	Tta		Hv				?Le									Fic						Vit		Pollock 1984; Redman 1986; Pelling 2007
Rirha	Africa North	Morocco	34.31033	-5.930093	3	2	ass	800	1400	1100			Tta		Hv								Vicf					Fic			Ole			Vit		Muller 2016
Sijilmasa	Africa North	Morocco	31.283807	-4.276764	3	1	ass	757	1393	1075			?Tta		Hv				?Le									Fic					Phd	Vit		Mahoney unpublish, Fuller and Pelling 2018
Volubilis	Africa North	Morocco	34.070929	-5.555345	3	3	AMS	780	950	865		Td	Tta		Hv				Le				Vicf	Linu		Amyp		Fic					Phd	Vit		Fuller and Pelling 2018
Volubilis	Africa North	Morocco	34.070929	-5.555345	3	3	AMS	-100	400	150			Tta		Hv				Le				Vicf	Linu				Fic			Ole		Phd	Vit	?Zi	Fuller and Pelling 2018
Ti-n-Akof	Africa West	Burikna Faso	14.963875	-0.143461	2	3	-	-1900	-900	-1400																		Fic							Zi	Neumann 1999; Kahlheber and Neumann 2007
Sovjan	Europe	Albania	40.03333333	20.5	2	2	C14	-2500	-1000	-1750	Tm	Td	Tta		Hv		Pa		Le		Pis	Vice		Linu				Fic			Ole					Fouache et al 2001
Ferrara	Europe	Italy	44.8361	11.622554	2	3	ass	1350	1500	1425			Tta		Hv		Pa			Ci	Pis		Vicf	Linu		Amyp	Armv	Fic	Jug	Mal	Ole	Pyr		Vit	Zi	Bosi et al 2009
Miranduolo	Europe	Italy	43.119829	11.080219	3	3	ass	850	975	912.5	Tm	Td	Tta	Tspl	Hv		Pa	Se			Pis	Vice	Vicf			Amyp		Fic	Jug	?Mal				Vit		Buonincontri et al 2014
Su Mulinu Mannu	Europe	Italy	39.698827	8.634175	2	2	ass	-4500	-4100	-4300			Tta		Hv													Fic			Ole					Ucchesu et al 2017	Ucchesu, M., Sau, S., & Lugliè, C. (2017). Crop and wild plant exploitation in Italy during the Neolithic period: New data from Su Mulinu Mannu, Middle Neolithic site of Sardinia. Journal of Archaeological Science: Reports, 14, 1-11.
Pompeii (R.VI.i.I)	Europe	Italy	40.751672	14.481907	3	3	ass	-200	79	-60.5		Td	Tta		Hv		Pa	Se	Le		Pis	Vice	Vicf			Amyp		Fic	Jug	Mal	Ole			Vit		Murphy et al 2012
Pocas de Sao Bento	Europe	Portugal	38.350405	-8.640525	2	3	C14	-5050	-3980	-4515																		?Fic								Lopez-Doriga 2015
El Toral III	Europe	Spain	43.401983	-4.718454	3	3	C14	-7500	-6500	-7000																		?Fic								Lopez-Doriga 2015
Los Gitanos	Europe	Spain	43.365911	-3.249151	3	3	C14	-3300	-2700	-3000			Tta															?Fic		?Mal						Lopez-Doriga 2015
Vikrampura	South Asia	Bangladesh	23.53415	90.483352	3	3	AMS rice	1390	1620	1505						Ors			Le	Ci	Pis		?Vicf					Fic								Rahman et al., n.d., approximate to local district	Kajale MD (1994) Archaeobotanical investigations on a multicultural site at Adam, Maharashtra, with special reference to the development of tropical agriculture in arts of India. In: Hather J (ed) Tropical Archaeobotany: Applications and new Developments. London: Routledge, pp 34-50.
Wari-Bateshwar	South Asia	Bangladesh	24.092944	90.817897	3	3	AMS rice	-400	-260	-330					Hv	Ors			Le	?Ci			?Vicf					Fic								Rahman et al., n.d, approximate to local district	Kajale MD (1994) Archaeobotanical investigations on a multicultural site at Adam, Maharashtra, with special reference to the development of tropical agriculture in arts of India. In: Hather J (ed) Tropical Archaeobotany: Applications and new Developments. London: Routledge, pp 34-50.
Jordan River Dureijat	West Asia	Israel	33.022999	35.628651	3	3	C14	-19050	-17350	-18200					wHv													Fic						Vit		Marder et al 2015
Tell Qaramel	West Asia	Syria	36.27999878	37.33000183	2	2	C14	-10300	-8850	-9575	Tm	Td			Hv				Le			Vice			Amyc			Fic								[Hillman, 1981 #3059] Tanno and Willcox 2006a, Willcox et al. 2009, Willcox et al 2008
Mureybet I-III	West Asia	Syria	36.02	38.15	1	-	-	-9700	-8500	-9100	Tm				Hv				Le		Pis			Linu				Fic
Netiv Hagdud	West Asia	Israel	31.98333333	35.45	2	-	-	-9310	-8850	-9080		wTd			wHv				Le			Vice						Fic								Kislev 1997
Jerf el Ahmar	West Asia	Syria	36.4	38.22	1	3	-	-9450	-8700	-9075	Tm				Hv				Le		?Pis	Vice						Fic								Willcox et al 2008
el-Hemmeh	West Asia	Jordan	30.967353	35.730341	3	3	C14	-9150	-8350	-8750		Td			Hv				Le	?Ci								Fic						Vit		White and Makarewicz 2011 (PPNA), Makarewicz et al LPPNB
Jericho (PPNA)	West Asia	Palestinian Territories	31.85	35.45	2	2	-	-9150	-8300	-8725	Tm	Td			Hv				Le	Ci								Fic						Vit
Tell Qarassa North	West Asia	Syria	32.7	36.3	2	3	AMS	-8700	-8400	-8550	Tm	Td			Hv				Le	Ci	Pis	Vice	Vicf		Amyc			Fic							Zi	Arranz-Otaegui et al 2016a; Arranz-Otaegui et al 2016b
Tell Aswad I	West Asia	Syria	33.40415	36.550062	3	3	C14	-8700	-8300	-8500	Tm	Td			Hv				Le		Pis	Vice			Amyc			Fic								Van Zeist and Bakker-Heeres 1984
Dja’de	West Asia	Syria	36.67	38.18	1	-	-	-8700	-8270	-8485	Tm	Td			Hv				Le		Pis	Vice	Vicf		Amyc			Fic				Pyr		Vi
Kissonerga-Mylouthkia	West Asia	Cyprus	34.81666667	32.4	2	-	-	-8700	-8200	-8450	Tm	Td			Hv				Le			Vice		Linu				Fic								Peltenburg et al 2000; Lucas et al 2012
Tell Aswad II	West Asia	Syria	33.40415	36.550062	3	3	C14	-8200	-7500	-7850	Tm	Td	Tta		Hv				Le		Pis			Linu				Fic						Vit		Van Zeist and Bakker-Heeres 1984
Kalavasos Tenta	West Asia	Cyprus	34.752581	33.303209	3	-	ass	-8000	-7500	-7750	Tm Tm2	Td			Hv				Le		Pis	?Vice						Fic								Hansen, J. 2005 SMA Vol. LXX1:7 Ian Todd. Additioanal References-Todd 1977 (pg.25), Hansen 1978 (297), Todd 1979(2/pg.24)
Ain Ghazal	West Asia	Jordan	31.98	35.97	2	3	-	-8300	-6600	-7450		Td	Tta		Hv				Le	Ci	Pis		Vicf	Linu				Fic					?wPh			Rollefson et al., 1985	Colledge S (2001) Plant exploitation on Epipalaeolithic and early Neolithic sites in the Levant. British Archaeological Reports International Series 986. Oxford: Archaeopress.
Tell Ghoraife	West Asia	Syria	33.507799	36.547273	2	3	C14	-7800	-7050	-7425	Tm	Td	Tta		Hv				Le	Ci	Pis	Vice		Linu				Fic
Abu Hureyra 2A-C	West Asia	Syria	35.87	38.4	1	-	-	-7800	-7000	-7400	Tm2	Td	Tta		Hv				Le	Ci	?Pis	?Vice	Vicf	Linu				Fic						Vit		de Moulins, 1997
Kalavasos Tenta	West Asia	Cyprus	34.752581	33.303209	3	-	ass	-7500	-7000	-7250	Tm	Td			Hv				Le									Fic								Hansen, J. 2005 SMA Vol. LXX1:7 Ian Todd. Additioanal References-Todd 1977 (pg.25), Hansen 1978 (297), Todd 1979(2/pg.24)
Ramad	West Asia	Syria	33.429237	36.090871	2	3	C14	-7300	-7040	-7170	Tm	Td	Tta		Hv				Le	Ci	Pis	Vice		Linu	Amyc			Fic
Atlit-Yam	West Asia	Israel	32.71082778	34.93515	3	02-Mar	ams	-7250	-6550	-6900		Td	Tta		Hv				Le	Ci					Amyc			Fic					wPh	Vit		Hartmann et al., 2014
Tell Bouqras	West Asia	Syria	35.08	40.38	1	-	C14	-7500	-6300	-6900	Tm	Td	Tta		Hv				Le		Pis			Linu				Fic								van Zeist and Waterbolk-van Rooijen 1985
Tell Ain el-Kherkh	West Asia	Syria	35.823854	36.467403	3	3	ass	-7550	-6240	-6895	Tm Tm2	Td	Tta		Hv				Le	Ci		Vice	Vicf					Fic								Tsuneki et al. 2006; Tanno and Willcox 2006 for chickpea; Tanno per comm. 2015
Ramad	West Asia	Syria	33.429237	36.090871	2	3	C14	-6910	-6640	-6775	Tm	Td	Tta		Hv				Le	Ci	Pis			Linu	Amyc			Fic				Pyr
Catalhoyuk East	West Asia	Turkey	37.66587	32.826889	3	3	AMS	-7100	-6400	-6750	Tm Tm2	Td Tng	Tta		Hv				Le	Ci	Pis	Vice		?wLin	Amyc			Fic								Fairbairn et al, 2002; Bogaard et al. 2017	Chernoff MC and Harnischfeger TM (1996) Preliminary report on botanical remains from Çadir Höyük (1994 season). Anatolica 22: 159-179.
El Kowm II	West Asia	Syria	35.203005	38.853486	2	3	C14	-7100	-6350	-6725	Tm	Td	Tta		Hv								Vicf					Fic						Vit		de Moulins 1997
El Kowm I (EkIa)	West Asia	Syria	35.191122	38.85632	3	2	ass	-7000	-6350	-6675		Td	Tta		Hv						Pis							Fic								van Zeist in Dornemann 1986	Moffett L (2003) Wild and cultivated food plants and the evidence for crop processing activities. In: Parr PJ (ed.) Excavations at Arjoune, Syria. Oxford: Archaeopress, pp 241-250.
Ras Shamra	West Asia	Syria	35.62	35.78	2	3	C14/ass	-6640	-6250	-6445	Tm	Td	Tta		Hv				Le		Pis			Linu	Amyc			Fic			Ole					van Zeist and Bakker-Heeres 1984b
Khirokitia	West Asia	Cyprus	34.795514	33.344138	2	-	C14	-6400	-6100	-6250	Tm	Td	Tta		Hv				Le		Pis	?Vice	?Vicf					Fic			Ole					Hansen, J. (1989, 1994) Waines and Stanley-Price (1977) Miller (1984)
Sha'ar Hagolan	West Asia	Israel	32.686582	35.604023	2	-	C14	-6400	-6060	-6230	Tm	Td	Tta		Hv				Le									Fic			Ole					Allen in Garfinkel and Miller/(1997) and 1998-1999 combined because ubiquity not available for 1997
El Kowm I (EkIb)	West Asia	Syria	35.191122	38.85632	3	2	C14	-6350	-6090	-6220		Td	Tta		Hv				Le									Fic								van Zeist in Dornemann 1986	Willcox G (2003) L’économie végétale à Bosra et à Si’: résultats d’analyse de restes végétaux carbonisés des périodes romaine, byzantine et islamique. In: Dentzer-Feydy J, Dentzer J-M and Blanc P-M (eds) Hauran II. Beyrouth: Institut français d’archéologie du Proche-Orient, pp. 177-184.
Ramad	West Asia	Syria	33.429237	36.090871	2	3	ass	-6700	-5500	-6100	Tm	Td	Tta		Hv				Le	Ci	Pis	Vice		Linu	Amyc			Fic
Nahal Zehora II	West Asia	Israel	32.616026	35.098316	3	2	C14	-6250	-5850	-6050		Td	Tta		Hv				Le				Vicf	Linu				Fic			Ole
Jericho (PN)	West Asia	Palestinian Territories	31.85	35.43	1	1	C14	-7000	-5000	-6000	Tm	Td			Hv				Le									Fic								Hopf 1983	de Moulins D (1997) Agricultural changes at Euphrates and steppe sites in the mid-8th to the 6th millennium BC. British Archaeological Reports, International Series 683. Oxford: Archaeopress.
Ilipinar	West Asia	Turkey	40.45000076	29.29999924	2	-	C14	-6030	-5800	-5915	Tm	Td	Tta		Hv				Le	Ci	Pis	Vice		Linu				Fic						Vit		[van Zeist, 1995 #6300]; C14: http://www.tayproject.org/TAYmaster.fm$Retrieve?YerlesmeNo=1248&html=masterengdetail.html&layout=web
Sabi Abyad	West Asia	Syria	36.5	39.11999893	1	-	C14	-6020	-5810	-5915	Tm	Td	Tta		Hv				Le		Pis	Vice		Linu	?Amyc			Fic								[van Zeist, 1994 #6299], [van Zeist, 1995 #6729], [van Zeist, 1999 #6780] Cappers 2014 (1994-1999 seasons)
Arjoune	West Asia	Syria	34.559115	36.533226	2	3	C14	-5670	-5370	-5520	Tm	Td	Tta		Hv				Le				Vicf		Amyc			Fic						Vit		Moffett, 2003
Catalhoyuk West	West Asia	Turkey	37.660201	32.806836	2	3	C14	-6000	-5750	-5500	Tm Tm2	Td Tng	Tta		Hv				Le	Ci	Pis	Vice			?Amyc			Fic								Bogaard et al. 2017	de Moulins D (1997) Agricultural changes at Euphrates and steppe sites in the mid-8th to the 6th millennium BC. British Archaeological Reports, International Series 683. Oxford: Archaeopress.
Tepe Marani	West Asia	Iraq	35.210612	45.921059	3	3	AMS	-5600	-5000	-5300		Td			Hv				Le		Pis	Vice		Linu				Fic				Pyr
Abu Hamid	West Asia	Jordan	32.32	35.549999	-	-	C14	-5200	-4300	-4750		Td	Tta		Hv				Le	Ci				Linu				Fic			Ole					Neef, 1988
Oylum Höyük	West Asia	Turkey	36.698966	37.179183	3	2	ass	-6000	-3000	-4500	Tm	Td			Hv				Le			Vice						Fic								[Pasternak, 1997 #6619]
Tilbeshar	West Asia	Turkey	37.02000046	37.45000076	2	-	ass	-5500	-3000	-4250	?Tm	Td	Tta		Hv				Le		Pis	Vice						Fic						Vit		Willcox in preparation (http://perso.wanadoo.fr/g.willcox/)
Tell Fadous-Kfarabida	West Asia	Lebanon	34.224148	35.655155	2	1	-	-5200	-3200	-4200	Tm	Td			Hv					Ci	Pis							Fic			Ole			Vi
Prastio Agios Savvas tis Karonis Monastery	West Asia	Cyprus	34.788	32.696	1	2	ass	-4800	-3500	-4150		Td	Tta		Hv				Le									Fic						Vit		a/bot Mary Anne Murray (date estimate from mchal mosphilia) excavator D. Rupp (2000)
Tel Saf	West Asia	Israel	32.16999817	35.43000031	2	-	ass	-4800	-3500	-4150		Td	Tta		Hv				Le									Fic			Ole					[Gophna, 1979 #6447]
Ayios Epiktitos Vrysi	West Asia	Cyprus	35.333	33.417	2	-	ass	-4900	-3200	-4050	Tm Tm2	Td	Tta		Hv				Le	Ci	Pis			Linu				Fic								Peltenburg 1982, Kyllo, M. 1982
Kumtepe	West Asia	Turkey	39.97000122	26.18000031	1	-	C14	-5000	-3000	-4000	Tm Tm2	Td	Tta		Hv				Le			Vice	Vicf					Fic						Vit		[Riehl, 1999 #1113]; + Studia Troica-Artikel; http://www.tayproject.org/TAYmaster.fm$Retrieve?YerlesmeNo=1800&html=masterengdetail.html&layout=web
Wadi Fidan	West Asia	Jordan	30.82999992	35.5	-	3	ass	-4500	-3200	-3850	?Tm	Td	Tta		Hv				Le									Fic					Phd	Vit		[Colledge, 1994 #6398];[Colledge, 2001 #7229];[Meadows, 1996 #7583]
Shiqmim	West Asia	Israel	31.12999916	34.70000076	-	-	ass	-3950	-3200	-3575	Tm	Td			Hv				Le						Amyc			Fic								[Kislev, 1987 #6520]
Kissonerga Mylouthkia	West Asia	Cyprus	34.833	32.383	2	-	-	-3660	-3370	-3515	Tm	Td	Tta		Hv				Le	Ci		Vice						Fic			Ole			Vit		Murray (LAP 2003), Colledge (Levant 1979, 1981; LAP 2003), excavator Peltenburg (LAP 2003)
Tell el-Handaquq	West Asia	Jordan	32.360336	35.586063	2	-	-	-3650	-2900	-3275		Td	Tta						Le									Fic								[Mabry, 1995 #1376]
Anshan (Tal-e/Tal-i Malyan) MAL-B	West Asia	Iran	30.04999924	52.41999817	1	3	C14	-3360	-2900	-3130	Tm	Td	Tta		Hv		?Pa		Le						Amyc			Fic						Vit		[Miller, 1982 #6583];[Miller, 1985 #1430];[Miller, 1996 #6592]
Souskiou Laona	West Asia	Cyprus	34.73547	32.604254	2	2	AMS	-2888	-2700	-2794		Td			Hv				Le									Fic								Lucas 2014	Helbaek H (1969) Plant collecting, dry-farming and irrigation agriculture in prehistoric Deh Luran. In: Hole F, Flannery KV and Neely JA (eds) Prehistory and human ecology of the Deh Luran Plain. Ann Arbor, MI: Museum of Anthropology, University of Michigan, pp. 383–426.
Politiko-Kokkinorotsos	West Asia	Cyprus	35.028825	33.240377	2	2	C14	-2880	-2670	-2775			Tta		Hv				Le		Pis							Fic			Ole			Vit		Webb et al 2009, Proceedings of the Prehistoric Society 75: 189-237
Ras an-Numayra	West Asia	Jordan	31.5	35.57	2	2	C14	-3350	-2190	-2770	Tm	Td			Hv				Le					Linu				Fic			Ole		Phd	Vi		White, C. E., Chesson, M. S. and Schaub, T. (2014). A Recipe for Disaster: Emerging Urbanism and Unsustainable Plant Economies at Early Bronze Age Ras an-Numayra, Jordan. Antiquity Vol. 88:340, pp 363-377
Numeira	West Asia	Israel	31.5	35.56999969	1	-	ass	-3300	-2200	-2750	Tm	Td	Tta		Hv				Le	Ci				Linu				Fic			Ole			Vit		[McCreery, 1981 #1364]
Kissonerga Mosphilia	West Asia	Cyprus	34.833	32.417	2	-	C14	-2900	-2500	-2700	Tm	Td	Tta		Hv				Le	Ci	Pis			Linu				Fic			Ole			Vit		Murray (1991, 1998 1A, 1B) Excavator Peltenburg
Tell Fadous-Kfarabida	West Asia	Lebanon	34.224148	35.655155	2	1	C14	-2800	-2600	-2700	Tm	Td	Tta		Hv				Le									Fic			Ole			Vi
Bab'edh Dhra	West Asia	Jordan	31.20000076	35.5	-	-	ass	-3300	-2000	-2650	Tm	Td	Tta		Hv				Le	Ci				Linu	Amyc			Fic			Ole			Vit		McCreery, 1981	Colledge S (2001) Plant exploitation on Epipalaeolithic and early Neolithic sites in the Levant. British Archaeological Reports International Series 986. Oxford: Archaeopress.
Jericho (EBA)	West Asia	Palestinian Territories	31.85	35.45	2	2	-	-3200	-2000	-2600	Tm	Td	Tta		Hv				Le	Ci				Linu				Fic					Phd	Vit
Tell Abu al-Kharaz	West Asia	Jordan	32.45000076	35.63000107	-	-	ass	-3100	-2100	-2600	Tm Tm2	Td	Tta		Hv				Le			Vice	Vicf					Fic			Ole			Vit		[Holden, 1994 #8106]
Tell es-Sa'idiyeh	West Asia	Jordan			-	-	ass	-3100	-2100	-2600			Tta						Le	Ci			Vicf					Fic			Ole			Vit	Zi	[Cartwright, 1993 #8047], [Cartwright, 1994 #6385], [Cartwright, 1996 #6386], [Cartwright, 1997 #1381], [Cartwright, 2002 #7456]
Tell Gezer	West Asia	Israel	31.87000084	34.91999817	-	-	ass	-3100	-2100	-2600			Tta															Fic			Ole			Vit		[Liphschitz, 1989 #1368]
Marki Alonia	West Asia	Cyprus	35.025	33.325	2	2	C14	-3140	-1950	-2545		Td			Hv				Le	wCi					Amyc			Fic			Ole			Vit		Frankel and Webb (1996, 2006) A/botanists Adams and Simmons (1996)
Troia	West Asia	Turkey	39.9575	26.238889	3	3	ass	-3000	-1700	-2350	Tm	Td	Tta		Hv				Le			Vice	Vicf					Fic			Ole			Vit		[Huber, 1987 #882], [Riehl, 1999 #1113]; + Studia Troica-Artikel
Tell Fadous-Kfarabida	West Asia	Lebanon	34.224148	35.655155	2	1	C14	-2400	-2200	-2300		Td			Hv				Le									Fic			Ole			Vi
Umm el-Marra	West Asia	Syria	36.15000153	37.66999817	1	-	ass	-2500	-2100	-2300	?Tm	?Td	Tta		Hv				Le									Fic						Vit		[Miller, 2000 #7732]
Tell Qara Quzaq	West Asia	Syria	36.79999924	38.02000046	2	-	ass	-2400	-2000	-2200		Td	Tta		Hv				Le		Pis							Fic						Vit		[Matilla Séiquer, 1994 #6568]
Tell Fadous-Kfarabida	West Asia	Lebanon	34.224148	35.655155	2	1	C14	-2350	-2000	-2175	Tm	Td																Fic			Ole			Vi
Selenkahiye	West Asia	Syria	36.15000153	37.91999817	2	3	C14	-2400	-1900	-2150	Tm	Td	Tta		Hv				Le	Ci	Pis	Vice						Fic			Ole			Vit		[van Zeist, 1985 #494]
Emar	West Asia	Syria	36.02999878	38.08000183	1	-	C14	-2200	-2030	-2115	Tm	Td			Hv													Fic			Ole			Vit		[Riehl, 1999 #2695]
Kissonerga Skalia	West Asia	Cyprus	34.822682	32.39661	2	-	ass	-2300	-1550	-1925	Tm	Td			Hv				Le	Ci				Linu				Fic						Vit		Leilani Lucas PhD; updated with Thoma MSc data 526 liters (date based on estimate for EM Cypriot)
Anshan (Tal-e/Tal-i Malyan) MAL-K	West Asia	Iran	30.04999924	52.41999817	2	3	C14	-2150	-1600	-1875	Tm	Td	Tta		Hv		Pa		Le		Pis				Amyc			Fic						Vit		[Miller, 1982 #6583];[Miller, 1985 #1430];[Miller, 1996 #6592]
Umm el-Marra	West Asia	Syria	36.15000153	37.66999817	2	-	ass	-2100	-1550	-1825	?Tm	?Td	Tta		Hv				Le	Ci								Fic						Vit		[Miller, 2000 #7732]
Tell Qara Quzaq	West Asia	Syria	36.79999924	38.02000046	2	-	ass	-2000	-1550	-1775			Tta		Hv				Le		Pis							Fic						Vit		[Matilla Séiquer, 1994 #6568]
Megiddo	West Asia	Israel	32.585	35.184167	-	-	ass	-2000	-1500	-1750		Td	Tta		Hv													Fic			Ole
Jericho (MBA)	West Asia	Palestinian Territories	31.85	35.45	2	2	-	-1800	-1600	-1700					Hv				Le		Pis		?Vicf					Fic						Vit
Kinet Höyük	West Asia	Turkey	36.853752	36.15682	2	-	2	-1800	-1600	-1700	Tm	Td	Tta	Ts	Hv		Pm		Le				Vicf	Linu				Fic						Vi
Politiko-Troulia	West Asia	Cyprus	35.028825	33.240377	2	2	ass	-2200	-1200	-1700		Td	Tta		Hv													Fic			Ole			Vit		Kling and Fall 2010
Troia	West Asia	Turkey	39.9575	26.238889	3	3	ass	-1700	-1400	-1550	Tm	Td	Tta		Hv		Pa		Le	Ci	Pis	Vice	Vicf	Linu				Fic						Vit		[Huber, 1987 #882], [Riehl, 1999 #1113]; + Studia Troica-Artikel
Maa Palaeokastro	West Asia	Cyprus	34.854	32.371	1	2	ass	-1200	-1150	-1525	Tm		Tta															Fic						Vit		a/bot C.H. Miksicek, (date estimate on LBA) Vassos Karageorghis and M. Demas 1988
Bastam	West Asia	Iran	38.884287	44.954922	3	1	ass	-2000	-1000	-1500		Td	Tta						Le	Ci	Pis			Linu				Fic			Ole					Miller 1991
Tell Hadidi	West Asia	Syria	36.25999832	38.13999939	2	3	C14	-1550	-1400	-1475			Tta		Hv				Le		Pis							Fic			Ole			Vit		[van Zeist, 1985 #494]
Phlamoudhi Melissa	West Asia	Cyprus	35.396	33.858	2	2	ass	-1600	-1200	-1400																		Fic			Ole					Dammann, Nancy M. (in Smith ASOR) (date estimate for LBA)
Umm el-Marra	West Asia	Syria	36.15000153	37.66999817	1	-	ass	-1550	-1200	-1375	?Tm	?Td	Tta		Hv				Le									Fic						Vit		[Miller, 2000 #7732]	Follieri M and Coccolini GBL (1983) Palaeoethnobotanical study of the VI A and VI B periods of Arslantepe (Malatya, Turkey). Preliminary report. Origini 12(2): 599-617.
Troia	West Asia	Turkey	39.9575	26.238889	3	3	ass	-1500	-1190	-1345	Tm	Td	Tta		Hv		Pa		Le	Ci		Vice						Fic						Vit		[Huber, 1987 #882], [Riehl, 1999 #1113]; + Studia Troica-Artikel
Hala Sultan Tekke	West Asia	Cyprus	34.879	33.583	1	-	ass	-1500	-1100	-1300			Tta		Hv				Le									Fic			Ole			Vit	Zi	Hult 1978 and Paul Astrom, a/bot Hjelmqvist 1976, 1979, 1978 (date estimate for LBA)
Kalavasos Ayios Dhimitios II	West Asia	Cyprus	34.75	33.3	1	-	ass	-1500	-1100	-1300			Tta		Hv				Le									Fic			Ole			Vit		a/bot J. Hansen (1989) (date estimate) Alison South, Pamela Russell and Keswani
Ulu Burun	West Asia	Turkey	36.22999954	29.97999954	2	3	dendro	-1310	-1290	-1300			Tta		Hv										Amyc			Fic			Ole			Vit		[Haldane, 1991 #1285], [Haldane, 1991 #1287]
Kinet Höyük	West Asia	Turkey	36.853752	36.15682	2	-	2	-1300	-1100	-1200		Td	Tta		Hv				Le	Ci		Vice	Vicf					Fic	Jug		Ole			Vi
Jaffa	West Asia	Israel	32.0495	34.759231	2	-	-	-1200	-1100	-1150		Td	Tta		Hv				Le	Ci	Pis	Vice	Vicf					Fic			Ole			Vi
Shiloh	West Asia	Israel	32.06999969	35.29999924	-	-	C14	-1220	-1030	-1125			Tta		Hv				Le			Vice						Fic			Ole			Vit		[Kislev, 1993 #6336];[Liphschitz, 1993 #6359]
Khirbat al-Mudayna al-'Aliya	West Asia	Jordan	31.280613	35.870514	3	3	AMS	-1105	-940	-1022.5		Td	Tta		Hv				Le									Fic						Vit		Porter et al. 2014
Hasanlu	West Asia	Iran	37.004076	45.457971	3	1	ass	-1050	-800	-925		Td	Tta		Hv		Pa		Le	Ci		Vice	Vicf					Fic				Pyr		Vit		Harris 1989; Danti 2014
Tell Schech Hamad	West Asia	Syria	35.61999893	40.72000122	2	3	ass	-1075	-700	-887.5			Tta		Hv		Pa	Se	Le			Vice	?Vicf					Fic						Vit
Deir'Alla	West Asia	Jordan	32.18999863	35.61999893	-	-	C14	-1000	-500	-750		Td	Tta		Hv				Le	Ci	Pis	Vice						Fic			Ole			Vit		[van Zeist, 1973 #976];[Neef, 1989 #974]
Kinet Höyük	West Asia	Turkey	36.853752	36.15682	2	2	ass	-800	-700	-750		Td	Tta	Ts	Hv		Pm		Le			Vice		Linu				Fic						Vi
Tel Lachish	West Asia	Israel	31.565	34.849	-	-	ass	-1000	-500	-750	Tm	Td	Tta											Linu				Fic			Ole			Vi			Zaitschek DV (1955) Remains of cultivated plants from Afula. 'Atiqot 1: 71-74.	Melamed Y (1996) Dessicated and charred seeds a taphonomic approach [??????? ????? ???????? ??????–???? ??????]. Atiqot 30: 69-70.
Tell Qasile	West Asia	Israel	32.101572	34.795024	2	2	ass	-1000	-500	-750		Td			Hv				Le	Ci	Pis		Vicf	Linu				Fic						Vi		Kislev, M. E. and M. Hopf (1985). Food remains from Tell Qasile with special reference to Lathyrus sativus/cicera. Excavations at Tell Qasile. Part two? A. Mazar. Jerusalem, ? 20: 140-148. TAXA FLORA
Kinet Höyük	West Asia	Turkey	36.853752	36.15682	2	2	ass	-700	-330	-515	Tm	Td	Tta	Ts	Hv		Pm							Linu				Fic						Vi
Salamis	West Asia	Cyprus	35.2	33.875	1	2	ass	-350	-30	-190			Tta		Hv				Le	Ci	Pis	Vice	Vicf		Amyc			Fic			Ole			Vit		a/bot Jane Renfrew and H. Hjelmqvist (date estimate) Excavated by Vassos Karageorghis
Bosra	West Asia	Syria	32.516564	36.480327	2	2	ass	-100	300	100			Tta		Hv				Le	Ci	Pis	Vice	Vicf		Amyc	Amyp		Fic	Jug		Ole		Phd			Willcox, 2003
Tell Hadidi	West Asia	Syria	36.25999832	38.13999939	2	3	ass	-60	400	170			Tta		Hv				Le			Vice						Fic						Vit		[van Zeist, 1985 #494]
el-Lejj?n	West Asia	Jordan	31.241427	35.890415	2	-	C14	280	370	325			Tta		Hv				Le		Pis					Amyp		Fic					Phd	Vit		Crawford 1987
Tell Hrim	West Asia	Syria	35.199882	40.340007	2	3	ass	900	1000	950						Ors												Fic						Vit		Samuel 2001
Qaryat Medad	West Asia	Syria	35.166658	40.343635	2	3	ass	750	1400	1075			Tta		Hv	Ors	Pa		Le				Vicf		Amyc	Amyp		Fic	Jug				Phd	Vit		Samuel 2001
Tell Guftan	West Asia	Syria	35.258513	40.254003	2	3	ass	900	1400	1150			Tta		Hv	Ors	Pa	Se	Le	Ci	Pis		Vicf					Fic						Vit		Samuel 2001
