# Supplementary material for: Between domestication and civilization: the role of agriculture and arboriculture in the emergence of the first urban societies
Source: Veg Hist Archaeobot. 2019 Apr 20;28(3):263–82. doi: 10.1007/s00334-019-00727-4 (PMC6499764; doi:10.1007/s00334-019-00727-4)
Supplement: Supplementary file 5 — Supplementary material 5 (CSV 51 KB) [file 334_2019_727_MOESM5_ESM.csv]

Site	Main Region	Country	Region	Latitude	Longitude	GeoRef Quality	Sample Quality	Dating Quality	Broad Cultural Period	Early/Late	Regional	Regional/Local	Start Date BC/AD	Finish Date BC/AD	Est. Date Median BC/AD	Triticum monococum	Triticum dicoccum	Triticum free-threshing	T. spelta	Hordeum vulgare	Oryza	Panicum miliaceum	Setaria italica	Lens	Cicer	Pisum	Vicia ervilia	Vicia faba	Linum usitatissimum	Amygdalus communis	Amygdalus persica	Armeniaca vulgaris	Ficus carica/sycamorus	Juglans	Malus	Olea europea	Pyrus	Phoenix	Pistacia	Vitis	Ziziphus	References
El-Abadiya 2	Africa NE	Egypt	-	26.05	32.38333333	2	3	C14	Neolithic	Late	Predynastic	Naqada I-IIB	-3960	-3640	-3800		Td	Tta		Hv				Le					Linu											Vit		Cappers, 1985; Cappers et al., 2004
Tell Ibrahim Awad	Africa NE	Egypt	-	30.838605	31.810921	1	-	C14	Bronze Age	Early	Late Predynastic	-	-3300	-2900	-3100		Td			Hv				Le			Vic						Fic							Vit
Kom Ran'ia [Memphis]	Africa NE	Egypt	Memphis	29.84472222	31.25083333	2	3	ass	Bronze Age	Middle	Middle Kingdom	-	-2060	-1690	-1875		Td			Hv				Le			Ve						Fic Fis			Ole		Phd	Pist	Vit	Zi	Murray 1990
Lahun	Africa NE	Egypt	-	29.234174	30.969696	3	-	-	Bronze Age	Middle	Middle Kingdom	-	-2040	-1640	-1840					Hv						Pis		Vicf					Fic Fis							Vit	Zi	Germer, 1998
Tell el Dab'a	Africa NE	Egypt	-	30.783	31.833	2	3	AMS	Bronze Age	Middle	Middle Kingdom	-	-1880	-1630	-1755		Td			Hv																		Phd		Vit		De Vartavan and Asensi Amoros 1997
Semna temples	Africa NE	Sudan	2nd cataract	21.482115	30.96398	2	1	ass	Middle Kingdom	-	-	-	-1500	-1480	-1490																		Fic					Phd		Vit	Zi	Van Zeist 1983
Amarna	Africa NE	Egypt	-	27.661667	30.905556	2	2	ass	Bronze Age	Middle	New Kingdom	Amarna	-1365	-1345	-1355		Td			Hv				Le					Linu	Amyc			Fis			Ole		Phd		Vit	Zi	Clapham and Stevens 2009; Stevens and Clapham 2014
Kom Ran'ia [Memphis]	Africa NE	Egypt	Memphis	29.84472222	31.25083333	2	3	ass	Bronze Age	Middle	New Kingdom	New Kingdom	-1550	-1080	-1315		Td			Hv				Le			Ve						Fic Fis			Ole		Phd	Pist	Vit	Zi	Murray 1990
Gebel Roma/ Wadi el-Hol A	Africa NE	Egypt	Theban desert	25.869902	32.145222	2	2	ass	New Kingdom	-	-	-	-1600	-800	-1200	Tm	Td	Tta		Hv				Le		Pis			Linu				Fic			Ole		Phd		Vit		Cappers et al 2007
Elephantine	Africa NE	Egypt	-	24.084982	32.885768	3	2	ass	Bronze Age	Late	Third Intermediate Period		-1070	-650	-860		Td			Hv				Le					Linu									Phd		Vit		Willdering and Wolf, 1991; Smith, 2003: Table 3.5
Kawa	Africa NE	Sudan	Dongola Reach	19.126537	30.496467	3	3	AMS	Iron Age	Early	Napatan	-	-800	-400	-600		Td			Hv		Pa		Le				Vicf	Linu				Fic					Phd		Vit		Fuller 2004
Elephantine	Africa NE	Egypt	-	24.084982	32.885768	3	2	ass	Ptolamic/Roman	-	-	-	-330	350	10		Td	Tta		Hv				Le					Linu				Fic Fis					Phd		Vit		Willdering and Wolf, 1991; Smith, 2003: Table 3.5
Berenike	Africa NE	Egypt	Red Sea Coast	23.910194	35.476079	3	3	-	Classical	-	Roman	AD 1-200	1	200	100.5			Tta		Hv	Ors			Le	Ci	Pis	Vic	Vicf	Linu	Amyc		Armv	Fis	Jug	Mal	Ole		Phd		Vit	Zi	Cappers, 2006
Qasr Ibrim	Africa NE	Egypt	Nubia	22.649434	31.993007	3	2	AMS	Classical	-	Meroitic	100 BC-AD 300	-100	300	150		Td	Tta		Hv		?Pa	?Se	Le		Pis			Linu	Amyc			Fic					Phd		Vit	Zi	Clapham and Rowley-Conwy 2007
Kellis	Africa NE	Egypt	Dakhla Oasis	25.491486	28.978718	1	2	ass	Roman	-	-	-	50	350	200			Tta		Hv			?Se					Vicf	Linu		Amyp	Armv	Fic	Jug		Ole		Phd		Vit	Zi	Thanheiser 2002
Mons Claudianus	Africa NE	Egypt	-	26.80916667	33.48694444	2	3	ass	Roman	-	-	-	150	300	225		Td	Tta		Hv				Le	Ci	Pis		Vicf	Linu	Amyc			Fic Fis	Jug		Ole		Phd		Vit	Zi	van der Veen 2001
Berenike	Africa NE	Egypt	Red Sea Coast	23.910194	35.476079	3	3	-	Late Antique	-	Post-Meroitic	-	300	500	400			Tta		Hv	Ors			Le	Ci	Pis	Vic	Vicf	Linu	Amyc	Amyp	Armv	Fic	Jug		Ole		Phd		Vit	Zi	Cappers, 2006
Douch	Africa NE	Egypt	-	25.38624	30.588632	1	1	ass	Classical	-	Roman/Late Antique	-	200	600	400			Tta		Hv									Linu				Fis		Mal	Ole		Phd		Vit		Barakat and Baum, 1992
Qasr Ibrim	Africa NE	Egypt	Nubia	22.649434	31.993007	3	2	AMS	Late Antique	-	Post-Meroitic	-	300	550	425		Td	Tta		Hv		Pa	?Se	Le	Ci	Pis			Linu				Fic			Ole		Phd		Vit	Zi	Clapham and Rowley-Conwy 2007; Steele and Bunting 1982	?wOr
Abu Sha'ar	Africa NE	Egypt	-	27.438595	33.649209	2	1	ass	Late Antique	-	-	-	300	700	500			Tta		Hv					Ci			Vicf										Phd		Vit		Sidebotham et al. 1989
Bir Umm Fawakhir	Africa NE	Egypt	Eastern Desert	26.00138889	33.60833333	3	3	ass	Late Antique		Coptic/Byzantine		400	600	500			Tta		Hv																Ole		Phd		Vit		Smith 2014
Phoebammon	Africa NE	Egypt	-	25.737902	32.621978	1	1	ass	Late Antuque	-	Byzantine	Coptic	400	700	550			Tta		Hv				Le				Vicf			Amyp		Fic			Ole		Phd		Vit	Zi	Smith 2003: Table 3.5; De Vartavan and Asensi Amoros 1997
Kom el-Nana	Africa NE	Egypt	-	27.619404	30.88904	2	3	ass	Late Antique	-	Byzantine	-	500	650	575		Td	Tta		Hv				Le					Linu		Amyp		Fic Fis			Ole		Phd		Vit	Zi	Smith, 2003
Dayr al-Barsha	Africa NE	Egypt	Middle Egypt	27.75156	30.91901	3	2	ass	Late Antique	-	Coptic	-	400	800	600			Tta		Hv				Le		Pis			Linu				Fic					Phd		Vit	Zi	Marinova et al 2011
Nauri	Africa NE	Sudan	Third Cataract	19.76	30.37	3	2	ass	Late Christian (Nubia)	-	-	-	800	1200	1000			Tta		Hv				Le		Pis							Fic					Phd		Vit		Fuller and Edwards 2001
Tell el-Fara'in	Africa North	Egypt	-	32.2	35.35	2	1	ass	Chalcolithic	-	-	-	-5200	-3200	-4200		Td			Hv				Le		Pis	Ve						Fic							Vit		Thanheiser, U. (1997). Die Pflanzenfunde. Tell el-Fara'in - Buto I. T. v. d. Way. Mainz, Philipp von Zabern: 238 - 250
Tell el-Fara'in	Africa North	Egypt	-	32.2	35.35	2	1	ass	Bronze Age	Early	Pre-Dyn/E Dynastic	-	-3200	-3000	-3100		Td			Hv				Le		Pis			Linu				Fic							Vit		Thanheiser, U. (1997). Die Pflanzenfunde. Tell el-Fara'in - Buto I. T. v. d. Way. Mainz, Philipp von Zabern: 238 - 250
Zinchecra	Africa North	Libya	-	26.518281	13.033621	1	2	-	900-400 BC	-	-	-	-900	-400	-650			Tta		Hv																		Phd		Vit		Van der Veen 1992
Volubilis	Africa North	Morocco	Moulay Idriss	34.070929	-5.555345	3	3	AMS	Classical	-	Roman	I-II	-100	400	150			Tta		Hv				Le				Vicf	Linu				Fic			Ole		Phd		Vit	?Zi	Fuller and Pelling 2018
Volubilis	Africa North	Morocco	Moulay Idriss	34.070929	-5.555345	3	3	AMS	Medieval	-	Islamic	III-IV	780	950	865		Td	Tta		Hv				Le				Vicf	Linu		Amyp		Fic					Phd		Vit		Fuller and Pelling 2018
al-Basra	Africa North	Morocco	-	34.805278	-5.869722	2	1	ass	Medieval	-	Islamic	-	800	1150	975		Td	Tta		Hv		Pa		Le		Pis		Vicf					Fic							Vit
Îgîlîz	Africa North	Morocco	-	30.326369	-7.956938	1	2	AMS	Medieval	-	Islamic	-	900	1175	1037.5			Tta		Hv										Amyc			Fic					Phd		Vit		Ruas et al 2011
Sijilmasa	Africa North	Morocco	-	31.283807	-4.276764	3	1	ass	Medieval	-	Islamic		757	1393	1075			?Tta		Hv				?Le									Fic					Phd		Vit		Mahoney unpublish, Fuller and Pelling 2018
Badis	Africa North	Morocco	-	35.166528	-4.288926	2	1	ass	Medieval	-	Islamic		800	1400	1100		Td	Tta		Hv								Vicf					Fic							Vit		Pollock 1984; Pelling 2007
Rirha	Africa North	Morocco	-	34.31033	-5.930093	3	2	ass	Medieval	-	Islamic		800	1400	1100			Tta		Hv								Vicf					Fic			Ole				Vit		Muller 2016
Qasr es-Seghir	Africa North	Morocco	-	35.842229	-5.558654	3	2	ass	Medieval	-	Islamic		1200	1550	1375		Td	Tta		Hv				?Le									Fic							Vit		Pollock 1984; Redman 1986; Pelling 2007
Qal'at al Bahrein	Arabia	Bahrain	-	26.23382	50.520923	3	3	ass	Bronze Age	Late	Dilmun	Late	-1000	-500	-750			Tta		Hv																		Phd		Vit	Zi	Tenberg and Lombard 2001
Baraqish	Arabia	Yemen	-	15.99291	44.800678	1	1i	-	Iron Age	-	-	-	-700	-100	-400		?Td	?Tta		Hv			?Se															Phd		Vit		Constantini 1986; Boivin and Fuller 2009
Hajar Bin Humeid	Arabia	Yemen	-	14.905535	45.758112	2	2?	-	Iron Age	-	-	-	-1000	500	-250							Pa							Linu											Vit		Soderstrom 1969; Bovin and Fuller 2009
Madâ’in Sâlih	Arabia	Saudi Arabia	-	26.79129	37.955561	2	3	ass	Classical	-	Nabataean	-	1	100	50.5			Tta		Hv																Ole		Phd		Vit	Zi	Bouchaud 2013
Madâ’in Sâlih	Arabia	Saudi Arabia	-	26.79129	37.955561	2	3	ass	Classical	-	Roman	-	100	300	200			Tta		Hv											Amyp					Ole		Phd		Vit	Zi	Bouchaud 2013
Madâ’in Sâlih	Arabia	Saudi Arabia	-	26.79129	37.955561	2	3	ass	Late Antique	-	Tardo-Anqitue	-	300	600	450			Tta		Hv																Ole		Phd		Vit	Zi	Bouchaud et al 2011; Bouchaud 2013
Monjukly Depe	Central Asia	Turkmenistan	-	36.84862	60.418177	3	2	C14	Eneolithic	-	Meana	-	-5000	-4500	-4750	Tm		Tta		Hv									Linu											Vit
Sarazm	Central Asia	Tajikistan	Zerafshan Valley	39.512499	67.443373	2	3	ass	Bronze Age	Early	Eneolithic	-	-2600	-2000	-2300			Tta		Hv				wLe						Amyc								Phd		Vit		Spengler and Willcox 2013
Shortugai	Central Asia	Afghanistan	Badakhshan	36.988615	68.350642	1	3	C-14	Bronze Age	-	Harappan	Shortughai I & II	-2200	-2000	-2100			Tta		Hv				Le		Pis				Amyc										Vit		Willcox, G. 1991
Gonur Tepe	Central Asia	Turkmenistan	-	38.212147	62.034345	1	3	-	Bronze Age	Middle	BMAC	-	-2200	-1700	-1950		Td	Tta		Hv				Le	Ci	Pis									?Mal					Vit		Miller 1993
Shortugai	Central Asia	Afghanistan	Badakhshan	36.988615	68.350642	1	3	C-14	Bronze Age	-	Eastern Bactrian	Shortughai III & IV	-2000	-1800	-1900					Hv		Pa		Le		Pis														Vit		Willcox, G. 1991
Merv	Central Asia	Turkmenistan	-	37.662778	62.1925	2	3	-	Late Antique	-	-	-	500	700	600			Tta		Hv		Pa		Le		Pis				Amyc	Amyp									Vit		Nesbitt (1994)
Tell Gomolova	Europe	Serbia	Vojvodina	44.877023	19.757987	2	3	ass	Neolithic	-	Vinca	-	-5700	-4500	-5100	Tm	Td	Tta		Hv				Le		Pis			Linu						Mal					Vit		Van Zeist 2002
Sammardenchia	Europe	Italy	-	45.98328	13.23216	2	3	C14	Neolithic	Early	-	-	-5210	-4960	-5085	Tm	Td Tti	Tta	?Tsp	Hv				Le		Pis	Vice	?Vicf	Linu					Jug	Mal		?Pyr			Vit		Rottoli and Castiglioni 2009
Lugo di Romagna	Europe	Italy	-	44.41667	11.91667	2	3	ass	Neolithic	Early	-	-	-5600	-4500	-5050	Tm	Td	Tta	?Tsp	Hv				?Le		?Pis									Mal					Vit		Rottoli and Castiglioni 2009
Piancada	Europe	Italy	-	45.781486	13.08366	2	3	ass	Neolithic	Early	-	-	-5600	-4500	-5050	Tm	Td Tti		?Tsp	Hv				?Le		?Pis									Mal					Vit		Rottoli and Castiglioni 2009
Hambledon Hill	Europe	Great Britain	-	50.911419	-2.2218	3	3	AMS	Neolithic	Early	-	-	-3640	-3360	-3500		Td			Hv																				Vit		Manning et al. 2015 (EuroEvol)
Mogetorp (MP)	Europe	Sweden	-	58.98	16.18	-	-	ass	Neolithic	Early	Funnell Beakers	-	-4000	-3000	-3500	Tm	Td	Tta		Hv																				Vit		Manning et al. 2015 (EuroEvol)
Hundssteig	Europe	Austria	Lower Austria	48.4	15.6	2	2	AMS cerealia	Neolithic, Late	-	Jevisovice	-	-3270	-2920	-3095		Td Tng	Tta		Hv			?Se	Le					Linu											Vit		Kohler-Schneider & Caneppele 2009
Zurich, Mozartstrasse (MZTEBA)	Europe	Switzerland	-	47.365	8.547	-	-	dendro	Bronze Age	Early	-	-	-1950	-950	-1450	Tm Tmd	Td	Tta		Hv						Pis			Linu						Mal					Vit		Manning et al. 2015 (EuroEvol)
Stillifried	Europe	Austria	Weinviertler Hugelland	48.409408	16.844211	2	3	AMS T	Bronze Age	Late	-	-	-1250	-750	-1000	Tm Tm2	Td Tng	Tta		Hv		Pa	Se	Le		Pis	Vice	Vicf												Vit		Kohler-Schneider 2003
Pompeii (R.VI.i.I)	Europe	Italy	Naples	40.751672	14.481907	3	3	ass	Classical		Roman		-200	79	-60.5		Td	Tta		Hv		Pa	Se	Le		Pis	Vice	Vicf			Amyp		Fic	Jug	Mal	Ole				Vit		Murphy et al 2012
Miranduolo	Europe	Italy	Tuscany	43.119829	11.080219	3	3	ass	Medieval	-	Manor House	-	850	975	912.5	Tm	Td	Tta	Tspl	Hv		Pa	Se			Pis	Vice	Vicf			Amyp		Fic	Jug	?Mal					Vit		Buonincontri et al 2014
Ferrara	Europe	Italy	Emilia Romagna	44.8361	11.622554	2	3	ass	Renaissance	-	-	-	1350	1500	1425			Tta		Hv		Pa			Ci	Pis		Vicf	Linu		Amyp	Armv	Fic	Jug	Mal	Ole	Pyr			Vit	Zi	Bosi et al 2009
Abri de Font Juvénal (FJUV)	Europe	France	-	43.3	2.34	1	-	-	Neolithic, Middle	-	-	-	-	-			Td	Tta		Hv				Le				Vicf												Vit		Manning et al. 2015 (EuroEvol)
BERCY (BC)	Europe	France	-	48.84	2.38	1	-	-	Neolithic, Middle	-	-	-	-	-		Tm	Td	Tta		Hv															Mal					Vit		Manning et al. 2015 (EuroEvol)
Boulevard Périphérique Nord de Lyon (BPNL3)	Europe	France	-	45.78	4.8	1	-	-	Bronze Age, Early	-	-	-	-	-		Tm	Td			Hv								Vicf												Vit		Manning et al. 2015 (EuroEvol)
Dallet Le Machal (DALM)	Europe	France	-	45.779	3.251	1	-	-	Bronze Age, Early	-	-	-	-	-			Td	Tta		Hv									Linu											Vit		Manning et al. 2015 (EuroEvol)
GIRIBALDI CIMIEZ CARABACEL (GIRB)	Europe	France	-	43.712	7.272	1	-	-	Neolithic, Middle	-	-	-	-	-		Tm	Td	Tta		Hv				Le		Pis														Vit		Manning et al. 2015 (EuroEvol)
Grotte de Foissac (Jonquieres) (GDF)	Europe	France	-	44.477	1.968	1	-	-	Neolithic, Late	-	-	-	-	-		Tm	Td	Tta		Hv						Pis			Linu											Vit		Manning et al. 2015 (EuroEvol)
Grotte du TaÃ¯ (GDT)	Europe	France	-	43.944	4.52	1	-	-	Neolithic, Early	-	-	-	-	-		Tm		Tta		Hv																				Vit		Manning et al. 2015 (EuroEvol)
La Baume Fontbregoua (BDFON1)	Europe	France	-	43.58	6.215	1	-	-	Neolithic, Early	-	-	-	-	-		Tm	Td	Tta		Hv				Le				Vicf											Pist	Vit		Manning et al. 2015 (EuroEvol)
La Baume Fontbregoua (BDFON2)	Europe	France	-	43.58	6.215	1	-	-	Neolithic, Middle	-	-	-	-	-		Tm	Td	Tta		Hv				Le																Vit		Manning et al. 2015 (EuroEvol)
La Baume Fontbregoua (BDFON3)	Europe	France	-	43.58	6.215	1	-	-	Neolithic, Middle	-	-	-	-	-		Tm	Td	Tta		Hv																				Vit		Manning et al. 2015 (EuroEvol)
La Grande Rivoire (GRRIVEM)	Europe	France	-	45.209	5.633	1	-	-	ENeolithic, Middle	-	-	-	-	-		Tm	?Td																							Vit		Manning et al. 2015 (EuroEvol)
La Grande Rivoire (GRRIVF)	Europe	France	-	45.209	5.633	1	-	-	Neolithic, Late	-	-	-	-	-		Tm	Td	Tta		Hv																				Vit		Manning et al. 2015 (EuroEvol)
La Grande Rivoire (GRRIVM1)	Europe	France	-	45.209	5.633	1	-	-	Neolithic, Middle	-	-	-	-	-		?Tm	?Td	Tta		Hv																				Vit		Manning et al. 2015 (EuroEvol)
La Grande Rivoire (GRRIVM2)	Europe	France	-	45.209	5.633	1	-	-	Neolithic, Middle	-	-	-	-	-		Tm																			Mal					Vit		Manning et al. 2015 (EuroEvol)
Pendimoun, Le castellar (PEN)	Europe	France	-	43.82	7.5	1	-	-	Neolithic, Early	-	-	-	-	-			Td			Hv						Pis														Vit		Manning et al. 2015 (EuroEvol)
Roynac le Serre (LESER)	Europe	France	-	44.648	4.916	1	-	-	Bronze Age, Early	-	-	-	-	-		Tm	Td	Tta		Hv																				Vit		Manning et al. 2015 (EuroEvol)
Miri Qalat	South Asia	Pakistan	Baluchistan	26.033722	63.012738	2	3	C14	Chalcolithic	-	Chalcolithic,	Period II	-4000	-3500	-3750	Tm	Td	Tta						Le					Linu									Phd		Vit	Zi	Tengberg 1999
Miri Qalat	South Asia	Pakistan	Baluchistan	26.033722	63.012738	2	3	C14	Bronze Age	Early	pre-Harappan	Period IIIc	-3000	-2500	-2750	?Tm	?Td	Tta		Hv				Le					Linu									Phd		Vit	Zi	Tengberg 1999
Rohira	South Asia	India	Punjab	30.633333	75.833333	2	2	ass	Chalcolithic	-	Pre-Harappan	-	-2900	-2500	-2700		Td			Hv	Ors			Le														Phs		Vit		Saraswat 1988
Sohr Damb/ Nal	South Asia	Pakistan	Baluchistan	27.678324	66.27331	3	2	C14	Bronze Age	Early	pre-Harappan	Period III (2700-2400 BC)	-2700	-2400	-2550			Tta		Hv																				Vit	Zi	Benecke and Neef 2005
Mehrgarh	South Asia	Pakistan	Baluchistan	29.416667	67.583333	2	1i	C14	Bronze Age	Early	Pre/Harappan	periods V-VIII, ca. 3000-2000	-3000	-2000	-2500			Tta		Hv																				Vit	Zi	Costantini 1983; Costantini Biasini 1985
Harappa	South Asia	Pakistan	Punjab	30.627756	72.866816	3	2	C14	Bronze Age	Early	Harappan, Mature	Harappa 3A/B	-2600	-2200	-2400			Tta		Hv				Le		Pis			Linu									Phd		Vit	Zi	Miller & Reddy 1990; Weber 1997; 2003; Pennington and Weber 2004; Weber et al 2010
Rohira	South Asia	India	Punjab	30.633333	75.833333	2	2	ass	Bronze Age	Early	Harappan, Mature	-	-2500	-2000	-2250			Tta		Hv	Ors			Le																Vit		Saraswat 1986
Miri Qalat	South Asia	Pakistan	Baluchistan	26.033722	63.012738	2	3	C14	Bronze Age	Early	Harappan	Period IV	-2500	-2000	-2250	?Tm	?Td	Tta		Hv				Le		Pis												Phd		Vit	Zi	Tengberg 1999
Nausharo	South Asia	Pakistan	Baluchistan	29.366667	67.583333	2	3	C14	Bronze Age	Early	Harappan	Mature	-2500	-2000	-2250			Tta		Hv				Le					Linu									Phd		Vit	Zi	Costantini 1990a
Balu	South Asia	India	Haryana	29.67083	76.38778	2	2	ass	Harappan	Mature	-	-	-2500	-1900	-2200			Tta		Hv	Ors			Le	Ci													Phs		Vit	Zi	Saraswat, 2002a
Mahorana	South Asia	India	Punjab	30.489357	75.949197	-	1	-	Bronze Age	Early	Harappan, Mature	Baran	-2300	-2000	-2150			Tta		Hv				Le																Vit		Vishnu-Mittre et al. 1986b
Harappa	South Asia	Pakistan	Punjab	30.627756	72.866816	3	2	C14	Bronze Age	Early	Harappan, Mature	Harappa 3C	-2200	-1900	-2050			Tta		Hv	?Ors			Le		Pis			Linu									Phd		Vit	Zi	Miller & Reddy 1990; Weber 1997; 2003; Pennington and Weber 2004; Weber et al 2010
Jhusi	South Asia	India	Uttar Pradesh	25.425941	81.899655	2	1	ass	Neolithic	-	-	-	-2500	-1500	-2000			Tta		Hv	Ors			Le		Pis			Linu											Vit		Pokharia et al. 2009; Misra et al. 2009
Mahorana	South Asia	India	Punjab	30.489357	75.949197	-	2	-	Bronze Age	Ea./Mid	Harappan, Mature/Late	Baram	-2100	-1900	-2000			Tta		Hv				Le																Vit		Saraswat 1991
Harappa	South Asia	Pakistan	Punjab	30.627756	72.866816	3	2	C14	Bronze Age	Middle	Harappan, Late	Harappa 4	-1900	-1700	-1800			Tta		Hv	Ors			Le	Ci	Pis			Linu									Phd		Vit	Zi	Miller & Reddy 1990; Weber 2003; Pennington and Weber 2004; Weber et al 2010
Pirak	South Asia	Pakistan	Baluchistan	29.43711	67.81885	2	2	C14	Bronze Age	Middle	Harappan	Late	-1950	-1550	-1750			Tta		Hv	Ors	Pa							Linu											Vit	Zi	Costantini 1979
Qasim Bagh	South Asia	India	Jammu and Kashmir	34 13.447	74 29.842	3	3	AMS Pa	Neolithic	Late	Neolithic, Late	-	-2027	-1304	-1700			Tta				Pm		Le		Pis														Vit		Spate et al 2017
Qasim Bagh	South Asia	India	Kashmir	34.224117	74.497367	3	3	AMS	Neolithic	-	Northern Neolithic	-	-2050	-1300	-1675			Tta		Hv		Pa		Le		Pis														Vit		Spate et al 2017
Loebanhr 3	South Asia	Pakistan	NWFP	34.751531	72.406597	1	1	ass	Chalcolithic	-	late Chalcolithic, ca. 1700-1400 BC	-	-1700	-1400	-1550			Tta		Hv	Ors			Le		Pis			Linu											Vit		Costantini 1987; d’Alpoim Guedes et al. 2013
Burzahom	South Asia	India	Kashmir	34.16667	73.9	2	3	C14	Neolithic/Chalcolithic	Late	II (1700-1000 BC)	-	-1700	-1000	-1350			Tta		Hv				Le						Amyc		Armv		Jug						Vit		Lone et al., 1993
Imlidh-Khurd	South Asia	India	Uttar Pradesh	26.50833	83.20139	2	2	C14	Chalcolithic	Late	Narhan	-	-1300	-800	-1050			Tta		Hv	Ors		?Se	Le	Ci				Linu											Vit	Zi	Saraswat 1993
Khairadih	South Asia	India	Uttar Pradesh	26.1811	83.81667	-	1	-	Iron Age	-	Iron Age (700-200 BC)	-	-700	-200	-450			Tta		Hv	Ors				Ci	Pis														Vit		Saraswat et al. 1990
Manjhi	South Asia	India	Bihar	25.9175	84.86306	-	2	-	Early Historic	-	Early Historic,	-	1	300	150.5			Tta		Hv	Ors			Le		Pis														Vit		Saraswat and Chanchala 1997; Chanchala 2001
Sanghol	South Asia	India	Punjab	30.78651	76.39018	3	2	ass	Early Historic	-	Kushana (100-300 AD)	-	100	300	200			Tta		Hv	Ors			Le	Ci					Amyc				Jug				Phd	Pist	Vit	Zi	Pokharia and Saraswat 1999; Saraswat 197
Kanispur	South Asia	India	Kashmir	34.22638889	74.425	3	2	ass	Early Historic	-	Kushan	-	100	400	250			Tta		Hv	Ors	Pa	?Se	Le		Pis			Linu	?Amyc				Jug						Vit	Zi
Raja-Nal-ka-Tila	South Asia	India	Uttar Pradesh	24 41.55	83 19.26	2	2	ass	Iron Age	-	Iron Age,	-	-1300	-700	-1000			Tta		Hv	Ors			Le	Ci	Pis			Linu									Phs		Vit	Zi	Pokharia et al 2016
Jordan River Dureijat	West Asia	Israel	Hula Valley	33.022999	35.628651	3	3	C14	Epipalaeolithic	-	Kebaran	17.1-15.4 BP	-19050	-17350	-18200					wHv													Fic							Vit		Marder et al 2015
el-Hemmeh	West Asia	Jordan	-	30.967353	35.730341	3	3	C14	Pre-Pottery Neolithic	PPNA	PPNA	-	-9150	-8350	-8750		Td			Hv				Le	?Ci								Fic						Pist	Vit		White and Makarewicz 2011 (PPNA), Makarewicz et al LPPNB
Jericho (PPNA)	West Asia	Palestinian Territories	-	31.85	35.45	2	2	-	Pre-Pottery Neolithic	PPNA	PPNA	-	-9150	-8300	-8725	Tm	Td			Hv				Le	Ci								Fic						Pist	Vit
Cayonu (CA1b)	West Asia	Turkey	-	38.21815	39.725498	3	2	C14	Pre-Pottery Neolithic	EPPNB	EPPNB	(B1) grill/basal pits	-8800	-8300	-8550	Tm	Td			Hv				Le	Ci	Pis	Vice			Amyc									Pist	Vit		van Zeist and de Roller, 1992, 2003
Dja’de	West Asia	Syria	-	36.67	38.18	1	-	-	Pre-Pottery Neolithic	EPPNB	Early PPNB	8700-8270	-8700	-8270	-8485	Tm	Td			Hv				Le		Pis	Vice	Vicf		Amyc			Fic				Pyr		Pist	Vit
Cayonu (CA1b/c)	West Asia	Turkey	-	38.21815	39.725498	3	2	C14	Pre-Pottery Neolithic	E/MPPNB	E/MPPNB	(B2) channel/cobble	-8500	-8000	-8250	Tm	Td			Hv				Le		Pis	Vice		Linu	Amyc									Pist	Vit		van Zeist and de Roller, 1992, 2003
Tell Aswad II	West Asia	Syria	-	33.40415	36.550062	3	3	C14	Pre-Pottery Neolithic	MPPNB	II	II	-8200	-7500	-7850	Tm	Td	Tta		Hv				Le		Pis			Linu				Fic						Pist	Vit		Van Zeist and Bakker-Heeres 1984
Tell Halula	West Asia	Syria	-	36.42241667	38.18226667	2	3	C14	Pre-Pottery Neolithic	MPPNB	Pre-Pottery Neolithic, MPPNB	-	-8000	-7100	-7550	Tm	Td	Tta		Hv				Le		Pis	Vice		Linu										Pist	Vit		Ferrio et al. 2012
Prastio Mesorotsos	West Asia	Cyprus	-	34.725671	32.767943	2	2	C14	Pre-Pottery Neolithic	-	Aceramic Neolithic	-	-7800	-7200	-7500	Tm	Td			Hv				Le															Pist	Vit		Leilani Lucas PhD (date estimate from AY)
Abu Hureyra 2A-C	West Asia	Syria	-	35.87	38.4	1	-	-	Pre-Pottery Neolithic	MPPNB	Pre-Pottery Neolithic, MPPNB	-	-7800	-7000	-7400	Tm2	Td	Tta		Hv				Le	Ci	?Pis	?Vice	Vicf	Linu				Fic						Pist	Vit		de Moulins, 1997
Ras Shamra	West Asia	Syria	-	35.62	35.78	2	3	C14	Pre-Pottery Neolithic	LPPNB	LPPNB	VC	-7550	-6650	-7100		Td			Hv				Le		Pis			Linu							Ole				Vit
El-Hemmeh	West Asia	Jordan	-	30.967353	35.730341	3	3	C14	Pre-Pottery Neolithic	LPPNB	LPPNB	-	-7740	-6090	-6915	Tm				Hv				Le	?Ci															Vit		White and Makarewicz 2011 (PPNA), Makarewicz et al LPPNB
Atlit-Yam	West Asia	Israel	-	32.71082778	34.93515	3	3	ams	Pre-Pottery Neolithic	PPNC	PPNC	-	-7250	-6550	-6900		Td	Tta		Hv				Le	Ci					Amyc			Fic					wPh	Pist	Vit		Kislev et al 2004
El Kowm II	West Asia	Syria	Homs	35.203005	38.853486	2	3	C14	Pre-Pottery Neolithic	Late PPNB	Late PPNB	-	-7100	-6350	-6725	Tm	Td	Tta		Hv								Vicf					Fic							Vit		de Moulins 1997
Hajji Firuz	West Asia	Iran	-	36.994394	45.474393	1	1	C14	Neolithic	Ceramic	Neolithic, Ceramic	-	-6250	-5650	-5950		Td	Tta		?Hv				Le																Vit		Voigt 1977; Kramer 1982; dating from Maeda/Lucas/Fuller lithics study
Ilipinar	West Asia	Turkey	-	40.45000076	29.29999924	2	-	C14	Neolithic	Ceramic	X-IX	X-IX	-6030	-5800	-5915	Tm	Td	Tta		Hv				Le	Ci	Pis	Vice		Linu				Fic							Vit		[van Zeist, 1995 #6300]; C14: http://www.tayproject.org/TAYmaster.fm$Retrieve?YerlesmeNo=1248&html=masterengdetail.html&layout=web
Ras Shamra	West Asia	Syria	-	35.62	35.78	1	3	ass	Neolithic	Ceramic	IVC	IVC	-6000	-5700	-5850	Tm	Td			Hv				Le		Pis			Linu	Amyc									Pist	Vit		van Zeist and Bakker-Heeres 1984b
Fistikli Hoyuk	West Asia	Turkey	-	37.058207	37.885417	1	2	AMS	Chalcolithic	-	Halaf	-	-5900	-5680	-5790	Tm	Td			Hv								Vicf								Ole				Vit		Bernbeck and Pollck 2003
Aratashen	West Asia	Armenia	-	40.13561111	44.23480556	3	3	C14	Chalcolithic	-	Chalcolithic,	-	-5840	-5640	-5740		Td	Tta		Hv				Le			Vice													Vit		Hovsepyan and Willcox, 2008
Aknashen	West Asia	Armenia	-	40.10161111	44.29413889	3	3	C14	Chalcolithic	-	Chalcolithic,	-	-5970	-5470	-5720	Tm	Td	Tta		Hv				Le			Vice													Vit		Hovsepyan and Willcox, 2008
Arjoune	West Asia	Syria	-	34.559115	36.533226	2	3	C14	Neolithic	-	Neolithic,	-	-5670	-5370	-5520	Tm	Td	Tta		Hv				Le				Vicf		Amyc			Fic						Pist	Vit		Moffett, 2003
Tepe Hasanlu	West Asia	Iran	-	37.004831	45.458892	3	-	ass	Chalcolithic	-	Chalcolithic,	-	-5000	-3800	-4400		Td	Tta		Hv				Le	Ci		Vice	Vicf											Pist	Vit		[Tosi, 1975 #815]
Tilbeshar	West Asia	Turkey	-	37.02000046	37.45000076	2	-	ass	Chalcolithic	-	Chalcolithic,	-	-5500	-3000	-4250	?Tm	Td	Tta		Hv				Le		Pis	Vice						Fic							Vit		Willcox in preparation (http://perso.wanadoo.fr/g.willcox/)
Tell Fadous-Kfarabida	West Asia	Lebanon	-	34.224148	35.655155	2	1	-	Chalcolithic	-	Chalcolithic/EBA	-	-5200	-3200	-4200	Tm	Td			Hv					Ci	Pis							Fic			Ole			Pist	Vit
Prastio Agios Savvas tis Karonis Monastery	West Asia	Cyprus	-	34.788	32.696	1	2	ass	Chalcolithic	Middle	Chalcolithic, Middle	-	-4800	-3500	-4150		Td	Tta		Hv				Le									Fic						Pist	Vit		a/bot Mary Anne Murray (date estimate from mchal mosphilia) excavator D. Rupp (2000)
Tepe Yahya	West Asia	Iran	-	28.330833	56.8675	3	1	-	Neolithic	Late	Neolithic, Late	VI	-4500	-3800	-4150	Tm	Td	Tta		Hv																				Vit		Costantini and Costantini-Biasini 1985.
Areni-1	West Asia	Armenia	Vayots Dzor	39.73138889	45.20361111	3	2	AMS	Chalcolithic	-	Kura-Araxes	Early	-4230	-3800	-4015			Tta		Hv														Jug						Vit		Wilkinson et al, 2012
Kumtepe	West Asia	Turkey	-	39.97000122	26.18000031	1	-	C14	Chalcolithic	-	Chalcolithic,	-	-5000	-3000	-4000	Tm Tm2	Td	Tta		Hv				Le			Vice	Vicf					Fic							Vit		[Riehl, 1999 #1113]; + Studia Troica-Artikel; http://www.tayproject.org/TAYmaster.fm$Retrieve?YerlesmeNo=1800&html=masterengdetail.html&layout=web
Korucutepe (Chalcolithic)	West Asia	Turkey	-	38.63000107	39.54999924	1	-	ass	Chalcolithic	Middle	Chalcolithic, Middle	-	-4500	-3300	-3900	Tm	Td	Tta		Hv				Le	Ci	Pis	Vice		Linu										Pist	Vit		[van Zeist, 1975 #4]
Wadi Fidan	West Asia	Jordan	-	30.82999992	35.5	1	3	ass	Chalcolithic	-	Chalcolithic,	-	-4500	-3200	-3850	?Tm	Td	Tta		Hv				Le									Fic					Phd	Pist	Vit		Colledge, 2001; Meadows 1996
Hacinebi Tepe	West Asia	Turkey	Sanlliurfa	37.035016	37.987937	2	-	C14	Chalcolithic	-	Chalcolithic,	-	-3950	-3350	-3650	Tm	Td	Tta		Hv				Le																Vit		[Miller, 1994 #6304];[Miller, 1996 #6341]; Keith 1998
Kurban Höyük (LCh)	West Asia	Turkey	-	37.47999954	38.41999817	1	-	ass	Chalcolithic	Late	Chalcolithic, Late	-	-4000	-3300	-3650		Td			Hv				Le		Pis			Linu?											Vit		[Wilkinson, 1990 #1055];[Miller, 1986 #8092]
Tepe Yahya	West Asia	Iran	-	28.330833	56.8675	3	1	-	Chalcolithic	-	Yahya culture	V	-3800	-3400	-3600			Tta		Hv				Le		Pis													Pist	Vit		Costantini and Costantini-Biasini 1985.
Tepe Hasanlu	West Asia	Iran	-	37.004831	45.458892	3	-	ass	Chalcolithic	Late	Chalcolithic, Late	-	-3800	-3300	-3550		Td	Tta		Hv				Le	Ci		Vice	Vicf											Pist	Vit		[Tosi, 1975 #815]
Kissonerga Mylouthkia	West Asia	Cyprus	-	34.833	32.383	2	-	-	Chalcolithic	-	Chalcolithic,	-	-3660	-3370	-3515	Tm	Td	Tta		Hv				Le	Ci		Vice						Fic			Ole			Pist	Vit		Murray (LAP 2003), Colledge (Levant 1979, 1981; LAP 2003), excavator Peltenburg (LAP 2003)
Tell Afis	West Asia	Syria	-	35.91999817	36.77999878	1	-	ass	Chalcolithic	Late	Chalcolithic, Late	-	-3600	-3000	-3300	Tm	Td	Tta		Hv				Le		Pis	Vice									Ole				Vit		[Wachter-Sarkady, 1998 #2602]
Çayboyu (Near A?van ) - Uruk	West Asia	Turkey	-	38.9166	38.95	2	1	poor	Bronze Age	Early	Late Uruk	4th millenium	-3500	-3100	-3300		Td	Tta		Hv				Le		Pis	Vice		Linu										Pist	Vit
Jawa	West Asia	Jordan	-	32.335	37.003333	3	-	ass	Chalcolithic	-	Chalcolithic/EB1	-	-3400	-2900	-3150	Tm	Td	Tta		Hv				Le	Ci	Pis	Vice													Vit		[Willcox, 1981 #7758]
Anshan (Tal-e/Tal-i Malyan) MAL-B	West Asia	Iran	-	30.04999924	52.41999817	1	3	C14	Bronze Age	Earliy	Proto-Elamite	-	-3360	-2900	-3130	Tm	Td	Tta		Hv		?Pa		Le						Amyc			Fic						Pist	Vit		[Miller, 1982 #6583];[Miller, 1985 #1430];[Miller, 1996 #6592]
Arslantepe	West Asia	Turkey	-	38.38000107	38.34999847	-	-	C14	Bronze Age	Early	Bronze Age, Early	-	-3800	-2300	-3050	Tm	Td	Tta		Hv				Le			Vice	Vicf												Vit		Follieri, 1983
Mezraa Hoyük	West Asia	Turkey	-	36.97056	37.997684	2	2	ass	Bronze Age	Early	EBA I	-	-3000	-2800	-2900	Tm	Td	Tta		Hv				Le	Ci		Vice													Vit		Oybak Dönmez, E. (2006). "Prehistoric and Medieval plant remains from two sites on the Euphrates, south-eastern Turkey". Turkish Journal of Botany 30:11-38.
Taskun Mevkii (Asvan)	West Asia	Turkey	-	38.87	38.97	2	1	ass	Bronze Age	Early	Bronze Age, Early	-	-3000	-2800	-2900	Tm	Td	Tta		Hv				Le	Ci	Pis	Vice		Linu										Pist	Vit
Tepe Yahya	West Asia	Iran	-	28.330833	56.8675	3	1	ass	Bronze Age	Early	Proto-Elamite	-	-3400	-2200	-2800	Tm	Td	Tta		Hv				Le														Phd	Pist	Vit		Costantini and Costantini Biasini 1995
Gre Virike	West Asia	Turkey	-	36.922586	38.015328	2	2	-	Bronze Age	Early	I-II	-	-3000	-2600	-2800		Td							Le												Ole				Vit
Politiko-Kokkinorotsos	West Asia	Cyprus	-	35.028825	33.240377	2	2	C14	Chalcolithic	-	Chalcolithic,	-	-2880	-2670	-2775			Tta		Hv				Le		Pis							Fic			Ole			Pist	Vit		Webb et al 2009, Proceedings of the Prehistoric Society 75: 189-237
Ras an-Numayra	West Asia	Jordan	-	31.5	35.57	2	2	C14	Bronze Age	Early	EBA IB	-	-3350	-2190	-2770	Tm	Td			Hv				Le					Linu				Fic			Ole		Phd	Pist	Vit		White, C. E., Chesson, M. S. and Schaub, T. (2014). A Recipe for Disaster: Emerging Urbanism and Unsustainable Plant Economies at Early Bronze Age Ras an-Numayra, Jordan. Antiquity Vol. 88:340, pp 363-377
En Besor	West Asia	Israel	-	31.31999969	34.47000122	2	-	ass	Bronze Age	Early	Bronze Age, Early	-	-3300	-2200	-2750			Tta																						Vit		[Liphschitz, 1989 #1368]
Numeira	West Asia	Israel	-	31.5	35.56999969	1	-	ass	Bronze Age	Earliy	Bronze Age, Earliy	-	-3300	-2200	-2750	Tm	Td	Tta		Hv				Le	Ci				Linu				Fic			Ole			Pist	Vit		[McCreery, 1981 #1364]
Tell al-Raqa'i	West Asia	Syria	-	36.43000031	40.86999893	1	-	C14	Bronze Age	Early	Bronze Age, Early	-	-2900	-2600	-2750	Tm	Td	Tta		Hv				Le		Pis														Vit		[van Zeist, 1999/2000 (2001) #7565]
Kissonerga Mosphilia	West Asia	Cyprus	-	34.833	32.417	2	-	C14	Chalcolithic	-	Chalcolithic,	-	-2900	-2500	-2700	Tm	Td	Tta		Hv				Le	Ci	Pis			Linu				Fic			Ole			Pist	Vit		Murray (1991, 1998 1A, 1B) Excavator Peltenburg
Arad	West Asia	Israel	-	31.25	35.22000122	1	-	C14	Bronze Age	Early	Bronze Age, Early	-	-3000	-2400	-2700	Tm Tm2	Td	Tta		Hv				Le	Ci	Pis	Vice		Linu							Ole			Pist	Vit		Hopf, 1978
Tell Fadous-Kfarabida	West Asia	Lebanon	-	34.224148	35.655155	2	1	C14	Bronze Age	Early	EBA-II	-	-2800	-2600	-2700	Tm	Td	Tta		Hv				Le									Fic			Ole				Vit
Korucutepe (EBA)	West Asia	Turkey	-	38.63000107	39.54999924	1	-	ass	Bronze Age	Early	Bronze Age, Early	-	-3300	-2100	-2700		Td	Tta		Hv				Le	Ci														Pist	Vit		[van Zeist, 1975 #4]
Bab'edh Dhra	West Asia	Jordan	-	31.20000076	35.5	-	-	ass	Bronze Age	Early	Bronze Age, Early	-	-3300	-2000	-2650	Tm	Td	Tta		Hv				Le	Ci				Linu	Amyc			Fic			Ole			Pist	Vit		McCreery, 1981
Tel Lachish	West Asia	Israel	-	31.565	34.849	1	-	-	Bronze Age	Early	Bronze Age, Early	-	-3200	-2000	-2600	Tm	Td			Hv				Le	Ci											Ole			Pist	Vit
Tell Gezer	West Asia	Israel	-	31.87000084	34.91999817	1	-	ass	Bronze Age	Early	Bronze Age, Early	-	-3100	-2100	-2600			Tta															Fic			Ole			Pist	Vit		[Liphschitz, 1989 #1368]
Tell Abu al-Kharaz	West Asia	Jordan	-	32.45000076	35.63000107	-	-	ass	Bronze Age	Early	Bronze Age, Early	-	-3100	-2100	-2600	Tm Tm2	Td	Tta		Hv				Le			Vice	Vicf					Fic			Ole			Pist	Vit		[Holden, 1994 #8106]
Tell Esh-Shuna	West Asia	Jordan	-	32.65000153	35.68000031	-	-	ass	Bronze Age	Early	Bronze Age, Early	-	-3100	-2100	-2600	Tm	Td	Tta		Hv				Le			Vice	Vicf								Ole				Vit		[Holden, 1999 #8105]
Tell es-Sa'idiyeh	West Asia	Jordan	-			-	-	ass	Bronze Age	Early	Bronze Age, Early	-	-3100	-2100	-2600			Tta						Le	Ci			Vicf					Fic			Ole			Pist	Vit	Zi	[Cartwright, 1993 #8047], [Cartwright, 1994 #6385], [Cartwright, 1996 #6386], [Cartwright, 1997 #1381], [Cartwright, 2002 #7456]
Jericho (EBA)	West Asia	Palestinian Territories	-	31.85	35.45	2	2	ass	Bronze Age	Early	Bronze Age, Early	-	-3200	-2000	-2600	Tm	Td	Tta		Hv				Le	Ci				Linu				Fic					Phd	Pist	Vit		Hopf 1983
Hammam et-Turkman	West Asia	Syria	-	36.52000046	39.09000015	1	-	ass	Bronze Age	Early	Bronze Age, Early	-	-3100	-2100	-2600	?Tm	Td	Tta		Hv						Pis														Vit		[van Zeist, 1988 #6674]
Jerablus Tahtani	West Asia	Syria	-	36.83000183	38.02000046	1	-	ass	Bronze Age	Early	Bronze Age, Early	-	-3100	-2100	-2600	Tm	Td	Tta		Hv				Le			Vice		Linu											Vit		[Murray, 1995 #6600], [Murray, 1996 #8070]
Tell Afis	West Asia	Syria	-	35.91999817	36.77999878	1	-	ass	Bronze Age	Early	Bronze Age, Early	-	-3100	-2100	-2600	Tm	Td	Tta		Hv				Le			Vice									Ole				Vit		[Wachter-Sarkady, 1998 #2602]
Tell Brak	West Asia	Syria	-	36.77000046	41	1	-	ass	Bronze Age	Early	Bronze Age, Early	-	-3100	-2100	-2600	Tm	Td	Tta		Hv				Le		Pis	Vice		Linu										Pist	Vit		[Charles, 2001 #7372], [Colledge, 2003 #8103]
Tell Nebi Mend (Kadesh)	West Asia	Syria	-	34.555077	36.518235	3	3	ass	Bronze Age	Early	Bronze Age, Early	-	-3100	-2100	-2600	Tm	Td	Tta		Hv				Le				Vicf											Pist	Vit		[Moffett, 1989 #6596]
Tepecik (EBA)	West Asia	Turkey	-	38.65000153	39.45000076	1	-	ass	Bronze Age	Early	Bronze Age, Early	-	-3100	-2100	-2600	Tm	Td	Tta		Hv				Le	Ci				Linu											Vit		[van Zeist, 1975 #4]
Tell Bdeiri	West Asia	Syria	-	36.38000107	40.81999969	2	3	ass	Bronze Age	Early	Bronze Age, Early	-	-2750	-2350	-2550	Tm	Td	Tta		Hv				Le		?Pis														Vit		[van Zeist, 1999/2000 (2001) #7565], supplemented by data from [van Zeist, (1994) #7712]; [Engel, 1995 #1370], [Engel, 1993 #2347]
Marki Alonia	West Asia	Cyprus	-	35.025	33.325	2	2	C14	Bronze Age	Early	Bronze Age, Early	-	-3140	-1950	-2545		Td			Hv				Le	wCi					Amyc			Fic			Ole			Pist	Vit		Frankel and Webb (1996, 2006) A/botanists Adams and Simmons (1996)
Tell Taya	West Asia	Iraq	-	33.81999969	44.86999893	1	-	ass	Bronze Age	Early	Bronze Age, Early	-	-2900	-2150	-2525		Td	Tta		Hv				Le		Pis		Vicf								Ole				Vit		Waines, 1973
Konur (Konar) Sandal South	West Asia	Iran	Kerman	28.449575	57.778849	1	3	C14	Bronze Age	Early	Bronze Age, Early	-	-2800	-2200	-2500			Tta		Hv										Amyc								Phd		Vit	Zi	Mashkour et al. 2013
Shahr-i-Sokhta	West Asia	Iran	-	30.647614	61.424412	2	2	ass	Bronze Age	Early	Bronze Age, Early	-	-3000	-2000	-2500	Tm	Td	Tta		Hv				Le					Linu									Phd		Vit		Costantini and Biasini 1985; Costantini 1985; Miller 1991
Megiddo	West Asia	Israel	-	32.585	35.184167	2	-	-	Bronze Age	Early	EBA III	-	-2700	-2200	-2450		Td	Tta		Hv																Ole				Vit
Titris Höyük	West Asia	Turkey	-	37.47999954	38.61999893	2	-	C14	Bronze Age	Early	Bronze Age, Early	-	-2900	-2000	-2450		Td	Tta		Hv				Le															Pist	Vit		[Schlee, 1995 #6356]
A?van Kale	West Asia	Turkey	Elaz?? Province	38.855245	38.994798	2	2	ass	Bronze Age	Early	Bronze Age, Early	-	-2800	-2000	-2400			Tta		Hv				Le			Vice													Vit
Troia	West Asia	Turkey	-	39.9575	26.238889	3	3	ass	Bronze Age	Early	Bronze Age, Early	-	-3000	-1700	-2350	Tm	Td	Tta		Hv				Le			Vice	Vicf					Fic			Ole			Pist	Vit		[Huber, 1987 #882], [Riehl, 1999 #1113]; + Studia Troica-Artikel
Tell Fadous-Kfarabida	West Asia	Lebanon	-	34.224148	35.655155	2	1	C14	Bronze Age	Early	EBA-III	-	-2400	-2200	-2300		Td			Hv				Le									Fic			Ole			Pist	Vit
Umm el-Marra	West Asia	Syria	-	36.15000153	37.66999817	1	-	ass	Bronze Age	Early	Bronze Age, Early	-	-2500	-2100	-2300	?Tm	?Td	Tta		Hv				Le									Fic							Vit		[Miller, 2000 #7732]
Kurban Höyük (EMBA)	West Asia	Turkey	-	37.47999954	38.41999817	1	-	ass	Bronze Age	Early/Middle	EMBA	-	-3000	-1600	-2300		Td?			Hv				Le																Vit
Sotira Kaminoudhia	West Asia	Cyprus	-	34.729	32.863	2	2	C14	Bronze Age	Early	Bronze Age, Early	-	-2410	-2130	-2270		Td													Amyc									Pist	Vit		Swiny, Rupp ad Hersher 2003 A/botanist J. Hansen
Tell Qara Quzaq	West Asia	Syria	-	36.79999924	38.02000046	2	-	ass	Bronze Age	Early	Bronze Age, Early	-	-2400	-2000	-2200		Td	Tta		Hv				Le		Pis							Fic						Pist	Vit		[Matilla Séiquer, 1994 #6568]
Gre Virike	West Asia	Turkey	-	36.922586	38.015328	2	2	-	Bronze Age	Early	III-IV	-	-2400	-2000	-2200		Td	Tta						Le	Ci											Ole				Vit
Mezraa Hoyük	West Asia	Turkey	-	36.97056	37.997684	2	2	ass	Bronze Age	Early	EBA III-IV	-	-2400	-2000	-2200			Tta		Hv				Le	Ci															Vit		Oybak Dönmez, E. (2006). "Prehistoric and Medieval plant remains from two sites on the Euphrates, south-eastern Turkey". Turkish Journal of Botany 30:11-38.
Tell Fadous-Kfarabida	West Asia	Lebanon	-	34.224148	35.655155	2	1	C14	Bronze Age	Early	EBA-IV	-	-2350	-2000	-2175	Tm	Td																Fic			Ole				Vit
Ebla	West Asia	Syria	-	35.798	35.798	2	2	C14	Bronze Age	Early	Bronze Age, Early	Late	-2350	-2000	-2175	Tm	Td	Tta		Hv				Le	Ci	Pis	Vice	Vicf								Ole			Pist	Vit		Wachter-Sarkady, C. (2013). Consuming Plants. Archaeobotanical Samples from Royal Palace G and Building P4. In: Ebla and its Landscapes. Early State Formation in the Ancient Near East. Matthiae, P. & Marchetti, N. (Editors). TAXA FLORA
Selenkahiye	West Asia	Syria	-	36.15000153	37.91999817	2	3	C14	Bronze Age	Early	Bronze Age, Early	-	-2400	-1900	-2150	Tm	Td	Tta		Hv				Le	Ci	Pis	Vice						Fic			Ole			Pist	Vit		[van Zeist, 1985 #494]
Emar	West Asia	Syria	-	36.02999878	38.08000183	1	-	C14	Bronze Age	Middle	Bronze Age, Middle	-	-2200	-2030	-2115	Tm	Td			Hv													Fic			Ole				Vit		[Riehl, 1999 #2695]
Kissonerga Skalia	West Asia	Cyprus	-	34.822682	32.39661	2	-	ass	Bronze Age	Early	Bronze Age, Early	-	-2300	-1550	-1925	Tm	Td			Hv				Le	Ci				Linu				Fic						Pist	Vit		Leilani Lucas PhD; updated with Thoma MSc data 526 liters (date based on estimate for EM Cypriot)
Anshan (Tal-e/Tal-i Malyan) MAL-K	West Asia	Iran	-	30.04999924	52.41999817	2	3	C14	Bronze Age	Middle	Early Elamite	-	-2150	-1600	-1875	Tm	Td	Tta		Hv		Pa		Le		Pis				Amyc			Fic						Pist	Vit		[Miller, 1982 #6583];[Miller, 1985 #1430];[Miller, 1996 #6592]
Umm el-Marra	West Asia	Syria	-	36.15000153	37.66999817	2	-	ass	Bronze Age	Middle	Bronze Age, Middle	-	-2100	-1550	-1825	?Tm	?Td	Tta		Hv				Le	Ci								Fic							Vit		Costantini and Costantini-Biasini 1985.
Tell Atchana	West Asia	Turkey	-	36.31999969	36.47999954	1	-	ass	Bronze Age	Middle	Bronze Age, Middle	-	-2100	-1550	-1825			Tta									Vice									Ole				Vit
Tepecik (MBA)	West Asia	Turkey	-	38.65000153	39.45000076	1	-	ass	Bronze Age	Middle	Bronze Age, Middle	-	-2100	-1550	-1825		Td	Tta		Hv				Le			Vice													Vit		Costantini and Costantini-Biasini 1985.
Manahat	West Asia	Israel	-	31.75	35.18000031	1	-	ass	Bronze Age	Middle	Bronze Age, Middle	-	-2000	-1550	-1775			Tta		Hv				Le			Vice									Ole			Pist	Vit		Costantini 1985
Tell Qara Quzaq	West Asia	Syria	-	36.79999924	38.02000046	2	-	ass	Bronze Age	Middle	Bronze Age, Middle	-	-2000	-1550	-1775			Tta		Hv				Le		Pis							Fic							Vit		[Matilla Séiquer, 1994 #6568]
Tel Lachish	West Asia	Israel	-	31.565	34.849	1	-	-	Bronze Age	Middle	Bronze Age, Middle	-	-2000	-1500	-1750		?Td	?Tta								Pis			Linu							Ole				Vit
Politiko-Troulia	West Asia	Cyprus	-	35.028825	33.240377	2	2	ass	Bronze Age	Middle	Bronze Age, Middle	-	-2200	-1200	-1700		Td	Tta		Hv													Fic			Ole			Pist	Vit		Kling and Fall 2010
Tell Fadous-Kfarabida	West Asia	Lebanon	-	34.224148	35.655155	2	1	-	Bronze Age	Middle	Bronze Age, Middle	-	-1800	-1600	-1700	Tm	Td			Hv																Ole			Pist	Vit
Jericho (MBA)	West Asia	Palestinian Territories	-	31.85	35.45	2	2	-	Bronze Age	Middle	Bronze Age, Middle	-	-1800	-1600	-1700					Hv				Le		Pis		?Vicf					Fic							Vit
Kinet Höyük	West Asia	Turkey	-	36.853752	36.15682	2	-	2	Bronze Age	Middle	Bronze Age, Middle	-	-1800	-1600	-1700	Tm	Td	Tta	Ts	Hv		Pm		Le				Vicf	Linu				Fic							Vit
Mezraa Hoyük	West Asia	Turkey	-	36.97056	37.997684	2	2	ass	Bronze Age	Middle	Bronze Age, Middle	-	-1800	-1600	-1700					Hv				Le	Ci	Pis														Vit		Oybak Dönmez, E. (2006). "Prehistoric and Medieval plant remains from two sites on the Euphrates, south-eastern Turkey". Turkish Journal of Botany 30:11-38.
Tilbeshar	West Asia	Turkey	-	37.02000046	37.45000076	2	-	ass	Bronze Age	Late	Bronze Age, Late	-	-1550	-1200	-1700	?Tm	?Td	Tta		Hv				Le			Vice									Ole				Vit		Willcox in preparation (http://perso.wanadoo.fr/g.willcox/)
Tell Atchana	West Asia	Turkey	-	36.31999969	36.47999954	1	-	ass	Bronze Age	Mid/Late	Bronze Age, Mid/Late	-	-1800	-1400	-1600			Tta		Hv							Vice									Ole				Vit
Troia	West Asia	Turkey	-	39.9575	26.238889	3	3	ass	Bronze Age	Middle	Bronze Age, Middle	-	-1700	-1400	-1550	Tm	Td	Tta		Hv		Pa		Le	Ci	Pis	Vice	Vicf	Linu				Fic							Vit		[Huber, 1987 #882], [Riehl, 1999 #1113]; + Studia Troica-Artikel
Maa Palaeokastro	West Asia	Cyprus	-	34.854	32.371	1	2	ass	Bronze Age	Late	Bronze Age, Late	-	-1200	-1150	-1525	Tm		Tta															Fic							Vit		a/bot C.H. Miksicek, (date estimate on LBA) Vassos Karageorghis and M. Demas 1988
Pella	West Asia	Jordan	-	32.45	35.616667	2	2	ass	Bronze Age	Late	Bronze Age, Late	-	-1600	-1400	-1500		Td							Le	Ci		Vice	Vicf												Vit
Tell Hadidi	West Asia	Syria	-	36.25999832	38.13999939	2	3	C14	Bronze Age	Late	Bronze Age, Late	-	-1550	-1400	-1475			Tta		Hv				Le		Pis							Fic			Ole			Pist	Vit		[van Zeist, 1985 #494]
Deir'Alla	West Asia	Jordan	-	32.18999863	35.61999893	-	-	C14	Bronze Age	Late	Bronze Age, Late	-	-1610	-1210	-1410		Td	Tta		Hv				Le	Ci	Pis	Vice		Linu							Ole				Vit		[van Zeist, 1973 #976];[Neef, 1989 #974]
Tell Brak	West Asia	Syria	-	36.77000046	41	1	-	ass	Bronze Age	Late	Bronze Age, Late	-	-1600	-1200	-1400	Tm	Td	Tta		Hv				Le	Ci		Vice												Pist	Vit		[Charles, 2001 #7372], [Colledge, 2003 #8103]
Tell Gerisa	West Asia	Israel	-	32.09999847	34.77999878	2	-	ass	Bronze Age	Late	Bronze Age, Late	-	-1550	-1200	-1375			Tta						Le												Ole				Vit		[Liphschitz, 1989 #1368]
Umm el-Marra	West Asia	Syria	-	36.15000153	37.66999817	1	-	ass	Bronze Age	Late	Bronze Age, Late	-	-1550	-1200	-1375	?Tm	?Td	Tta		Hv				Le									Fic							Vit		[Miller, 2000 #7732]
Kusakli	West Asia	Turkey	-	39.34999847	36.88000107	1	-	ass	Bronze Age	Late	Bronze Age, Late	-	-1550	-1200	-1375	Tm	Td	Tta		Hv			Se	Le			Vice		Linu										Pist	Vit		[Pasternak, 1998 #6782], [Pasternak, 2000 #7292], [Segschneider, 1995 #6305]
Tell Atchana	West Asia	Turkey	-	36.31999969	36.47999954	1	-	ass	Bronze Age	Late	Bronze Age, Late	-	-1550	-1200	-1375		Td	Tta		Hv				Le	Ci		Vice									Ole				Vit
Tepecik (LBA)	West Asia	Turkey	-	38.65000153	39.45000076	1	-	ass	Bronze Age	Late	Bronze Age, Late	-	-1550	-1200	-1375			Tta		Hv																				Vit		[van Zeist, 1975 #4]
Anshan (Tal-e/Tal-i Malyan) MAL-ME	West Asia	Iran	-	30.04999924	52.41999817	2	3	C14	Bronze Age	Late	Middle Elamite	-	-1600	-1100	-1350			Tta		Hv				Le			Vice			Amyc									Pist	Vit
Beycesultan	West Asia	Turkey	-	38.256676	29.700789	2	2	ass	Bronze Age	Late	Bronze Age, Late	-	-1500	-1200	-1350	Tm	Td	Tta		Hv				Le			Vice													Vit		Helbaek, H. (1961). "Late Bronze Age and Byzantine crops at Beycesultan in Anatolia." Anatolian Studies 11: 77-97. TAXA FLORA
Tell Bdeiri	West Asia	Syria	-	36.38000107	40.81999969	2	3	ass	Bronze Age	Late	Mittani	-	-1400	-1300	-1350			Tta		Hv										Amyc										Vit		[van Zeist, 1999/2000 (2001) #7565], supplemented by data from [van Zeist, (1994) #7712]; [Engel, 1995 #1370], [Engel, 1993 #2347]
Troia	West Asia	Turkey	-	39.9575	26.238889	3	3	ass	Bronze Age	Late	Bronze Age, Late	-	-1500	-1190	-1345	Tm	Td	Tta		Hv		Pa		Le	Ci		Vice						Fic							Vit		[Huber, 1987 #882], [Riehl, 1999 #1113]; + Studia Troica-Artikel
Episkopi Phaneromeni	West Asia	Cyprus	-	34.680219	32.861835	2	-	ass	Bronze Age	Late	Bronze Age, Late	-	-1500	-1100	-1300					Hv				Le																Vit		A/Bot Report Carpenter (1981)(date estimate based on phase) J. Hansen Archaeobotanist Swiny (SIMA Vol. LXXIV:2 1986)
Hala Sultan Tekke	West Asia	Cyprus	-	34.879	33.583	1	-	ass	Bronze Age	Late	Bronze Age, Late	-	-1500	-1100	-1300			Tta		Hv				Le									Fic			Ole			Pist	Vit	Zi	Hult 1978 and Paul Astrom, a/bot Hjelmqvist 1976, 1979, 1978 (date estimate for LBA)
Kalavasos Ayios Dhimitios II	West Asia	Cyprus	-	34.75	33.3	1	-	ass	Bronze Age	Late	Bronze Age, Late	-	-1500	-1100	-1300			Tta		Hv				Le									Fic			Ole			Pist	Vit		a/bot J. Hansen (1989) (date estimate) Alison South, Pamela Russell and Keswani
Kalopsidha	West Asia	Cyprus	-	35.1	33.8	1	-	ass	Bronze Age	Late	Bronze Age, Late	-	-1500	-1100	-1300			Tta		Hv				Le															Pist	Vit		a/bot Helbaek, Hans (1966), Paul Astrom 1966 SIMA
Ulu Burun	West Asia	Turkey	-	36.22999954	29.97999954	2	3	dendro	Bronze Age	Late	Bronze Age, Late	-	-1310	-1290	-1300			Tta		Hv										Amyc			Fic			Ole			Pist	Vit		[Haldane, 1991 #1285], [Haldane, 1991 #1287]
Tell Taannach	West Asia	Israel	-	32.56000137	35.29999924	2	-	ass	Bronze Age	Late	Bronze Age, Late	-	-1550	-1000	-1275			Tta																						Vit		[Liphschitz, 1989 #1368]
Tell Yoqneam	West Asia	Israel	-	32.68000031	35.11999893	2	-	ass	Bronze Age	Late	Bronze Age, Late	-	-1550	-1000	-1275			Tta																		Ole				Vit		[Liphschitz, 1989 #1368]
Tel Lachish	West Asia	Israel	-	31.565	34.849	1	-	-	Bronze Age	Late	Bronze Age, Late	-	-1500	-1000	-1250		?Td	?Tta		Hv																Ole				Vit
Kamid el-Loz	West Asia	Lebanon	-	33.61999893	35.83000183	2	-	ass	Bronze Age	Late	Bronze Age, Late	-	-1300	-1200	-1250			Tta		Hv				Le	Ci		Vice													Vit		[Behre, 1970 #6378];[Baas, 1980 #1411]
A?van Kale	West Asia	Turkey	Elaz?? Province	38.855245	38.994798	2	2	ass	Bronze Age	Late	Bronze Age, Late	-	-1500	-1000	-1250			Tta		Hv							Vice													Vit
Apliki Karamallos	West Asia	Cyprus	-	35.06999969	32.84000015	2	-	ass	Bronze Age	Late	Bronze Age, Late	-	-1400	-1000	-1200			Tta		Hv				Le				Vicf		Amyc						Ole				Vit		a/bot Hans Helbaek Joan du Plat Tayler (1952)
Ashdod	West Asia	Israel	-	31.783333	34.65	2	2	-	Bronze Age	Late	Bronze Age, Late	-	-1300	-1100	-1200												Vice	Vicf												Vit		Melamed, Y. (2013). Botanical Remains from the Excavation on the Southern Beach of Ashdod. Atiqot 01/2013. 74:127-131.
Kinet Höyük	West Asia	Turkey	-	36.853752	36.15682	2	-	2	Bronze Age	Late	Bronze Age, Late	-	-1300	-1100	-1200		Td	Tta		Hv				Le	Ci		Vice	Vicf					Fic	Jug		Ole				Vit
Tell Schech Hamad	West Asia	Syria	-	35.61999893	40.72000122	2	3	ass	Bronze Age	Late	Middle Assyrian	-	-1275	-1075	-1175			Tta		Hv		Pa				Pis														Vit		[van Zeist, 1999/2000 (2001) #7565], supplemented by data from [van Zeist, (1994) #7712]; [Frey, 1991 #6437]
Jaffa	West Asia	Israel	-	32.0495	34.759231	2	-	-	Bronze Age	Late	Bronze Age, Late	-	-1200	-1100	-1150		Td	Tta		Hv				Le	Ci	Pis	Vice	Vicf					Fic			Ole			Pist	Vit
Shiloh	West Asia	Israel	-	32.06999969	35.29999924	1	-	C14	Bronze Age	Middle	Bronze Age, Middle	-	-1220	-1030	-1125			Tta		Hv				Le			Vice						Fic			Ole			Pist	Vit		[Kislev, 1993 #6336];[Liphschitz, 1993 #6359]
Tell Afis	West Asia	Syria	-	35.91999817	36.77999878	1	-	ass	Bronze Age	Late	Bronze Age, Late	-	-1550	-700	-1125	Tm	Td	Tta		Hv				Le			Vice	Vicf								Ole				Vit		[Wachter-Sarkady, 1998 #2602]
Pella	West Asia	Jordan	-	32.45	35.616667	2	2	ass	Iron Age	-	Iron Age,	-	-1200	-900	-1050			Tta						Le	Ci	Pis	Vice		Linu	Amyc						Ole		Phd		Vit		Dighton et al. 2017
Kamid el-Loz	West Asia	Lebanon	-	33.61999893	35.83000183	2	-	C14	Iron Age	Early	EIA	-	-1200	-900	-1050			Tta		Hv				Le	Ci		Vice													Vit		[Behre, 1970 #6378];[Baas, 1980 #1411]
Khirbat al-Mudayna al-'Aliya	West Asia	Jordan	Eastern Karak Plateau	31.280613	35.870514	3	3	AMS	Iron Age	-	IB	-	-1105	-940	-1022.5		Td	Tta		Hv				Le									Fic							Vit		Costantini 1985
Tappeh Gijlar (TAG-A)	West Asia	Iran	-	37.93000031	45.02999878	1	-	ass	Bronze Age	Early	Bronze Age, Early	-	-1100	-900	-1000			Tta																						Vit		Costantini and Costantini-Biasini 1985.
Hasanlu	West Asia	Iran	West Azarbaijan	37.004076	45.457971	3	1	ass	Iron Age	-	Hasanlu IVc/Iron I-II	-	-1050	-800	-925		Td	Tta		Hv		Pa		Le	Ci		Vice	Vicf					Fic				Pyr			Vit		Costantini and Costantini-Biasini 1985.
Tell Schech Hamad	West Asia	Syria	-	35.61999893	40.72000122	2	3	ass	Iron Age	-	Late Assyrian	-	-1075	-700	-887.5			Tta		Hv		Pa	Se	Le			Vice	?Vicf					Fic							Vit
Megiddo	West Asia	Israel	-	32.585	35.184167	2	-	ass	Iron Age	-	Iron Age,	-	-1200	-500	-850			Tta		Hv																Ole				Vit
Tel Lachish	West Asia	Israel	-	31.565	34.849	1	-	ass	Iron Age	-	Iron Age,	-	-1000	-500	-750	Tm	Td	Tta											Linu				Fic			Ole				Vit		Costantini and Costantini-Biasini 1985.
Tell Qasile	West Asia	Israel	-	32.101572	34.795024	2	2	ass	Iron Age	-	Iron Age,	-	-1000	-500	-750		Td			Hv				Le	Ci	Pis		Vicf	Linu				Fic							Vit		Kislev, M. E. and M. Hopf (1985). Food remains from Tell Qasile with special reference to Lathyrus sativus/cicera. Excavations at Tell Qasile. Part two? A. Mazar. Jerusalem, ? 20: 140-148. TAXA FLORA
Deir'Alla	West Asia	Jordan	-	32.18999863	35.61999893	-	-	C14	Iron Age	-	Iron Age,	-	-1000	-500	-750		Td	Tta		Hv				Le	Ci	Pis	Vice						Fic			Ole				Vit		[van Zeist, 1973 #976];[Neef, 1989 #974]
Tell Hesban (Iron Age)	West Asia	Jordan	-	31.800556	35.809026	3	3	ass	Iron Age	-	Iron Age,	-	-1000	-500	-750			Tta		Hv				Le																Vit		Costantini and Costantini-Biasini 1985.
Kinet Höyük	West Asia	Turkey	-	36.853752	36.15682	2	2	ass	Iron Age	-	Neo-Assyrian	-	-800	-700	-750		Td	Tta	Ts	Hv		Pm		Le			Vice		Linu				Fic							Vit
Tepe Sialk south	West Asia	Iran	-	33.968722	51.404451	1	3	ass	Iron Age	-	Iron Age,	Sialk VI	-850	-550	-700	?Tm	Td	Tta		Hv							?Vice													Vit		Tengberg 2004: Helwing B. 2006
Kinet Höyük	West Asia	Turkey	-	36.853752	36.15682	2	2	ass	Iron Age	Late	Iron Age, Late	-	-700	-330	-515	Tm	Td	Tta	Ts	Hv		Pm							Linu				Fic							Vit		Costantini and Costantini-Biasini 1985.
Salamis	West Asia	Cyprus	-	35.2	33.875	1	2	ass	Classical	-	Hellenistic	-	-350	-30	-190			Tta		Hv				Le	Ci	Pis	Vice	Vicf		Amyc			Fic			Ole				Vit		a/bot Jane Renfrew and H. Hjelmqvist (date estimate) Excavated by Vassos Karageorghis
A?van Kale (Hell)	West Asia	Turkey	Elaz?? Province	38.855245	38.994798	2	2	ass	Iron Age	Late	67	-	-100	0	-50			Tta		Hv		Pm	Si	Le	Ci	Pis	Vice		Linu	Amyc									Pist	Vit		Nesbitt and Summers, 1988
Khirbet Qumran cave	West Asia	Israel	-	31.74083333	35.45861111	2	1	ass	Classical	-	Roman Iron Age	-	-100	200	50			Tta		Hv																Ole		Phd		Vit		Liphschitz and Bonani 2001
A?van Kale (Roman)	West Asia	Turkey	Elaz?? Province	38.855245	38.994798	2	2	ass	Iron Age	Late	Roman	-	0	100	50			Tta		Hv		Pm	Si	Le		Pis	Vice													Vit		Nesbitt and Summers, 1988
Tell Hadidi	West Asia	Syria	-	36.25999832	38.13999939	2	3	ass	Classical	-	Roman	-	-60	400	170			Tta		Hv				Le			Vice						Fic							Vit		[van Zeist, 1985 #494]
el-Lejj?n	West Asia	Jordan	Eastern Karak Plateau	31.241427	35.890415	2	3	C14	Classical	-	Roman	-	280	370	325			Tta		Hv				Le		Pis					Amyp		Fic					Phd		Vit		Crawford 1987
Shheil	West Asia	Syria	-	35.070622	40.502971	2	3	ass	Islamic	-	Ia/Ib	-	650	900	775			Tta		Hv	Ors	Pa	Se	Le	Ci													Phd		Vit		Samuel 2001
Diban	West Asia	Syria	-	34.993298	40.561584	2	3	as	Islamic	-	Ib	-	750	900	825			Tta		Hv		Pa																		Vit		Samuel 2001
Safat ez Zerr	West Asia	Syria	-	35.110813	40.475917	2	3	ass	Islamic	-	Ib	-	750	900	825			Tta		Hv	Ors	Pa		Le																Vit		Samuel 2001
Tell Hrim	West Asia	Syria	-	35.199882	40.340007	2	3	ass	Islamic	-	II	-	900	1000	950						Ors												Fic							Vit		Samuel 2001
Kinet Höyük	West Asia	Turkey	-	36.853752	36.15682	2	-	2	Medieval	-	Medieval,	-	900	1200	1050	Tm	Td	Tta	Ts	Hv																				Vit
Qaryat Medad	West Asia	Syria	-	35.166658	40.343635	2	3	ass	Islamic	-	Ib-VI	-	750	1400	1075			Tta		Hv	Ors	Pa		Le				Vicf		Amyc	Amyp		Fic	Jug				Phd		Vit		Samuel 2001
Mezraa Hoyük	West Asia	Turkey	-	36.97056	37.997684	2	2	ass	Medieval	-	Medieval,	-	1000	1200	1100		Td	Tta		Hv				Le	Ci	Pis									Mal					Vit		Oybak Dönmez, E. (2006). "Prehistoric and Medieval plant remains from two sites on the Euphrates, south-eastern Turkey". Turkish Journal of Botany 30:11-38.
Tell Guftan	West Asia	Syria	-	35.258513	40.254003	2	3	ass	Islamic	-	II-VI	-	900	1400	1150			Tta		Hv	Ors	Pa	Se	Le	Ci	Pis		Vicf					Fic							Vit		Samuel 2001
A?van Kale (medieval)	West Asia	Turkey	Elaz?? Province	38.855245	38.994798	2	2	ass	Medieval	-	Medieval	-	1100	1300	1200			Tta		Hv									Linu											Vit		Nesbitt and Summers, 1988
Gre Virike	West Asia	Turkey	-	36.922586	38.015328	2	2	-	Medieval	-	Medieval,	-	1000	1500	1250		Td	?Tta																						Vit
Areni-1	West Asia	Armenia	Vayots Dzor	39.73138889	45.20361111	3	2	AMS	Medieval	-	Medieval,	-	1290	1400	1345							Pa																		Vit		Wilkinson et al, 2012
