# Supplementary material for: Between domestication and civilization: the role of agriculture and arboriculture in the emergence of the first urban societies
Source: Veg Hist Archaeobot. 2019 Apr 20;28(3):263–82. doi: 10.1007/s00334-019-00727-4 (PMC6499764; doi:10.1007/s00334-019-00727-4)
Supplement: Supplementary file 6 — Supplementary material 6 (CSV 23 KB) [file 334_2019_727_MOESM6_ESM.csv]

Site	Main Region	Country	Region	Latitude	Longitude	GeoRef Quality	Sample Quality	Dating Quality	Start Date BC/AD	Finish Date BC/AD	Est. Date Median BC/AD	Triticum monococum	Triticum dicoccum	Triticum free-threshing	Hordeum vulgare	Oryza	Panicum miliaceum	Setaria italica	Lens	Cicer	Pisum	Vicia ervilia	Vicia faba	Vicia sativa	Linum usitatissimum	Amygdalus communis	Amygdalus persica	Armeniaca vulgaris	Ficus carica/sycamorus	Juglans	Malus	Olea europea	Pyrus	Phoenix	Vitis	Ziziphus	References	First Reference	Second Reference	Third Reference	Fourth Reference	Fifth Reference
Amarna	Africa NE	Egypt	-	27.661667	30.905556	2	2	ass	-1365	-1345	-1355		Td		Hv				Le						Linu	Amyc			Fis			Ole		Phd	Vit	Zi	Clapham and Stevens 2009; Stevens and Clapham 2014	Willerding U and Wold G (1991) Paläo-ethnobotanische Untersuchungen von pflanzenresten aus dem 1. Jahrtausend v. Chr. von Elephantine. Mitteilungen des Deutschen Archäologischen Instituts Kairo 46: 263-267.	Smith W (2003) Archaeobotanical Investigations of Agriculture at Late Antique Kom el-Nana (Tell el-Amarna). Excavation Memoir 70. London: Egypt Exploration Society
Antinopolis	Africa NE	Egypt	-	27.79639	30.894728	2	1	ass	-330	300	-15																					Ole		Phd			after Smith 2003 Table 3.5	Wetterstrom W (1984) The plant remains. In: Wenke RJ (ed.) Archaeological Investigations at el-Hibeh 1980: Preliminary Report, American Research Center in Egypt Reports, Vol. 9. Malibu: Undena Publications. pp. 50-77.
Berenike	Africa NE	Egypt	Red Sea Coast	23.910194	35.476079	3	3	-	1	200	100.5			Tta	Hv	Ors			Le	Ci	Pis	Vic	Vicf		Linu	Amyc		Armv	Fis	Jug	Mal	Ole		Phd	Vit	Zi	Cappers, 2006
Berenike	Africa NE	Egypt	Red Sea Coast	23.910194	35.476079	3	3	-	300	500	400			Tta	Hv	Ors			Le	Ci	Pis	Vic	Vicf		Linu	Amyc	Amyp	Armv	Fic	Jug		Ole		Phd	Vit	Zi	Cappers, 2006
Bir Umm Fawakhir	Africa NE	Egypt	Eastern Desert	26.00138889	33.60833333	3	3	ass	400	600	500			Tta	Hv																	Ole		Phd	Vit		Smith 2014
Douch	Africa NE	Egypt	-	25.38624	30.588632	1	1	ass	200	600	400			Tta	Hv										Linu				Fis		Mal	Ole		Phd	Vit		Barakat and Baum, 1992	Sikking L and Cappers RTJ (2002) Eten in de woestijn: Voedsel voor mens en dier op doortrocht in de Westelijke woestijn van Egypte. Paleo-Aktueel 13: 100 - 106.	Smith W (2003) Archaeobotanical Investigations of Agriculture at Late Antique Kom el-Nana (Tell el-Amarna). Excavation Memoir 70. London: Egypt Exploration Society
el-Hibeh	Africa NE	Egypt	-	28.787423	30.921076	2	-	-	-1000	-100	-550		Td	Tta	Hv							Vice			Linu		Amyp		Fic			Ole		Phd			Wetterstrom 1984
Gebel Roma/ Wadi el-Hol A	Africa NE	Egypt	Theban desert	25.869902	32.145222	2	2	ass	-1600	-800	-1200	Tm	Td	Tta	Hv				Le		Pis				Linu				Fic			Ole		Phd	Vit		Sikking and Cappers, 2002; Smith, 2003: Table 3.5	Moens M-F and Wetterstrom W (1988) The agricultural economy of an Old Kingdom town in Egypt's west Delta: insights from plant remains. Journal of Near Eastern Studies 3: 159-173.
Hawara	Africa NE	Egypt	-	29.258026	30.896375	2	1	ass	-330	350	10			Tta	Hv				Le	Ci	Pis		Vicf				Amyp		Fis	Jug		Ole	Pyr	Phd		Zi	Smith 2003: Table 3.5	Smith W (2003) Archaeobotanical Investigations of Agriculture at Late Antique Kom el-Nana (Tell el-Amarna). Excavation Memoir 70. London: Egypt Exploration Society
Karanis	Africa NE	Egypt	-	30.118921	31.134292	2	-	-	250	450	350				Hv				Le						Linu		Amyp		Fic	Jug		Ole		Phd			Bartlett, 1933; Smith, 2003: Table 3.5	van Zeist, W., & de Roller, G. J. (1993). Plant remains from Maadi, a Predynastic site in Lower Egypt. Vegetation History and Archaeobotany, 2(1), 1-14
Kellis	Africa NE	Egypt	Dakhla Oasis	25.491486	28.978718	1	2	-	50	350	200			Tta	Hv			?Se					Vicf		Linu		Amyp	Armv	Fic	Jug		Ole		Phd	Vit	Zi	Thanheiser, 1999; Smith, 2003: Table 3.5
Kom el-Nana	Africa NE	Egypt	-	27.619404	30.88904	2	-	ass	500	650	575		Td	Tta	Hv				Le						Linu		Amyp		Fic Fis			Ole		Phd	Vit	Zi	Smith, 2003
Kom Rab'ia	Africa NE	Egypt	-	29.85	31.25	2	-	2	-1650	-1450	-1550		Td		Hv				Le			Ve							Fic Fis			Ole		Phd	Vi	Zi	Giddy, L. and D. Jeffreys (1993). Memphis 1992 [with a contribution "Archaeobotany" by Murray, M. A.]. Journal of Egyptian Archaeology 79:12.
Mons Claudianus	Africa NE	Egypt	-	26.80916667	33.48694444	2	3	-	150	300	225		Td	Tta	Hv				Le	Ci	Pis		Vicf		Linu	Amyc			Fic Fis	Jug		Ole		Phd	Vit	Zi	van der Veen 2001
Phoebammon	Africa NE	Egypt	-	25.737902	32.621978	1	1	ass	400	700	550			Tta	Hv				Le				Vicf				Amyp		Fic			Ole		Phd	Vit	Zi	Smith 2003: Table 3.5
Qasr Ibrim	Africa NE	Egypt	Nubia	22.649434	31.993007	3	2	-	300	550	425		Td	Tta	Hv		Pa	?Se	Le	Ci	Pis				Linu				Fic			Ole		Phd	Vit	Zi	Clapham and Rowley-Conwy 2007; Steele and Bunting 1982	Stevens CJ and Clapham A (2014) Botanical insights into the life of an ancient Egyptian village. Excavation results from Amarna. In: Stevens CJ, Nixon S, Murray MA and Fuller DQ (eds) Archaeology of African Plant Use. Walnut Creek CA: Left Coast Press, pp. 151-164.	Stevens CJ and Clapham AJ (2010). The Botanical Samples. In: Kemp B and Stevens A (Eds) Busy Lives at Amarna: Excavations in the Main City (Grid 12 and the House of Ranefer, N49.18). Volume I: The Excavations, Architecture and Environmental Remains. London: Egypt Exploration Society and Amarna Trust, pp. 427–444.
Saqqara	Africa NE	Egypt	-	29.87431	31.223255	2	1	ass	-330	350	10				Hv										Linu			Armv	Fis			Ole		Phd			Smith 2003: Table 3.5
Ifri Oudadane	Africa North	Morocco	-	35.25413	-3.153048	2	3	C14/ AMS	-5150	-4750	-4950	?Tm	?Td	Tta	Hv						Pis											Ole					Morales et al 2013
Ifri Oudadane	Africa North	Morocco	-	35.25413	-3.153048	3	3	AMS Chamaerops	-8250	-6450	-7350																					Ole					Morales et al 2013
Rirha	Africa North	Morocco	-	34.31033	-5.930093	3	2	ass	800	1400	1100			Tta	Hv								Vicf						Fic			Ole			Vit		Muller 2016
Volubilis	Africa North	Morocco	Moulay Idriss	34.070929	-5.555345	3	3	AMS	-100	400	150			Tta	Hv				Le				Vicf		Linu				Fic			Ole		Phd	Vit	?Zi	Fuller and Pelling 2018
Madâ’in Sâlih	Arabia	Saudi Arabia	-	26.79129	37.955561	2	3	-	1	100	50.5			Tta	Hv																	Ole		Phd	Vit	Zi	Bouchaud 2013
Madâ’in Sâlih	Arabia	Saudi Arabia	-	26.79129	37.955561	2	3	-	100	300	200			Tta	Hv												Amyp					Ole		Phd	Vit	Zi	Bouchaud 2013
Madâ’in Sâlih	Arabia	Saudi Arabia	-	26.79129	37.955561	2	3	-	300	600	450			Tta	Hv																	Ole		Phd	Vit	Zi	Bouchaud 2013
Kush	Arabia	United Arab Emirates	-	25.822778	56.007139	3	2	ass	1100	1400	1250			Tta	Hv																	Ole		Phd		Zi	Ishida et al. 2003; Tengberg 2012
Sovjan	Europe	Albania	Korce Basin	40.03333333	20.5	2	2	C14	-2500	-1000	-1750	Tm	Td	Tta	Hv		Pa		Le		Pis	Vice		?Vics	Linu				Fic			Ole					Fouache et al 2001
Ferrara	Europe	Italy	Emilia Romagna	44.8361	11.622554	2	3	ass	1350	1500	1425			Tta	Hv		Pa			Ci	Pis		Vicf		Linu		Amyp	Armv	Fic	Jug	Mal	Ole	Pyr		Vit	Zi	Bosi et al 2009
Su Mulinu Mannu	Europe	Italy	Sardinia	39.698827	8.634175	2	2	ass	-4500	-4100	-4300			Tta	Hv														Fic			Ole					Ucchesu et al 2017	Ucchesu, M., Sau, S., & Lugliè, C. (2017). Crop and wild plant exploitation in Italy during the Neolithic period: New data from Su Mulinu Mannu, Middle Neolithic site of Sardinia. Journal of Archaeological Science: Reports, 14, 1-11.
Pompeii (R.VI.i.I)	Europe	Italy	Naples	40.751672	14.481907	3	3	ass	-200	79	-60.5		Td	Tta	Hv		Pa	Se	Le		Pis	Vice	Vicf	Vics			Amyp		Fic	Jug	Mal	Ole			Vit		Murphy et al 2012
Ohalo II	West Asia	Israel	-	32.722093	35.572143	3	3	C14	-22400	-20300	-21350		wTd		wHv				wLe							Amyc						Ole				Zi	Kislev et al 1992; Nadel and Werker 1999
Ais Yiorkis	West Asia	Cyprus	-	34.55	32.33	2	3	AMS	-7900	-7500	-7700	Tm Tm2			Hv				Le		?Pis			?Vics								Ole					Lucas, 2014; Lucas et al 2012
Nahal Hemar	West Asia	Israel	-	31.14166667	35.37222222	2	-	C14	-8000	-7050	-7525		Td		Hv				Le						Linu	Amyc				Jug		Ole					Kislev 1988; Bar-Yosef 1985
Halula	West Asia	Syria	-	36.43	38.18	1	-	C14	-7450	-7100	-7275		Td	Tta	Hv				Le			Vice										Ole					Willcox 1996
Ras Shamra	West Asia	Syria	-	35.62	35.78	2	3	C14	-7550	-6650	-7100		Td		Hv				Le		Pis			?Vics	Linu							Ole			Vit
Tell Nebi Mend (Kadesh)	West Asia	Syria	-	34.555077	36.518235	3	3	C14	-7030	-6630	-6830	Tm	Td		Hv				Le							Amyc						Ole					Smith & Moffett 2014
Ras Shamra	West Asia	Syria	-	35.62	35.78	2	3	C14/ass	-6640	-6250	-6445	Tm	Td	Tta	Hv				Le		Pis			?Vics	Linu	Amyc			Fic			Ole					van Zeist and Bakker-Heeres 1984b
Khirokitia	West Asia	Cyprus	-	34.795514	33.344138	2	-	C14	-6400	-6100	-6250	Tm	Td	Tta	Hv				Le		Pis	?Vice	?Vicf						Fic			Ole					Hansen, J. (1989, 1994) Waines and Stanley-Price (1977) Miller (1984)
Sha'ar Hagolan	West Asia	Israel	Jordan Valley	32.686582	35.604023	2	-	C14	-6400	-6060	-6230	Tm	Td	Tta	Hv				Le										Fic			Ole					Allen in Garfinkel and Miller/(1997) and 1998-1999 combined because ubiquity not available for 1997
Nahal Zehora II	West Asia	Israel	Jordan Valley	32.616026	35.098316	3	2	C14	-6250	-5850	-6050		Td	Tta	Hv				Le				Vicf		Linu				Fic			Ole
Fistikli Hoyuk	West Asia	Turkey	-	37.058207	37.885417	1	2	AMS	-5900	-5680	-5790	Tm	Td		Hv								Vicf									Ole			Vit		Bernbeck and Pollck 2003
Nahal Zehora II	West Asia	Israel	Jordan Valley	32.616026	35.098316	3	2	ass	-5900	-5000	-5450		Td	Tta	Hv				Le				Vicf									Ole
Nahal Qanah Cave	West Asia	Israel	-	32.15000153	35.09999847	-	-	ass	-6000	-3800	-4900			Tta																		Ole					[Liphschitz, 1996 #6561]
Abu Hamid	West Asia	Jordan	-	32.32	35.549999	-	-	C14	-5200	-4300	-4750		Td	Tta	Hv				Le	Ci					Linu				Fic			Ole					Neef, 1988
Tuleilat Ghassul	West Asia	Jordan	-	31.75	35.61999893	1	1	C14	-4800	-4250	-4525			Tta																		Ole		Phd			[Zohary, 1975 #1352]
Tell Fadous-Kfarabida	West Asia	Lebanon	-	34.224148	35.655155	2	1	-	-5200	-3200	-4200	Tm	Td		Hv					Ci	Pis								Fic			Ole			Vi
Bnei Beraq	West Asia	Israel	-	32.09999847	34.81999969	2	-	ass	-4800	-3500	-4150																					Ole					[Liphschitz, 1989 #1368]
Hirbet el-Msas (Tel Masos)	West Asia	Israel	-	31.22999954	34.93000031	2	-	ass	-4800	-3500	-4150																					Ole					[Liphschitz, 1983 #6551]
Sataf	West Asia	Israel	-	31.81999969	34.97999954	2	-	ass	-4800	-3500	-4150			Tta					Le													Ole					[de Vartavan, 1991 #8055]
Tel Saf	West Asia	Israel	-	32.16999817	35.43000031	2	-	ass	-4800	-3500	-4150		Td	Tta	Hv				Le										Fic			Ole					[Gophna, 1979 #6447]
Nahal Mishmar	West Asia	Israel	-	31.42000008	35.38000107	-	-	ass	-4500	-3200	-3850		Td		Hv				Le													Ole		Phd			[Zaitschek, 1961 #7674], [Liphschitz, 1989 #1368]
Kissonerga Mylouthkia	West Asia	Cyprus	-	34.833	32.383	2	-	-	-3660	-3370	-3515	Tm	Td	Tta	Hv				Le	Ci		Vice							Fic			Ole			Vit		Murray (LAP 2003), Colledge (Levant 1979, 1981; LAP 2003), excavator Peltenburg (LAP 2003)
Hassek Höyük	West Asia	Turkey	-	37.75	38.91999817	-	-	ass	-4000	-3000	-3500				Hv				Le	Ci												Ole					[Gregor, 1992 #6450]
Tell Afis	West Asia	Syria	-	35.91999817	36.77999878	1	-	ass	-3600	-3000	-3300	Tm	Td	Tta	Hv				Le		Pis	Vice										Ole			Vit		[Wachter-Sarkady, 1998 #2602]
Megiddo	West Asia	Israel	-	32.585	35.184167	-	-	-	-3200	-2700	-2950		Td		Hv				Le													Ole
City of David	West Asia	Israel	-	31.78000069	35.20000076	2	-	ass	-3500	-2200	-2850																					Ole					[Liphschitz, 1992 #6559]
Gre Virike	West Asia	Turkey	-	36.922586	38.015328	2	2	-	-3000	-2600	-2800		Td						Le													Ole			Vi
Sataf	West Asia	Israel	-	31.81999969	34.97999954	2	-	ass	-3300	-2300	-2800			Tta					Le													Ole					[de Vartavan, 1991 #8055]
Tel Dalit	West Asia	Israel	-	32	34.95000076	1	-	ass	-3300	-2300	-2800													Vics								Ole					[Liphschitz, 1996 #1362]
Politiko-Kokkinorotsos	West Asia	Cyprus	-	35.028825	33.240377	2	2	C14	-2880	-2670	-2775			Tta	Hv				Le		Pis								Fic			Ole			Vit		Webb et al 2009, Proceedings of the Prehistoric Society 75: 189-237
Ras an-Numayra	West Asia	Jordan	-	31.5	35.57	2	2	C14	-3350	-2190	-2770	Tm	Td		Hv				Le						Linu				Fic			Ole		Phd	Vi		White, C. E., Chesson, M. S. and Schaub, T. (2014). A Recipe for Disaster: Emerging Urbanism and Unsustainable Plant Economies at Early Bronze Age Ras an-Numayra, Jordan. Antiquity Vol. 88:340, pp 363-377
Numeira	West Asia	Israel	-	31.5	35.56999969	1	-	ass	-3300	-2200	-2750	Tm	Td	Tta	Hv				Le	Ci					Linu				Fic			Ole			Vit		[McCreery, 1981 #1364]
Arad	West Asia	Israel	-	31.25	35.22000122	-	-	C14	-3000	-2400	-2700	Tm Tm2	Td	Tta	Hv				Le	Ci	Pis	Vice			Linu							Ole			Vit		Hopf, 1978	Hartmann-Shenkman A, Kislev ME, Galili E, Melamed Y and Weiss E (2015) Invading a new niche: obligatory weeds at Neolithic Atlit-Yam, Israel. Vegetation History and Archaeobotany 24(1): 9-18.
Kissonerga Mosphilia	West Asia	Cyprus	-	34.833	32.417	2	-	C14	-2900	-2500	-2700	Tm	Td	Tta	Hv				Le	Ci	Pis			Vics	Linu				Fic			Ole			Vit		Murray (1991, 1998 1A, 1B) Excavator Peltenburg
Tell Fadous-Kfarabida	West Asia	Lebanon	-	34.224148	35.655155	2	1	C14	-2800	-2600	-2700	Tm	Td	Tta	Hv				Le										Fic			Ole			Vi
Bab'edh Dhra	West Asia	Jordan	-	31.20000076	35.5	-	-	ass	-3300	-2000	-2650	Tm	Td	Tta	Hv				Le	Ci					Linu	Amyc			Fic			Ole			Vit		McCreery, 1981	Colledge S (2001) Plant exploitation on Epipalaeolithic and early Neolithic sites in the Levant. British Archaeological Reports International Series 986. Oxford: Archaeopress.
Tel Lachish	West Asia	Israel	-	31.565	34.849	1	-	-	-3200	-2000	-2600	Tm	Td		Hv				Le	Ci												Ole			Vi
Tell Abu al-Kharaz	West Asia	Jordan	-	32.45000076	35.63000107	-	-	ass	-3100	-2100	-2600	Tm Tm2	Td	Tta	Hv				Le			Vice	Vicf						Fic			Ole			Vit		[Holden, 1994 #8106]
Tell Afis	West Asia	Syria	-	35.91999817	36.77999878	1	-	ass	-3100	-2100	-2600	Tm	Td	Tta	Hv				Le			Vice										Ole			Vit		[Wachter-Sarkady, 1998 #2602]
Tell el-Hayyat	West Asia	Jordan	-			-	-	ass	-3100	-2100	-2600		Td		Hv																	Ole					[Metzger, 1984 #7757]
Tell Esh-Shuna	West Asia	Jordan	-	32.65000153	35.68000031	-	-	ass	-3100	-2100	-2600	Tm	Td	Tta	Hv				Le			Vice	Vicf									Ole			Vit		[Holden, 1999 #8105]
Tell es-Sa'idiyeh	West Asia	Jordan	-			-	-	ass	-3100	-2100	-2600			Tta					Le	Ci			Vicf	Vics					Fic			Ole			Vit	Zi	[Cartwright, 1993 #8047], [Cartwright, 1994 #6385], [Cartwright, 1996 #6386], [Cartwright, 1997 #1381], [Cartwright, 2002 #7456]
Tell Gezer	West Asia	Israel	-	31.87000084	34.91999817	-	-	ass	-3100	-2100	-2600			Tta										Vics					Fic			Ole			Vit		[Liphschitz, 1989 #1368]
Tell Qashish	West Asia	Israel	-	32.70000076	35.09999847	-	-	-	-3200	-2000	-2600			Tta										Vics								Ole					[Liphschitz, 1989 #1368]
Marki Alonia	West Asia	Cyprus	-	35.025	33.325	2	2	C14	-3140	-1950	-2545		Td		Hv				Le	wCi				Vics		Amyc			Fic			Ole			Vit		Frankel and Webb (1996, 2006) A/botanists Adams and Simmons (1996)
Tell Taya	West Asia	Iraq	-	33.81999969	44.86999893	1	-	ass	-2900	-2150	-2525		Td	Tta	Hv				Le		Pis		Vicf									Ole			Vit		Waines, 1973
Megiddo	West Asia	Israel	-	32.585	35.184167	-	-	-	-2700	-2200	-2450		Td	Tta	Hv																	Ole			Vi
Troia	West Asia	Turkey	-	39.9575	26.238889	3	3	ass	-3000	-1700	-2350	Tm	Td	Tta	Hv				Le			Vice	Vicf						Fic			Ole			Vit		[Huber, 1987 #882], [Riehl, 1999 #1113]; + Studia Troica-Artikel
Tell Fadous-Kfarabida	West Asia	Lebanon	-	34.224148	35.655155	2	1	C14	-2400	-2200	-2300		Td		Hv				Le										Fic			Ole			Vi
Gre Virike	West Asia	Turkey	-	36.922586	38.015328	2	2	-	-2400	-2000	-2200		Td	Tta					Le	Ci												Ole			Vi
Tell al-Rawda	West Asia	Syria	-	35.02999878	37.81999969	1	-	-	-2400	-2000	-2200	Tm	Td	Tta	Hv				Le	Ci	Pis	Vice		?Vics	Linu	Amyc						Ole					[Herveux, 2004 #10369]
Ebla	West Asia	Syria	-	35.798	35.798	2	2	C14	-2350	-2000	-2175	Tm	Td	Tta	Hv				Le	Ci	Pis	Vice	Vicf									Ole			Vi		Wachter-Sarkady, C. (2013). Consuming Plants. Archaeobotanical Samples from Royal Palace G and Building P4. In: Ebla and its Landscapes. Early State Formation in the Ancient Near East. Matthiae, P. & Marchetti, N. (Editors). TAXA FLORA
Tell Fadous-Kfarabida	West Asia	Lebanon	-	34.224148	35.655155	2	1	C14	-2350	-2000	-2175	Tm	Td																Fic			Ole			Vi
Selenkahiye	West Asia	Syria	-	36.15000153	37.91999817	2	3	C14	-2400	-1900	-2150	Tm	Td	Tta	Hv				Le	Ci	Pis	Vice		?Vics					Fic			Ole			Vit		[van Zeist, 1985 #494]
Emar	West Asia	Syria	-	36.02999878	38.08000183	1	-	C14	-2200	-2030	-2115	Tm	Td		Hv														Fic			Ole			Vit		[Riehl, 1999 #2695]
Tell Munb?qa	West Asia	Syria	-	36.22999954	38.06999969	2	-	ass	-2500	-1200	-1850	Tm	Td	Tta	Hv				Le													Ole					[Küster, 1989 #6539]
Tell Atchana	West Asia	Turkey	-	36.31999969	36.47999954	1	-	ass	-2100	-1550	-1825			Tta								Vice										Ole			Vit
Tell Gerisa	West Asia	Israel	-	32.09999847	34.77999878	-	-	ass	-2100	-1550	-1825			Tta																		Ole		Phd			[Liphschitz, 1989 #1368]
Manahat	West Asia	Israel	-	31.75	35.18000031	1	-	ass	-2000	-1550	-1775			Tta	Hv				Le			Vice										Ole			Vit		[Kislev, 1998 #6532]
Tell Aphek	West Asia	Israel	-	32.08000183	34.95000076	2	-	ass	-2000	-1550	-1775			Tta																		Ole					[Liphschitz, 1989 #1368]
Tell Taannach	West Asia	Israel	-	32.56000137	35.29999924	2	-	ass	-2000	-1550	-1775															Amyc						Ole					[Liphschitz, 1989 #1368]
Tell Yoqneam	West Asia	Israel	-	32.68000031	35.11999893	2	-	ass	-2000	-1550	-1775																					Ole					[Liphschitz, 1989 #1368]
Megiddo	West Asia	Israel	-	32.585	35.184167	-	-	ass	-2000	-1500	-1750		Td	Tta	Hv														Fic			Ole
Tel Lachish	West Asia	Israel	-	31.565	34.849	-	-	-	-2000	-1500	-1750		?Td	?Tta							Pis				Linu							Ole			Vi
City of David	West Asia	Israel	-	31.78000069	35.20000076	2	-	ass	-2200	-1200	-1700																					Ole					[Liphschitz, 1992 #6559]
Politiko-Troulia	West Asia	Cyprus	-	35.028825	33.240377	2	2	ass	-2200	-1200	-1700		Td	Tta	Hv														Fic			Ole			Vit		Kling and Fall 2010
Tell Fadous-Kfarabida	West Asia	Lebanon	-	34.224148	35.655155	2	1	-	-1800	-1600	-1700	Tm	Td		Hv																	Ole			Vi
Tilbeshar	West Asia	Turkey	-	37.02000046	37.45000076	2	-	ass	-1550	-1200	-1700	?Tm	?Td	Tta	Hv				Le			Vice		?Vics								Ole			Vit		Willcox in preparation (http://perso.wanadoo.fr/g.willcox/)
Tell Atchana	West Asia	Turkey	-	36.31999969	36.47999954	1	-	ass	-1800	-1400	-1600			Tta	Hv							Vice										Ole			Vit
Bastam	West Asia	Iran	West Azerbaijan	38.884287	44.954922	3	1	ass	-2000	-1000	-1500		Td	Tta					Le	Ci	Pis				Linu				Fic			Ole					Miller 1991
Tell Hadidi	West Asia	Syria	-	36.25999832	38.13999939	2	3	C14	-1550	-1400	-1475			Tta	Hv				Le		Pis			?Vics					Fic			Ole			Vit		[van Zeist, 1985 #494]
Deir'Alla	West Asia	Jordan	-	32.18999863	35.61999893	-	-	C14	-1610	-1210	-1410		Td	Tta	Hv				Le	Ci	Pis	Vice			Linu							Ole			Vit		[van Zeist, 1973 #976];[Neef, 1989 #974]
Phlamoudhi Melissa	West Asia	Cyprus	-	35.396	33.858	2	2	ass	-1600	-1200	-1400																		Fic			Ole					Dammann, Nancy M. (in Smith ASOR) (date estimate for LBA)
Phlamoudhi Vounari	West Asia	Cyprus	-	35.396	33.858	2	2	ass	-1600	-1200	-1400																					Ole					Dammann, Nancy M. (in Smith ASOR) (date estimate for LBA)
Tell Atchana	West Asia	Turkey	-	36.31999969	36.47999954	1	-	ass	-1550	-1200	-1375		Td	Tta	Hv				Le	Ci		Vice										Ole			Vit
Tell Gerisa	West Asia	Israel	-	32.09999847	34.77999878	-	-	ass	-1550	-1200	-1375			Tta					Le					Vics								Ole			Vit		[Liphschitz, 1989 #1368]
Hala Sultan Tekke	West Asia	Cyprus	-	34.879	33.583	1	-	ass	-1500	-1100	-1300			Tta	Hv				Le										Fic			Ole			Vit	Zi	Hult 1978 and Paul Astrom, a/bot Hjelmqvist 1976, 1979, 1978 (date estimate for LBA)
Kalavasos Ayios Dhimitios II	West Asia	Cyprus	-	34.75	33.3	1	-	ass	-1500	-1100	-1300			Tta	Hv				Le					Vics					Fic			Ole			Vit		a/bot J. Hansen (1989) (date estimate) Alison South, Pamela Russell and Keswani
Ulu Burun	West Asia	Turkey	-	36.22999954	29.97999954	2	3	dendro	-1310	-1290	-1300			Tta	Hv											Amyc			Fic			Ole			Vit		[Haldane, 1991 #1285], [Haldane, 1991 #1287]
Tel Michal	West Asia	Israel	-	32.25	34.81999969	1	-	ass	-1550	-1000	-1275																					Ole					[Liphschitz, 1989 #6557]
Tell Aphek	West Asia	Israel	-	32.08000183	34.95000076	2	-	ass	-1550	-1000	-1275			Tta																		Ole					[Liphschitz, 1989 #1368]
Tell Sera	West Asia	Israel	-	31.39999962	34.66999817	2	-	ass	-1550	-1000	-1275			Tta																		Ole					[Liphschitz, 1989 #1368]
Tell Yoqneam	West Asia	Israel	-	32.68000031	35.11999893	2	-	ass	-1550	-1000	-1275			Tta																		Ole			Vit		[Liphschitz, 1989 #1368]
Tel Lachish	West Asia	Israel	-	31.565	34.849	-	-	-	-1500	-1000	-1250		?Td	?Tta	Hv																	Ole			Vi			Zaitschek DV (1955) Remains of cultivated plants from Afula. 'Atiqot 1: 71-74.	Melamed Y (1996) Dessicated and charred seeds a taphonomic approach [??????? ????? ???????? ??????–???? ??????]. Atiqot 30: 69-70.
Apliki Karamallos	West Asia	Cyprus	-	35.06999969	32.84000015	2	-	ass	-1400	-1000	-1200			Tta	Hv				Le				Vicf			Amyc						Ole			Vit		a/bot Hans Helbaek Joan du Plat Tayler (1952)
Kinet Höyük	West Asia	Turkey	-	36.853752	36.15682	2	-	2	-1300	-1100	-1200		Td	Tta	Hv				Le	Ci		Vice	Vicf						Fic	Jug		Ole			Vi
Jaffa	West Asia	Israel	-	32.0495	34.759231	2	-	-	-1200	-1100	-1150		Td	Tta	Hv				Le	Ci	Pis	Vice	Vicf	Vics					Fic			Ole			Vi
Shiloh	West Asia	Israel	-	32.06999969	35.29999924	-	-	C14	-1220	-1030	-1125			Tta	Hv				Le			Vice							Fic			Ole			Vit		[Kislev, 1993 #6336];[Liphschitz, 1993 #6359]
Tell Afis	West Asia	Syria	-	35.91999817	36.77999878	1	-	ass	-1550	-700	-1125	Tm	Td	Tta	Hv				Le			Vice	Vicf									Ole			Vit		[Wachter-Sarkady, 1998 #2602]
Pella	West Asia	Jordan	-	32.45	35.616667	2	2	ass	-1200	-900	-1050			Tta					Le	Ci	Pis	Vice			Linu	Amyc						Ole		Phd	Vi
Megiddo	West Asia	Israel	-	32.585	35.184167	2	-	ass	-1200	-500	-850			Tta	Hv																	Ole			Vi
Deir'Alla	West Asia	Jordan	-	32.18999863	35.61999893	-	-	C14	-1000	-500	-750		Td	Tta	Hv				Le	Ci	Pis	Vice							Fic			Ole			Vit		[van Zeist, 1973 #976];[Neef, 1989 #974]
Tel Lachish	West Asia	Israel	-	31.565	34.849	-	-	ass	-1000	-500	-750	Tm	Td	Tta											Linu				Fic			Ole			Vi			Zaitschek DV (1955) Remains of cultivated plants from Afula. 'Atiqot 1: 71-74.	Melamed Y (1996) Dessicated and charred seeds a taphonomic approach [??????? ????? ???????? ??????–???? ??????]. Atiqot 30: 69-70.
Salamis	West Asia	Cyprus	-	35.2	33.875	1	2	ass	-350	-30	-190			Tta	Hv				Le	Ci	Pis	Vice	Vicf			Amyc			Fic			Ole			Vit		a/bot Jane Renfrew and H. Hjelmqvist (date estimate) Excavated by Vassos Karageorghis
Khirbet Qumran cave	West Asia	Israel	-	31.74083333	35.45861111	2	1	ass	-100	200	50			Tta	Hv																	Ole		Phd	Vit		Kislev and Marmostein 2003	Rollefson GO, Simmons AH, Donaldson ML, Gillespie W, Kafafi Z, Köhler-Rollefson I-U, McAdam E, Rolston SL and Tubb MK (1985) Excavation of the Pre-Pottery Neolithic B village of ‘Ain Ghazal (Jordan) 1983. Mitteilungen der Deutschen Orientgesellschaft zu Berlin 117. Berlin: Deutsche Orient-Gesellschaft, pp. 69–116.
Bosra	West Asia	Syria	-	32.516564	36.480327	2	2	ass	-100	300	100			Tta	Hv				Le	Ci	Pis	Vice	Vicf			Amyc	Amyp		Fic	Jug		Ole		Phd			Willcox, 2003
Tell Qiri	West Asia	Israel	-	32.72999954	34.97000122	2	-	-	1500	-500	500			Tta										Vics								Ole					[Liphschitz, 1987 #6554]
