# Supplementary material for: Between domestication and civilization: the role of agriculture and arboriculture in the emergence of the first urban societies
Source: Veg Hist Archaeobot. 2019 Apr 20;28(3):263–82. doi: 10.1007/s00334-019-00727-4 (PMC6499764; doi:10.1007/s00334-019-00727-4)
Supplement: Supplementary file 7 — Supplementary material 7 (CSV 19 KB) [file 334_2019_727_MOESM7_ESM.csv]

Map. No.	Site	Main Region	Country	Latitude	Longitude	GeoRef Quality	Sample Quality	Dating Quality	Broad Cultural Period	Regional	Start Date BC/AD	Finish Date BC/AD	Est. Date Median BC/AD	Phoenix dactylifera	Phoenix spp. (wild)	References
1	Îgîlîz	Africa North	Morocco	30.326369	-7.956938	1	2	AMS	Medieval	Islamic	900	1175	1037.5	Phd		Ruas et al 2011
2	Volubilis	Africa North	Morocco	34.070929	-5.555345	3	3	AMS	Medieval	Islamic	780	950	865	Phd		Fuller and Pelling 2018
2	Volubilis	Africa North	Morocco	34.070929	-5.555345	3	3	AMS	Classical	Roman	-100	400	150	Phd		Fuller and Pelling 2018
3	Sijilmasa	Africa North	Morocco	31.283807	-4.276764	3	1	ass	Medieval	Islamic	757	1393	1075	Phd		Mahoney unpublish, Fuller and Pelling 2018
4	Gao Gadei	Africa West	Mali	16.292563	-0.036542	2	1	C14	Medieval	AD 1000-1600	1000	1600	1300	Phd		Fuller 2000
4	Gao Saney	Africa West	Mali	16.29262	0.016605	3	2	C14	Iron Age	-	700	1000	850	Phd		Gallagher 2011
5	Essouk	Africa West	Mali	18.77103	1.186364	3	3	ass	Medieval	Islamic	950	1400	1175	Phd		Nixon et al. 2011
7	Zinchecra	Africa North	Libya	26.518281	13.033621	1	2	C14	900-400 BC	-	-900	-400	-650	Phd		Van der Veen 1992
8	Jarma	Africa North	Libya	26.544246	13.062486	3	3	AMS	AD 100-500	-	100	500	300	Phd		Pelling 2005; 2007; 2008
8	Jarma	Africa North	Libya	26.544246	13.062486	3	3	AMS	AD 500-750	-	500	750	625	Phd		Pelling 2005; 2007; 2008
8	Jarma	Africa North	Libya	26.558567	13.114783	3	3	AMS	400BC-AD 100	-	-400	100	-150	Phd		Pelling 2005; 2007
9	Kellis	Africa NE	Egypt	25.491486	28.978718	1	2	ass	Roman	-	50	350	200	Phd		Thanheiser 2002
10	Douch	Africa NE	Egypt	25.38624	30.588632	1	1	ass	Classical	Roman/Late Antique	200	600	400	Phd		Barakat and Baum, 1992
11	Arsinoe	Africa NE	Egypt	29.308374	30.844105	2	1	ass	Classical	-	-30	300	135	Phd		De Vartavan and Asensi Amoros 1997
12	Sheikh Abada (Antinopolis)	Africa NE	Egypt	27.81666667	30.88333333	2	1	ass	Late Antique	-	300	700	500	Phd		De Vartavan and Asensi Amoros 1997
13	Kom el-Nana	Africa NE	Egypt	27.619404	30.88904	2	3	ass	Late Antique	Byzantine	500	650	575	Phd		Smith, 2003
14	Antinopolis	Africa NE	Egypt	27.79639	30.894728	2	1	ass	Classical	Ptolemaic/Roman	-330	300	-15	Phd		after Smith 2003 Table 3.5
15	Hawara	Africa NE	Egypt	29.258026	30.896375	2	1	ass	Ptolamic/Roman	-	-330	350	10	Phd		Newberry 1889; De Vartavan and Asensi Amoros 1997
16	Kom Aushim	Africa NE	Egypt	29.51777778	30.90333333	2	1	ass	Classical	-	-330	300	-15	Phd		De Vartavan and Asensi Amoros 1997
17	Amarna	Africa NE	Egypt	27.661667	30.905556	2	2	ass	Bronze Age	New Kingdom	-1365	-1345	-1355	Phd		Clapham and Stevens 2009; Stevens and Clapham 2014
17	Amarna	Africa NE	Egypt	27.661667	30.905556	3	3	ass	Bronze Age	New Kingdom	-1345	-1320	-1332.5	Phd		Clapham and Stevens 2009; Stevens and Clapham 2014
18	Dayr al-Barsha	Africa NE	Egypt	27.75156	30.91901	3	2	ass	Late Antique	Coptic	400	800	600	Phd		Marinova et al 2011
19	el-Hibeh	Africa NE	Egypt	28.787423	30.921076	2	3	ass	Late Dynastic/Ptolemaic	-	-1000	-100	-550	Phd		Wetterstrom 1984
20	Sedment (Mayana)	Africa NE	Egypt	29.0856	30.9344	2	2	ass	Bronze Age	Second Intermediate Period	-1675	-1550	-1612.5	Phd		Brown, in De Vartavan
20	Sedment (Mayana)	Africa NE	Egypt	29.0856	30.9344	2	1	ass	Bronze Age	Second Intermediate Period	-1675	-1550	-1612.5	Phd		Brown, in De Vartavan
21	Karanis	Africa NE	Egypt	30.118921	31.134292	2	1	ass	Roman	-	250	450	350	Phd		Bartlett, 1933; Smith, 2003: Table 3.5
22	Saqqara	Africa NE	Egypt	29.87431	31.223255	2	1	ass	Ptolemaic/Roman	-	-330	350	10	Phd		De Vartavan and Asensi Amoros 1997
22	Saqqara AKT02	Africa NE	Egypt	29.87431	31.223255	2	3	ass	Middle Kingdom	-	-1900	-1785	-1842.5	Phd		Fahmy et al 2014
23	Kom Ran'ia [Memphis]	Africa NE	Egypt	29.84472222	31.25083333	2	3	ass	Bronze Age	Middle Kingdom	-2060	-1690	-1875	Phd		Murray 1990
23	Kom Ran'ia [Memphis]	Africa NE	Egypt	29.84472222	31.25083333	2	3	ass	Bronze Age	New Kingdom	-1550	-1080	-1315	Phd		Murray 1990
24	El Omari	Africa NE	Egypt	29.880018	31.312967	2	3	ass	Neolithic	-	-4600	-4400	-4500	Phd		Tackholm 1990; De Vartavan and Asensi Amoros 1997
25	Tell el Dab'a	Africa NE	Egypt	30.783	31.833	2	3	AMS	Bronze Age	Middle Kingdom	-1880	-1630	-1755	Phd		De Vartavan and Asensi Amoros 1997
26	Qasr Ibrim	Africa NE	Egypt	22.649434	31.993007	3	2	AMS	Classical	Meroitic	-100	300	150	Phd		Clapham and Rowley-Conwy 2007
26	Qasr Ibrim	Africa NE	Egypt	22.649434	31.993007	3	2	AMS	Iron Age	Napatan	-1000	-300	-650	Phd		Clapham and Rowley-Conwy 2007
26	Qasr Ibrim	Africa NE	Egypt	22.649434	31.993007	3	2	AMS	Late Antique	Post-Meroitic	300	550	425	Phd		Clapham and Rowley-Conwy 2007; Steele and Bunting 1982
27	Minshat Abu Omar	Africa NE	Egypt	30.896839	32.04459	2	3	ass	Predynastic	-	-4000	-2500	-3250	Phd		Thanheiser 1992
28	Gebel Roma/ Wadi el-Hol A	Africa NE	Egypt	25.869902	32.145222	2	2	ass	New Kingdom	-	-1600	-800	-1200	Phd		Cappers et al 2007
29	Gebelein (Tomb of Ani)	Africa NE	Egypt	25.48333333	32.48333333	1	1	ass	Bronze Age	Middle Kingdom	-2100	-1990	-2045	Phd		Schweinfurth 1886: 260; De Vartavan and Asensi Amoros 1997
30	Tutanhkamun's tomb	Africa NE	Egypt	25.740436	32.601367	2	2	ass	Bronze Age	New Kingdom	-1329	-1327	-1328	Phd		De Vartavan 1990
31	Deir el Medinah	Africa NE	Egypt	25.728406	32.60145	3	1	ass	Bronze Age	New Kingdom	-1290	-1080	-1185	Phd		Keimer 1947; De Vartavan and Asensi Amoros 1997
31	Deir el Medineh (Kha's tomb)	Africa NE	Egypt	25.728406	32.60145	3	1	ass	Bronze Age	New Kingdom	-1550	-1290	-1420	Phd		Breccia 1927; De Vartavan and Asensi Amoros 1997
32	Deir el Bahari	Africa NE	Egypt	25.73833333	32.60777778	3	1	ass	Bronze Age	3rd Intermediate Period	-1070	-945	-1007.5	Phd		Scheinfurth 1884; De Vartavan and Asensi Amoros 1997
32	Dier el Bahari	Africa NE	Egypt	25.73833333	32.60777778	3	1	ass	Bronze Age	New Kingdom	-1524	-1503	-1513.5	Phd		De Vartavan and Asensi Amoros 1997
33	Dra Abu el Naga	Africa NE	Egypt	25.73527778	32.62055556	2	1	ass	Bronze Age	Middle Kingdom	-1990	-1800	-1895	Phd		Schweinfurth 1885: 260; De Vartavan and Asensi Amoros 1997
34	Phoebammon	Africa NE	Egypt	25.737902	32.621978	1	1	ass	Late Antuque	Byzantine	400	700	550	Phd		Smith 2003: Table 3.5; De Vartavan and Asensi Amoros 1997
35	Thebes	Africa NE	Egypt	25.713593	32.657302	2	1	ass	Bronze Age	New Kingdom	-1290	-1190	-1240	Phd		Costantini 1985
36	Hierakonpolis	Africa NE	Egypt	25.091377	32.774584	2	2	C14	Bronze Age	Early Dynastic	-3000	-2250	-2625	Phd		De Vartavan and Asensi Amoros 1997
37	Wadi Qitna	Africa NE	Egypt	23.532492	32.862896	1	1	ass	Late Antuque	Post-Meroitic	300	400	350	Phd		Strouhal 1984: 262-263; Fuller 2015
38	Elephantine	Africa NE	Egypt	24.084982	32.885768	3	2	ass	Bronze Age	Third Intermediate Period	-1070	-650	-860	Phd		Willdering and Wolf, 1991; Smith, 2003: Table 3.5
38	Elephantine	Africa NE	Egypt	24.084982	32.885768	3	2	ass	Ptolamic/Roman	-	-330	350	10	Phd		Willdering and Wolf, 1991; Smith, 2003: Table 3.5
39	Mons Claudianus	Africa NE	Egypt	26.80916667	33.48694444	2	3	ass	Roman	-	150	300	225	Phd		van der Veen 2001
40	Bir Umm Fawakhir	Africa NE	Egypt	26.00138889	33.60833333	3	3	ass	Late Antique	Coptic/Byzantine	400	600	500	Phd		Smith 2014
41	Abu Sha'ar	Africa NE	Egypt	27.438595	33.649209	2	1	ass	Late Antique	-	300	700	500	Phd		Sidebotham et al. 1989
42	Quseir al-Qadim	Africa NE	Egypt	26.156149	34.242563	3	3	AMS	Medieval	Islamic 1000-1300	1000	1300	1150	Phd		Van der Veen 2011
42	Quseir al-Qadim	Africa NE	Egypt	26.156149	34.242563	3	3	AMS	Roman, 1-250 AD	-	1	250	125	Phd		Van der Veen 2011
43	Berenike	Africa NE	Egypt	23.910194	35.476079	3	3	ass	Classical	Roman	1	200	100.5	Phd		Cappers, 2006
43	Berenike	Africa NE	Egypt	23.910194	35.476079	3	3	ass	Late Antique	Post-Meroitic	300	500	400	Phd		Cappers, 2006
44	EL Hamra (EH-4-008)	Africa NE	Sudan	19.298664	30.177232	2	2	ass	Medieval	Christian (Mediaval)	700	1300	1000	Phd		Madani et al. 2015
45	Nauri	Africa NE	Sudan	19.76	30.37	3	2	ass	Late Christian (Nubia)	-	800	1200	1000	Phd		Fuller and Edwards 2001
46	Kawa	Africa NE	Sudan	19.126537	30.496467	3	3	AMS	Iron Age	Napatan	-800	-400	-600	Phd		Fuller 2004
47	NDRS: P1	Africa NE	Sudan	19.048623	30.600042	2	1	ass	Bronze Age	Kerma	-2050	-1500	-1775	Phd		Cartwright 2001
48	NDRS: P37	Africa NE	Sudan	19.048623	30.600042	2	1	ass	Bronze Age	Kerma	-2050	-1500	-1775	Phd		Cartwright 2001
49	Semna temples	Africa NE	Sudan	21.482115	30.96398	2	1	ass	Middle Kingdom	-	-1500	-1480	-1490	Phd		Van Zeist 1983
50	Debeira West	Africa NE	Sudan	22.152614	31.36637	2	1	ass	Medieval	Early Christain	600	900	750	Phd		Shinnie and Shinnie 1978; Fuller 2015
51	Abdallah Nirqi	Africa NE	Sudan	22.400373	31.675738	2	1	ass	Medieval	Early Christian	600	900	750	Phd		Skoflek and Arendas 1981; Fuller 2015
52	Meroe	Africa NE	Sudan	16.93658	33.71106	3	1	ass	Classical	Meroitic	100	350	225	Phd		Shinnie and Anderson 2004: 366; Fuller 2015
53	Madâ’in Sâlih	Arabia	Saudi Arabia	26.79129	37.955561	2	3	ass	Classical	Nabataean	1	100	50.5	Phd		Bouchaud 2013
53	Madâ’in Sâlih	Arabia	Saudi Arabia	26.79129	37.955561	2	3	ass	Classical	Pre-Nabataean	-200	0	-100	Phd		Bouchaud 2013
53	Madâ’in Sâlih	Arabia	Saudi Arabia	26.79129	37.955561	2	3	ass	Classical	Roman	100	300	200	Phd		Bouchaud 2013
53	Madâ’in Sâlih	Arabia	Saudi Arabia	26.79129	37.955561	2	3	ass	Late Antique	Tardo-Anqitue	300	600	450	Phd		Bouchaud et al 2011; Bouchaud 2013
54	al-Raqlah	Arabia	Yemen	15.299621	44.662617	2	2?	ass	Bronze Age	-	-3000	-2500	-2750	Phd		Costantini, 1990; Bovin and Fuller, 2009
54	Baraqish	Arabia	Yemen	15.99291	44.800678	1	1i	C14	Iron Age	-	-700	-100	-400	Phd		Constantini 1986; Boivin and Fuller 2009
55	Hajar al-Rayhani	Arabia	Yemen	15.073073	45.297248	3	2?	ass	Iron Age	-	-500	-200	-350	Phd		Stewart 1996; Bovin and Fuller 2009
56	Hajar al-Tamrah	Arabia	Yemen	15.024531	45.304357	2	2?	ass	Iron Age	-	-1100	-400	-750	Phd		Stewart 1988; Bovin and Fuller 2009
57	H3, Sabiyah	Arabia	Kuwait	29.581504	48.106195	1	1	C14	Neolithic		-5530	-5320	-5425	Phd		Beech 2003; Parker 2010
58	Failaka	Arabia	Kuwait	29.465586	48.291191	2	3	ass	Bronze Age	-	-2050	-1800	-1925	Phd		Rowley-Conwy 1987; Willcox 1990; Boivin and Fuller 2009
58	Failaka	Arabia	Kuwait	29.465586	48.291191	2	3	ass	Hellenistic	-	-300	400	50	Phd		Rowley-Conwy 1987; Willcox 1990; Boivin and Fuller 2009
59	Raybun (Hadhramaut)	Arabia	Yemen	15.265911	48.335342	2	2?	C14	Iron Age	-	-900	0	-450	Phd		LevKovskaya and Filatenko 1992; Bovin and Fuller 2009
60	Saar	Arabia	Bahrain	26.181871	50.486619	3	3	ass	Bronze Age	-	-2500	-1800	-2150	Phd		Nesbitt 1993; Bovin and Fuller 2009
61	Qal'at al Bahrein	Arabia	Bahrain	26.23382	50.520923	3	3	ass	Bronze Age	Dilmun	-2200	-1750	-1975	Phd		Tenberg and Lombard 2001
61	Qal'at al Bahrein	Arabia	Bahrain	26.23382	50.520923	3	3	ass	Bronze Age	Dilmun	-1450	-1350	-1400	Phd		Tenberg and Lombard 2001
61	Qal'at al Bahrein	Arabia	Bahrain	26.23382	50.520923	3	3	ass	Bronze Age	Dilmun	-1000	-500	-750	Phd		Tenberg and Lombard 2001
61	Qal'at al Bahrein	Arabia	Bahrain	26.23382	50.520923	3	3	ass	Iron Age	Tylos	-300	300	0	Phd		Tenberg and Lombard 2001
62	Dalma	Arabia	United Arab Emirates	24.469316	52.312011	2	1	AMS PhD	Chalcolithic	Ubaid	-5300	-4960	-5130	Phd		Beech and Shepherd 2001; Bovin and Fuller 2009
63	Umm An-Nar	Arabia	United Arab Emirates	24.438873	54.512479	2	3	ass	Bronze Age	-	-2500	-2000	-2250	Phd		Willcox 1995; Bovin and Fuller 2009
64	Muweilah	Arabia	United Arab Emirates	25.273885	55.487594	1	3	C14	Iron Age	-	-800	-600	-700	Phd		Tenberg 1998; Bovin and Fuller 2009
65	Rumeilah	Arabia	United Arab Emirates	25.273885	55.487594	1	2?	C14	Iron Age	-	-1150	-350	-750	Phd		Constantini and Constantini-Biasini 1986; Bovin and Fuller 2009
66	Tell Abraq	Arabia	United Arab Emirates	25.487467	55.551999	2	3	C14	Bronze Age	Umm an-Nar	-2500	-2000	-2250	Phd		Willcox and Tenberg 1995; Tenberg 1998; Bovin and Fuller 2009
66	Tell Abraq	Arabia	United Arab Emirates	25.487467	55.551999	2	3	C14	Bronze Age	Wadi Suq	-2000	-1650	-1825	Phd		Willcox and Tenberg 1995; Tenberg 1998; Bovin and Fuller 2009
66	Tell Abraq	Arabia	United Arab Emirates	25.487467	55.551999	2	3	C14	Bronze Age	Wadi Suq	-1650	-1300	-1475	Phd		Willcox and Tenberg 1995; Tenberg 1998; Bovin and Fuller 2009
66	Tell Abraq	Arabia	United Arab Emirates	25.487467	55.551999	2	3	C14	Iron Age	-	-1300	-400	-850	Phd		Willcox and Tenberg 1995; Tenberg 1998; Bovin and Fuller 2009
67	Ed Dur	Arabia	United Arab Emirates	25.521603	55.626569	3	1 ph	ass	Classical		-50	250	100	Phd		Vrydaghs et al 2001; De Paepe et al 2003
68	Hili 8	Arabia	United Arab Emirates	24.292728	55.79415	1	1i	C14	Bronze Age	-	-3000	-2000	-2500	Phd		Cleuziou and Constantini 1982; Bovin and Fuller 2009
69	Mleiha	Arabia	United Arab Emirates	25.12637	55.856616	1	3	C14	Iron Age	-	1	200	100.5	Phd		Peña-Chocarro & Barron Lopez 1999; Bovin and Fuller 2009
70	Nud Zida	Arabia	United Arab Emirates	25.615228	55.992321	2	1	C14	Bronze Age		-2130	-1885	-2007.5	Phd		Kennet and Velde, 1995
71	Kush	Arabia	United Arab Emirates	25.822778	56.007139	3	2	ass	12-13th Century	-	1100	1400	1250	Phd		Ishida et al. 2003; Tengberg 2012
71	Kush	Arabia	United Arab Emirates	25.822778	56.007139	3	2	ass	17th Century	-	1600	1700	1650	Phd		Ishida et al. 2003; Tengberg 2012
72	Bat	Arabia	Oman	23.27263	56.742536	1	3	C14	Bronze Age	-	-2500	-2000	-2250	Phd		Tenberg, 1998; Bovin and Fuller, 2009
73	Ras al-Jinz 2	Arabia	Oman	22.363123	59.822813	1	2?	C14	Bronze Age	-	-2500	-2100	-2300	Phd		Constantini and Audisio 2001; Bovin and Fuller 2009
74	Tell Gerisa	West Asia	Israel	32.09999847	34.77999878	2	2	ass	Bronze Age	Bronze Age, Middle	-2100	-1550	-1825	Phd		Liphschitz, 1989
76	Timna temples	West Asia	Israel	29.78777778	34.98888889	2	3	ass./hist.	Bronze Age	New Kingdom	-1550	-1080	-1315	Phd		Kislev 1988; De Vartavan and Asensi Amoros 1997
77	Masada	West Asia	Israel	31.315556	35.353889	3	3	ass	Iron Age	Iron Age,	-1000	-300	-650	Phd		Liphschitz and Lev-Yadun 1989
78	Masada	West Asia	Israel	31.315556	35.353889	3	3	ass	Iron Age	Iron Age,	1	100	50.5	Phd		Sallon et al 2008
79	Nahal Mishmar	West Asia	Israel	31.42000008	35.38000107	2	1	ass	Chalcolithic	Chalcolithic,	-4500	-3200	-3850	Phd		Zaitschek 1980
80	Jericho (EBA)	West Asia	Palestinian Territories	31.85	35.45	2	2	ass	Bronze Age	Bronze Age, Early	-3200	-2000	-2600	Phd		Hopf 1983
81	Khirbet Qumran cave	West Asia	Israel	31.74083333	35.45861111	2	1	ass	Classical	Roman Iron Age	-100	200	50	Phd		Liphschitz and Bonani 2001
82	Wadi Fidan	West Asia	Jordan	30.82999992	35.5	1	3	ass	Chalcolithic	Chalcolithic,	-4500	-3200	-3850	Phd		Colledge, 2001; Meadows 1996
83	Ras an-Numayra	West Asia	Jordan	31.5	35.57	2	2	C14	Bronze Age	EBA IB	-3350	-2190	-2770	Phd		White et al. 2014
84	Pella	West Asia	Jordan	32.45	35.616667	2	2	ass	Iron Age	Iron Age,	-1200	-900	-1050	Phd		Dighton et al. 2017
85	Tuleilat Ghassul	West Asia	Jordan	31.75	35.61999893	1	1	C14	Chalcolithic	Chalcolithic,	-4800	-4250	-4525	Phd		Zohary and Spiegel-Roy 1975
86	Khirbat al-Mudaybi	West Asia	Jordan	31.028759	35.77903	1	2	ass	Medieval	Middle-Late Islamic	1000	1600	1300	Phd		Bogaard and Charles 1999
87	el-Lejj?n	West Asia	Jordan	31.241427	35.890415	2	3	C14	Classical	Roman	280	370	325	Phd		Crawford 1987
89	Bosra	West Asia	Syria	32.516564	36.480327	2	2	ass	Classical	Roman	-100	300	100	Phd		Willcox, 2003
90	Qaryat Medad	West Asia	Syria	35.166658	40.343635	2	3	ass	Islamic	Ib-VI	750	1400	1075	Phd		Samuel 2001
91	Shheil	West Asia	Syria	35.070622	40.502971	2	3	ass	Islamic	Ia/Ib	650	900	775	Phd		Samuel 2001
92	Tell Karrana	West Asia	Iraq	36.72000122	42.91999817	1	2	C14	Chalcolithic	Chalcolithic, Late	-3100	-2940	-3020	Phd		Costantini and Costantini Biasini 1993
93	Tell ed-Der	West Asia	Iraq	33.09999847	44.29999924	2	2	ass	Bronze Age	Bronze Age, Middle	-1900	-1700	-1800	Phd		Van Zeist & Vynckier 1984
94	Eridu	West Asia	Iraq	30.78000069	45.02000046	2	1	ass	Chalcolithic	Chalcolithic,	-5300	-3800	-4550	Phd		Gillet, 1976
95	Nippur	West Asia	Iraq	32.126444	45.233381	3	1	ass	Bronze Age	Ur III	-2200	-2000	-2100	Phd		Ellison 1978; Langlois 2011
96	Larsa	West Asia	Iraq	31.285833	45.853611	2	2	ass	Iron Age	Neobabylonian-Hellenistic	-650	50	-300	Phd		Neef 1989
97	Tell el'Oueili	West Asia	Iraq	31.21999931	45.86999893	1	2	C14	Neolithic	Neolithic, Ceramic	-6400	-6100	-6250	Phd		Neef, 1991
97	Tell el'Oueili	West Asia	Iraq	31.21999931	45.86999893	1	2	C14	Chalcolithic	Ubaid	-5800	-4400	-5100	Phd		Neef 1991
98	Ur	West Asia	Iraq	30.96999931	46.15000153	3	1	ass	Bronze Age	Bronze Age, Early	-3200	-2100	-2650	Phd		Ellison et al. 1978; Miller 1991
99	Susa, Ville Royale	West Asia	Iran	32.18976	48.259487	2	3	ass	Iron Age	Neo-Elamite	-750	-600	-675	Phd		Miller 1981
99	Susa, Ville Royale	West Asia	Iran	32.18976	48.259487	2	3	ass	Early Historic	Parthian	-5	100	47.5	Phd		Miller 1981
100	Tepe Gaz Tavila	West Asia	Iran	28.3086	56.63186	1	1	ass	Neolithic		-5400	-4800	-5100	Phd		Costantini 1985
101	Tepe Yahya	West Asia	Iran	28.330833	56.8675	3	1	ass	Neolithic	Neolithic,	-5500	-5000	-5250	Phd		Costantini and Costantini Biasini 1995
101	Tepe Yahya	West Asia	Iran	28.330833	56.8675	3	1	ass	Bronze Age	Proto-Elamite	-3400	-2200	-2800	Phd		Costantini and Costantini Biasini 1995
102	Konur (Konar) Sandal North	West Asia	Iran	28.463247	57.778756	1	3	C14	Iron Age	Iron Age,	-1000	-500	-750	Phd		Mashkour et al. 2013
102	Konur (Konar) Sandal South	West Asia	Iran	28.449575	57.778849	1	3	C14	Bronze Age	Bronze Age, Early	-2800	-2200	-2500	Phd		Mashkour et al. 2013
103	Shahr-i-Sokhta	West Asia	Iran	30.647614	61.424412	2	2	ass	Bronze Age	Bronze Age, Early	-3000	-2000	-2500	Phd		Costantini and Biasini 1985; Costantini 1985; Miller 1991
104	Sarazm	Central Asia	Tajikistan	39.512499	67.443373	2	3	ass	Bronze Age	Eneolithic	-2600	-2000	-2300	Phd		Spengler and Willcox 2013
105	Miri Qalat	South Asia	Pakistan	26.033722	63.012738	2	3	C14	Chalcolithic	Chalcolithic,	-4000	-3500	-3750	Phd		Tengberg 1999
105	Miri Qalat	South Asia	Pakistan	26.033722	63.012738	2	3	C14	Chalcolithic	pre-Harappan	-3500	-3000	-3250	Phd		Tengberg 1999
105	Miri Qalat	South Asia	Pakistan	26.033722	63.012738	2	3	C14	Bronze Age	pre-Harappan	-3000	-2500	-2750	Phd		Tengberg 1999
105	Miri Qalat	South Asia	Pakistan	26.033722	63.012738	2	3	C14	Bronze Age	Harappan	-2500	-2000	-2250	Phd		Tengberg 1999
106	Mehrgarh	South Asia	Pakistan	29.416667	67.583333	2	1	C14	Neolithic	periods I-II, ca. 7000 BC-4500 BC	-7000	-4500	-5750	Phd		Costantini 1983; Costantini & Costantini Biasini 1985
107	Nausharo	South Asia	Pakistan	29.366667	67.583333	2	3	C14	Bronze Age	Harappan	-2500	-2000	-2250	Phd		Costantini 1990a
108	Harappa	South Asia	Pakistan	30.627756	72.866816	3	2	C14	Bronze Age	Harappan, Mature	-2600	-2200	-2400	Phd		Miller & Reddy 1990; Weber 1997; 2003; Pennington and Weber 2004; Weber et al 2010
108	Harappa	South Asia	Pakistan	30.627756	72.866816	3	2	C14	Bronze Age	Harappan, Mature	-2200	-1900	-2050	Phd		Miller & Reddy 1990; Weber 1997; 2003; Pennington and Weber 2004; Weber et al 2010
108	Harappa	South Asia	Pakistan	30.627756	72.866816	3	2	C14	Bronze Age	Harappan, Late	-1900	-1700	-1800	Phd		Miller & Reddy 1990; Weber 2003; Pennington and Weber 2004; Weber et al 2010
113	Sanghol	South Asia	India	30.78651	76.39018	3	2	ass	Early Historic	Kushana (100-300 AD)	100	300	200	Phd		Pokharia and Saraswat 1999; Saraswat 1997
112	Rohira	South Asia	India	30.633333	75.833333	2	2	ass	Pre-Harappan		-2900	-2500	-2700	Phd	P. cf. sylvestris	Saraswat 1986
