# Supplementary material for: Between domestication and civilization: the role of agriculture and arboriculture in the emergence of the first urban societies
Source: Veg Hist Archaeobot. 2019 Apr 20;28(3):263–82. doi: 10.1007/s00334-019-00727-4 (PMC6499764; doi:10.1007/s00334-019-00727-4)
Supplement: Supplementary file 8 — Supplementary material 8 (CSV 10 KB) [file 334_2019_727_MOESM8_ESM.csv]

Site	Main Region	Country	Province	Latitude	Longitude	GeoRef Quality	Sample Quality	Dating Quality	Start Date BC/AD	Finish Date BC/AD	Est. Date Median BC/AD	Triticum monococum	Triticum dicoccum	Triticum free-threshing	T. spelta	Hordeum vulgare	Oryza	Panicum miliaceum	Setaria italica	Lens	Cicer	Pisum	Vicia ervilia	Vicia faba	Glycine max/soja	Linum usitatissimum	Amygdalus communis	Amygdalus persica	Armeniaca vulgaris	Ficus carica/sycamorus	Juglans	Malus	Olea europea	Pyrus	Phoenix	Vitis	Ziziphus	References
Bashidang	East Asia	China	Hunan	29.75752	111.84643	2	2	C14	-6570	-5730	-6150						?wOr								Gl			Amyp								Vit		Pei 1998; HPIACR 2006
Kuahuqiao	East Asia	China	Zhejiang	30.14459	120.21678	3	2	C14	-6000	-5400	-5700						Ors											Amyp	Armv									Zheng 2004; Zheng et al.2007; Fuller et al. 2007
Xiaosungang	East Asia	China	Anhui	32.698333	116.981367	3	3	AMS	-5200	-4800	-5000						Ors											Amyp	Armm							Vit	Zi	Cheng et al. 2016
Tianluoshan	East Asia	China	Zhejiang	30.02371	121.37883	3	3	AMS rice	-5000	-4800	-4900						Ors											Amyp										Fuller et al 2009; Zheng et al. 2009
Hemudu	East Asia	China	Zhejiang	29.96335	121.35115	3	2	C14	-5000	-4600	-4800						Ors											Amyp	Armv									Fuller et al. 2007; ZPIACR 2003
Majiabang	East Asia	China	Zhejiang	30.705814	120.7023	3	2	ass	-4500	-4000	-4250						Ors											Amyp										Ph: Zheng et al 2004; macros: Gao et al, n.d.; Zheng and Crawford 2014
Nanjiaokou	East Asia	China	Henan	34.86968	111.42472	2	3	AMS	-3950	-3850	-3900						Ors	Pa	Se									?Amyp	?Armv									Qin, 2009
Dongshancun	East Asia	China	Jiangsu	31.929325	120.405487	2	2	ass	-3800	-3500	-3650						Ors											Amyp	Armv							Vit		Fuller/Qin, unpublished
Maoshan	East Asia	China	Zhejiang	30.432342	120.26303	3	3	ass	-3300	-2700	-3000						Ors											Amyp										Zhuang et al. 2014 Holocene 24 no. 5 531-545; GaoYu et al., N.D.
Shiyangguan	East Asia	China	Henan	34.37122	113.19644	2	3	ass	-3500	-2500	-3000						Ors	Pa	Se									Amyp									Zi	Fuller & Zhang 2007
Yingpanshan	East Asia	China	Sichuan	31.475171	103.572349	2	2	2	-3350	-2650	-3000							Pa	Se						Gs			Amyp	Armv Armv							Vit		Zhao and Chen 2011
Maoshan	East Asia	China	Zhejiang	30.432342	120.26303	3	3	ass	-2900	-2600	-2750						Ors		?Se									Amyp	Armv							Vit		Zhuang et al. 2014; GaoYu et al., N.D.; Zheng and Crawford 2014
Yangcun	East Asia	China	Henan	38.945342	115.48887	2	3	-	-3500	-2000	-2750							Pa	Se									Amyp								Vit		Fuller & Zhang 2007
Yujiashan	East Asia	China	Zhejiang	30.432342	120.26303	2	3	AMS rice	-3300	-2200	-2750						Ors											Amyp								Vit
Tonglin	East Asia	China	Shandong	36.89435	118.22578	2	3	ass	-3000	-2000	-2500						Ors	Pa	Se						Gl			Amyp								Vit	Zi	Song, PhD 2011
Bianjiashan	East Asia	China	Zhejiang	30.37308	119.98819	2	1	ass	-2500	-2300	-2400						Ors		Se									Amyp	Armv							Vit		Zheng et al., 2014; The Team Study on Early Agriculture, 2011
Guangfulin	East Asia	China	Shanghai	31.062336	121.205698	2	2	ass	-2600	-2200	-2400						Ors											Amyp										Wan, H. et al. 2014
Maoshan	East Asia	China	Zhejiang	30.432342	120.26303	3	3	C14	-2600	-2200	-2400						Ors											Amyp								Vit		Zhuang et al. 2014 Holocene 24 no. 5 531-545; GaoYu et al., N.D.
Jizhai	East Asia	China	Henan	34.21864	113.33819	2	2	ass	-2500	-2000	-2250						Ors	Pa	Se						Gl			Amyp	Armv							Vit		Fuller & Zhang 2007
Guangfulin	East Asia	China	Shanghai	31.062336	121.205698	2	2	C14	-2200	-2000	-2100						Ors								Gl			Amyp										Itzstein-Davey et al. 2007b; Wan, H. et al. 2014; Chen K et ak 2014
Baligang	East Asia	China	Henan	32.690279	112.13244	3	3	ams Tta	-2200	-1800	-2000			Tta			Ors	Pa	Se						Gl			Amyp	Armv									Deng et al., 2015; Weisskopf, 2014
Wadian	East Asia	China	Henan	34.187452	113.404943	3	3	C14	-2200	-1800	-2000			Tta			Ors	Pa	Se						Gl			Amyp								Vit	Zi	Liu and Fang, 2010
Wuwan	East Asia	China	Henan	34.39828	113.12492	3	3	ass	-2200	-1800	-2000						Ors	Pa	Se						Gl			Amyp									Zi	Fuller & Zhang 2007, Cited by Li Liu et al. 2007
Xiawu	East Asia	China	Henan	34.22722	113.38142	3	3	ass	-2200	-1800	-2000						Ors	Pa	Se						Gl			Amyp										Fuller & Zhang 2007
Youfangtou	East Asia	China	Henan	34.37897	113.02753	3	3	ass	-2200	-1800	-2000						Ors	Pa	Se						Gl			Amyp										Fuller & Zhang 2007; Zhang et al. 2010
Huangguashan	East Asia	China	Fujian	26.79728333	119.9235389	3	3	AMS	-2030	-1890	-1960						Ors	Pa	Se									Amyp										Deng et al. 2017
Burzahom	South Asia	India	Kashmir	34.16667	73.9	2	3	C14	-2400	-1400	-1900			Tta		Hv				Le		Pis						Amyp	Armv		Jug							Lone et al., 1993
Pingfengshan	East Asia	China	Fujian	26.810525	119.9836712	3	3	AMS	-1875	-1545	-1710						Ors	Pa	Se									Amyp										Deng et al. 2017
Shidao	East Asia	China	Henan	34.363	112.87342	3	3	ass	-1900	-1500	-1700						Ors	Pa	Se						Gl			Amyp										Fuller & Zhang 2007; Zhang et al. 2010
Yangzhuang	East Asia	China	Henan	32.949667	113.995522	1	-	-	-1900	-1500	-1700						Ors											Amyp	Armv							Vit		Zhang Hai's compilation; Archaeology And Cultural Relics Reviews & Summaries:
Qianshanyang	East Asia	China	Zhejiang	30.82421	120.140633	2	2	AMS	-1500	-1300	-1400						Ors											Amyp	Armv							Vit		Zheng and Chen 2006; Zheng and Crawford 2014; Jiang et al. 2009; Team for Study on Agriculture 2011
Haimenkou	East Asia	China	Yunnan	26.43333	99.91667	2	3	AMS	-1500	-1200	-1350			Tta			Ors	Pa	Se						Gl			Amyp	Armv									D'Alpoim Guedes, J. and Butler, E. E. 2014, Xiao 1995; Xue 2010
Ikiriki	East Asia	Japan	Kyushu	32.858094	129.928565	1	1	ass	-1500	-1000	-1250																	Amyp										Zheng and Crawford 2014
Xiawatai	East Asia	China	Qinghai	36.733976	102.140898	2	2	ass	-969	-827	-898			Tta		Hv									Gl			Amyp										Chen et al. 2014
Burzahom	South Asia	India	Kashmir	34.16667	73.9	2	3	C14	-1000	-600	-800			Tta		Hv	Ors			Le		Pis					Amyc	Amyp			Jug							Lone et al., 1993
Ikiriki	East Asia	Japan	Kyushu	32.858094	129.928565	1	1	ass	-4000	2500	-750																	Amyp										Zheng and Crawford 2014
Guangfulin	East Asia	China	Shanghai	31.062336	121.205698	2	2	ass	-1080	-400	-740						Ors											Amyp										Wan, H. et al. 2014; Chen K et ak 2014
el-Hibeh	Africa NE	Egypt	-	28.787423	30.921076	2	3	ass	-1000	-100	-550		Td	Tta		Hv							Vice			Linu		Amyp		Fic			Ole		Phd			Wetterstrom 1984
Tateiwa	East Asia	Japan	Kyushu	33.649356	130.692331	2	2	ass	-800	-200	-500						Ors		Se									Amyp										Hosoya 2001
Burzahom	South Asia	India	Kashmir	34.16667	73.9	2	3	C14	-600	200	-200			Tta		Hv	Ors			Le		Pis					Amyc	Amyp	Armv									Lone et al., 1993
Sampula	East Asia	China	Xinjiang	37.0031	80.113056	2	2	C14	-360	80	-140			Tta		Hv		Pa										Amyp	Armv		Jug							Mair & Mallory 2000; Jiang et al 2008
Semthan	South Asia	India	Kashmir	33.80539	75.11401	2	3	C14	-200	-1	-100.5			Tta		Hv	Ors	Pa										Amyp	Armv		Jug							Lone et al 1993
Pompeii (R.VI.i.I)	Europe	Italy	-	40.751672	14.481907	3	3	ass	-200	79	-60.5		Td	Tta		Hv		Pa	Se	Le		Pis	Vice	Vicf				Amyp		Fic	Jug	Mal	Ole			Vit		Murphy et al 2012
Hawara	Africa NE	Egypt	-	29.258026	30.896375	2	1	ass	-330	350	10			Tta		Hv				Le	Ci	Pis		Vicf				Amyp		Fis	Jug		Ole	Pyr	Phd		Zi	Newberry 1889; De Vartavan and Asensi Amoros 1997
Xuanquanzhi	East Asia	China	Gansu	40.217481	95.307533	2	1	ass	-111	131	10			Tta		Hv		Pa	Se						Gl			Amyp	Armv		Jug							Zhang Hai's compilation
Ikegami Sone	East Asia	Japan	Osaka	34.502138	135.4273	3	3	denro	-50	100	25			Tta			Ors	Pa	Se									Amyp			Jug					Vit		Hosoya 2001
Bosra	West Asia	Syria	-	32.516564	36.480327	2	2	ass	-100	300	100			Tta		Hv				Le	Ci	Pis	Vice	Vicf			Amyc	Amyp		Fic	Jug		Ole		Phd			Willcox, 2003
Kellis	Africa NE	Egypt	-	25.491486	28.978718	1	2	ass	50	350	200			Tta		Hv			?Se					Vicf		Linu		Amyp	Armv	Fic	Jug		Ole		Phd	Vit	Zi	Thanheiser 2002
Mad�in S�lih	Arabia	Saudi Arabia	-	26.79129	37.955561	2	3	ass	100	300	200			Tta		Hv												Amyp					Ole		Phd	Vit	Zi	Bouchaud 2013
Ko-kanbara	East Asia	Japan	Kyushu	32.806593	130.702257	2	2	ass	100	300	200					Hv	Ors											Amyp										Hosoya 2001
Semthan	South Asia	India	Kashmir	33.80539	75.11401	2	3	C14	1	500	250.5			Tta		Hv	Ors		Se	Le		Pis						Amyp	Armv		Jug							Lone et al 1993
el-Lejj?n�	West Asia	Jordan�	-	31.241427	35.890415	2	3	C14	280	370	325			Tta		Hv				Le		Pis						Amyp		Fic					Phd	Vit		Crawford 1987
Karanis	Africa NE	Egypt	-	30.118921	31.134292	2	1	ass	250	450	350					Hv				Le						Linu		Amyp		Fic	Jug		Ole		Phd			Bartlett, 1933; Smith, 2003: Table 3.5
Berenike	Africa NE	Egypt	-	23.910194	35.476079	3	3	-	300	500	400			Tta		Hv	Ors			Le	Ci	Pis	Vic	Vicf		Linu	Amyc	Amyp	Armv	Fic	Jug		Ole		Phd	Vit	Zi	Cappers, 2006
Phoebammon	Africa NE	Egypt	-	25.737902	32.621978	1	1	ass	400	700	550			Tta		Hv				Le				Vicf				Amyp		Fic			Ole		Phd	Vit	Zi	Smith 2003: Table 3.5; De Vartavan and Asensi Amoros 1997
Kom el-Nana	Africa NE	Egypt	-	27.619404	30.88904	2	3	ass	500	650	575		Td	Tta		Hv				Le						Linu		Amyp		Fic Fis			Ole		Phd	Vit	Zi	Smith, 2003
Merv	Central Asia	Turkmenistan	-	37.662778	62.1925	2	3	-	500	700	600			Tta		Hv		Pa		Le		Pis					Amyc	Amyp								Vit		Nesbitt (1994)
Qara Qorum	East Asia	Mongolia	Kharkhorin	47.194988	102.788359	1	3	-	450	750	600			Tta		Hv	Ors	Pa	Se									Amyp			Jug					Vit	Zi	Rosch et al 2005
Semthan	South Asia	India	Kashmir	33.80539	75.11401	2	3	C14	500	1000	750			Tta		Hv	Ors			Le		Pis						Amyp	Armv									Lone et al 1993
Volubilis	Africa North	Morocco	-	34.070929	-5.555345	3	3	AMS	780	950	865		Td	Tta		Hv				Le				Vicf		Linu		Amyp		Fic					Phd	Vit		Fuller and Pelling 2018
Miranduolo	Europe	Italy	Tuscany	43.119829	11.080219	3	3	ass	850	975	912.5	Tm	Td	Tta	Tspl	Hv		Pa	Se			Pis	Vice	Vicf				Amyp		Fic	Jug	?Mal				Vit		Buonincontri et al 2014
Qaryat Medad	West Asia	Syria	-	35.166658	40.343635	2	3	ass	750	1400	1075			Tta		Hv	Ors	Pa		Le				Vicf			Amyc	Amyp		Fic	Jug				Phd	Vit		Samuel 2001
Kohla	South Asia	Nepal	-	28.379283	84.185183	2	2	C14	1000	1300	1150			Tta		Hv			Se									Amyp										Asouti and Fuller 2009 in Evans 2009, Ja d�Alpoim Guedes et al. 2013. 2014
Ferrara	Europe	Italy	Emilia Romagna	44.8361	11.622554	2	3	ass	1350	1500	1425			Tta		Hv		Pa			Ci	Pis		Vicf		Linu		Amyp	Armv	Fic	Jug	Mal	Ole	Pyr		Vit	Zi	Bosi et al 2009
