# Supplementary material for: Between domestication and civilization: the role of agriculture and arboriculture in the emergence of the first urban societies
Source: Veg Hist Archaeobot. 2019 Apr 20;28(3):263–82. doi: 10.1007/s00334-019-00727-4 (PMC6499764; doi:10.1007/s00334-019-00727-4)
Supplement: Supplementary file 9 — Supplementary material 9 (CSV 6 KB) [file 334_2019_727_MOESM9_ESM.csv]

Site	Main Region	Country	Province	Latitude	Longitude	GeoRef Quality	Sample Quality	Dating Quality	Start Date BC/AD	Finish Date BC/AD	Est. Date Median BC/AD	Triticum free-threshing	Hordeum vulgare	Oryza	Panicum miliaceum	Setaria italica	Lens	Cicer	Pisum	Vicia ervilia	Vicia faba	Vicia sativa	Lathyrus	Glycine max/soja	Amygdalus communis	Amygdalus persica	Armeniaca vulgaris	Ficus carica/sycamorus	Juglans	Malus	Olea europea	Pyrus	Phoenix	Pistacia	Vitis	Ziziphus	References
Jiahu	East Asia	China	Henan	33.62003	113.67398	2	2	C14	-7000	-5000	-6000			?wOr													Armv										no reference
Fuxin 12D56	East Asia	China	Inner Mongolia	42.155	121.89	1	3	C14	-5900	-5700	-5800				Pa												Armv		Jug								C. Stevens, n.d.
Xinglonggou	East Asia	China	Inner Mongolia	42.387265	120.090703	2	2	C14	-6200	-5400	-5800				Pa	Se											Armv		Jug			Pyr					Zhao 2005; Liu, Zhao & Liu 2015
Kuahuqiao	East Asia	China	Zhejiang	30.14459	120.21678	3	2	C14	-6000	-5400	-5700			Ors												Amyp	Armv										Zheng 2004; Zheng et al.2007; Fuller et al. 2007
Fuxin 12D16	East Asia	China	Inner Mongolia	42.1557	121.896	3	3	C14	-5500	-5300	-5400				Pa	?wSe											Armv		Jug								C. Stevens, n.d.
Xiaosungang	East Asia	China	Anhui	32.698333	116.981367	3	3	AMS	-5200	-4800	-5000			Ors												Amyp	Armm								Vit	Zi	Cheng et al. 2016
Hemudu	East Asia	China	Zhejiang	29.96335	121.35115	3	2	C14	-5000	-4600	-4800			Ors												Amyp	Armv										Fuller et al. 2007; ZPIACR 2003
Nanjiaokou	East Asia	China	Henan	34.86968	111.42472	2	3	AMS	-3950	-3850	-3900			Ors	Pa	Se										?Amyp	?Armv										Qin, 2009
Dongshancun	East Asia	China	Jiangsu	31.929325	120.405487	2	2	ass	-3800	-3500	-3650			Ors												Amyp	Armv								Vit		Fuller/Qin, unpublished
Yingpanshan	East Asia	China	Sichuan	31.475171	103.572349	2	2	2	-3350	-2650	-3000				Pa	Se								Gs		Amyp	Armv Armv								Vit		Zhao and Chen 2011
Maoshan	East Asia	China	Zhejiang	30.432342	120.26303	3	3	ass	-2900	-2600	-2750			Ors		?Se										Amyp	Armv								Vit		Zhuang et al. 2014; GaoYu et al., N.D.; Zheng and Crawford 2014
Bianjiashan	East Asia	China	Zhejiang	30.37308	119.98819	2	1	ass	-2500	-2300	-2400			Ors		Se										Amyp	Armv								Vit		Zheng et al., 2014; The Team Study on Early Agriculture, 2011
Jizhai	East Asia	China	Henan	34.21864	113.33819	2	2	ass	-2500	-2000	-2250			Ors	Pa	Se								Gl		Amyp	Armv								Vit		Fuller & Zhang 2007
Kangjia	East Asia	China	Shaanxi	34.585869	109.377952	2	2	ass	-2500	-2000	-2250					Se											Armv										Zhang Hai's compilation
Xinzhai	East Asia	China	Henan	34.50656	113.41599	2	2	AMS rice	-2500	-2000	-2250	Tta		Ors	Pa	Se								Gl			Armv									Zi	Zhong et al. 2016; C. Zhao 2005, Liu Huan.2013-04. http://en.cnki.com.cn/Article_en/CJFDTOTAL-KGYW201304012.htm
Baligang	East Asia	China	Henan	32.690279	112.13244	3	3	ams Tta	-2200	-1800	-2000	Tta		Ors	Pa	Se								Gl		Amyp	Armv										Deng et al., 2015; Weisskopf, 2014
Burzahom	South Asia	India	Kashmir	34.16667	73.9	2	3	C14	-2400	-1400	-1900	Tta	Hv				Le		Pis							Amyp	Armv		Jug								Lone et al., 1993
Yangzhuang	East Asia	China	Henan	32.949667	113.995522	1	-	-	-1900	-1500	-1700			Ors												Amyp	Armv								Vit		Zhang Hai's compilation; Archaeology And Cultural Relics Reviews & Summaries:
Qianshanyang	East Asia	China	Zhejiang	30.82421	120.140633	2	2	AMS	-1500	-1300	-1400			Ors												Amyp	Armv								Vit		Zheng and Chen 2006; Zheng and Crawford 2014; Jiang et al. 2009; Team for Study on Agriculture 2011
Haimenkou	East Asia	China	Yunnan	26.43333	99.91667	2	3	AMS	-1500	-1200	-1350	Tta		Ors	Pa	Se								Gl		Amyp	Armv										D'Alpoim Guedes, J. and Butler, E. E. 2014, Xiao 1995; Xue 2010
Burzahom	South Asia	India	Kashmir	34.16667	73.9	2	3	C14	-1700	-1000	-1350	Tta	Hv				Le								Amyc		Armv		Jug						Vit		Lone et al., 1993
Semthan	South Asia	India	Kashmir	33.80539	75.11401	2	3	C14	-1500	-600	-1050	Tta	Hv	Ors			Le										Armv		Jug								Lone et al 1993
Mebrak	South Asia	Nepal	Upper Mustang	28.824957	83.865688	2	2	ass	-1000	-400	-700		Hv														Armv										Knorzer 2000,
Phudzeling	South Asia	Nepal	Upper Mustang	28.828414	83.824229	2	2	ass	-1000	-400	-700		Hv														Armv										Knorzer 2000,
Semthan	South Asia	India	Kashmir	33.80539	75.11401	2	3	C14	-600	-200	-400	Tta	Hv	Ors			Le		Pis								Armv		Jug								Lone et al 1993
Burzahom	South Asia	India	Kashmir	34.16667	73.9	2	3	C14	-600	200	-200	Tta	Hv	Ors			Le		Pis						Amyc	Amyp	Armv										Lone et al., 1993
Mebrak	South Asia	Nepal	Upper Mustang	28.824957	83.865688	2	2	ass	-400	100	-150	Tta	Hv	Ors	Pa		Le										Armv										Knorzer 2000,
Phudzeling	South Asia	Nepal	Upper Mustang	28.828414	83.824229	2	2	ass	-400	100	-150	Tta	Hv	Ors	Pa												Armv										Knorzer 2000,
Sampula	East Asia	China	Xinjiang	37.0031	80.113056	2	2	C14	-360	80	-140	Tta	Hv		Pa											Amyp	Armv		Jug								Mair & Mallory 2000; Jiang et al 2008
Semthan	South Asia	India	Kashmir	33.80539	75.11401	2	3	C14	-200	-1	-100.5	Tta	Hv	Ors	Pa											Amyp	Armv		Jug								Lone et al 1993
Shuangdun-1	East Asia	China	Anhui	32.982837	117.325085	3	2	ass	-100	10	-45			Ors	Pa	Se								Gl			Armm									Zi	Zhao and Wang 2016
Saqqara	Africa NE	Egypt	-	29.87431	31.223255	2	1	ass	-330	350	10		Hv														Armv	Fis			Ole		Phd				De Vartavan and Asensi Amoros 1997
Xuanquanzhi	East Asia	China	Gansu	40.217481	95.307533	2	1	ass	-111	131	10	Tta	Hv		Pa	Se								Gl		Amyp	Armv		Jug								Zhang Hai's compilation
Berenike	Africa NE	Egypt	Red Sea Coast	23.910194	35.476079	3	3	-	1	200	100.5	Tta	Hv	Ors			Le	Ci	Pis	Vic	Vicf		La		Amyc		Armv	Fis	Jug	Mal	Ole		Phd		Vit	Zi	Cappers, 2006
Kellis	Africa NE	Egypt	Dakhla Oasis	25.491486	28.978718	1	2	ass	50	350	200	Tta	Hv			?Se					Vicf					Amyp	Armv	Fic	Jug		Ole		Phd		Vit	Zi	Thanheiser 2002
Semthan	South Asia	India	Kashmir	33.80539	75.11401	2	3	C14	1	500	250.5	Tta	Hv	Ors		Se	Le		Pis							Amyp	Armv		Jug								Lone et al 1993
Berenike	Africa NE	Egypt	Red Sea Coast	23.910194	35.476079	3	3	-	300	500	400	Tta	Hv	Ors			Le	Ci	Pis	Vic	Vicf				Amyc	Amyp	Armv	Fic	Jug		Ole		Phd		Vit	Zi	Cappers, 2006
Semthan	South Asia	India	Kashmir	33.80539	75.11401	2	3	C14	500	1000	750	Tta	Hv	Ors			Le		Pis							Amyp	Armv										Lone et al 1993
Mebrak	South Asia	Nepal	Upper Mustang	28.824957	83.865688	2	2	ass	800	1200	1000	Tta	Hv	Ors	Pa												Armv										Knorzer 2000,
Mebrak	South Asia	Nepal	Upper Mustang	28.824957	83.865688	2	2	ass	1200	1600	1400	Tta	Hv	Ors	Pa									Gl			Armv			Mal							Knorzer 2000,
Ferrara	Europe	Italy	Emilia Romagna	44.8361	11.622554	2	3	ass	1350	1500	1425	Tta	Hv		Pa			Ci	Pis		Vicf					Amyp	Armv	Fic	Jug	Mal	Ole	Pyr			Vit	Zi	Bosi et al 2009
