# Supplementary material for: Between domestication and civilization: the role of agriculture and arboriculture in the emergence of the first urban societies
Source: Veg Hist Archaeobot. 2019 Apr 20;28(3):263–82. doi: 10.1007/s00334-019-00727-4 (PMC6499764; doi:10.1007/s00334-019-00727-4)
Supplement: Supplementary file 10 — Supplementary material 10 (CSV 30 KB) [file 334_2019_727_MOESM10_ESM.csv]

Site	Name in Local Script	Main Region	Country	Region	Latitude	Longitude	GeoRef Quality	Sample Quality	Dating Quality	Start Date BC/AD	Finish Date BC/AD	Est. Date Median BC/AD	Triticum monococum	Triticum dicoccum	Triticum free-threshing	Hordeum vulgare	Oryza	Panicum miliaceum	Setaria italica	Lens	Cicer	Pisum	Vicia ervilia	Vicia faba	Vicia sativa	Lathyrus	Glycine max/soja	Linum usitatissimum	Amygdalus communis	Amygdalus persica	Armeniaca vulgaris	Ficus carica/sycamorus	Juglans	Malus	Olea europea	Pyrus	Phoenix	Pistacia	Vitis	Ziziphus	References
Ohalo II	-	West Asia	Israel	-	32.722093	35.572143	3	3	C14	-22400	-20300	-21350		wTd		wHv				wLe									Amyc						Ole			Pist		Zi	Kislev et al 1992; Nadel and Werker 1999
Tell Qarassa North	-	West Asia	Syria	-	32.7	36.3	2	3	AMS	-8700	-8400	-8550	Tm	Td		Hv				Le	Ci	Pis	Vice	Vicf	?Vics	La			Amyc			Fic						Pist		Zi	Arranz-Otaegui et al 2016a; Arranz-Otaegui et al 2016b
Shigu	????	East Asia	China	Henan	34.16316	113.673114	2	1	-	-6500	-5700	-6100																					Jug							Zi	Jin's compilation. Li Lui and Chen 2012: Table 5.; HXKG 1987.1
Zhuzhai	-	East Asia	China	Henan	34.825232	113.305482	2	3	AMS	-5974	-5823	-5898.5					?Ors	Pa	Se														Jug						?Vit	Zi	Bestel et al 2017
E'gou beigang	????	East Asia	China	Henan	34.460336	113.372158	2	2	C14	-5920	-5730	-5825																					Jug							Zi	Jin's compilation. Li Lui and Chen 2012; KGXJK 1981, http://baike.baidu.com/view/745120.htm
Shawoli	???	East Asia	China	Henan	34.625967	113.681254	1	-	-	-5948	-5692	-5820							Se														Jug							Zi	after Liu et al 2009; Hunt et al. 2008; Li Lui and Chen 2012: Table 5. KG 1983.12;
Peiligang	???	East Asia	China	Henan	34.436434	113.658326	2	1	C14	-6043	-5569	-5806							Se														Jug							Zi	Jin's compilation. Li Lui and Chen 2012: Table 5.3. KG 1978.2; 1979.3; KGXB 1984.1, Hebei Sheng. 2003 .
Mehrgarh	-	South Asia	Pakistan	Baluchistan	29.416667	67.583333	2	1	C14	-7000	-4500	-5750			Tta	Hv																					Phd			Zi	Costantini 1983; Costantini & Costantini Biasini 1985
Shuiquan	????	East Asia	China	Henan	33.910716	113.129591	2	2	-	-6000	-5000	-5500																					Jug							Zi	Jin's compilation: KGXB 1995.1
Xiaosungang	????	East Asia	China	Anhui	32.698333	116.981367	3	3	AMS	-5200	-4800	-5000					Ors													Amyp	Armm								Vit	Zi	Cheng et al. 2016
Miri Qalat	-	South Asia	Pakistan	Baluchistan	26.033722	63.012738	2	3	C14	-4000	-3500	-3750	Tm	Td	Tta					Le								Linu									Phd		Vit	Zi	Tengberg 1999
Hierakonpolis	-	Africa NE	Egypt	-	25.091377	32.774584	2	3	C14	-4000	-3000	-3500		Td		Hv										La		Linu												Zi	Fahmy et al., 2011; Fahmy and Fadl, 2010; Fadl et al. 2013
Huitupo	???	East Asia	China	Henan	32.68611	112.08334	2	2	ass	-4000	-3000	-3500					Ors	Pa	Se																					Zi	Fuller & Qin, n.d.
Yuanqiao	??	East Asia	China	Henan	34.388684	112.99614	3	3	ass	-4000	-3000	-3500					Ors	Pa	Se								Gl												Vit	Zi	Fuller & Zhang 2007; Zhang et al. 2010
Shahi Tump	-	South Asia	Pakistan	Pakistan	26.000637	63.019366	2	3	C14	-4000	-3000	-3500		Td	Tta	Hv												Linu												Zi	Tengberg 1999; Besenval et al. 2008
Sheri Khan Tarakai	-	South Asia	Pakistan	Pakistan	32.850825	70.471039	2	3	C14	-3800	-2900	-3350			Tta	Hv																								Zi	Khan et al 2010 Monograph, Khan et al
Miri Qalat	-	South Asia	Pakistan	Baluchistan	26.033722	63.012738	2	3	C14	-3500	-3000	-3250			Tta	Hv																					Phd			Zi	Tengberg 1999
Adaima	-	Africa NE	Egypt	Esna	25.20381	32.589288	3	3	C14	-3500	-2900	-3200		Td	Tta	Hv												Linu												Zi	Newtoton, 2004; Newton, 2007
Xinjie	??	East Asia	China	Shaanxi	34.243558	109.158149	2	3	ass	-3500	-2600	-3050			Tta		Ors	Pa	Se								Gl													Zi	Zong et al 2015
Shiyangguan	???	East Asia	China	Henan	34.37122	113.19644	2	3	ass	-3500	-2500	-3000					Ors	Pa	Se											Amyp										Zi	Fuller & Zhang 2007
Miri Qalat	-	South Asia	Pakistan	Baluchistan	26.033722	63.012738	2	3	C14	-3000	-2500	-2750	?Tm	?Td	Tta	Hv				Le								Linu									Phd		Vit	Zi	Tengberg 1999
Masudpur VII	-	South Asia	India	Haryana	29.209346	75.959975	2	3	C14	-2870	-2470	-2670			Tta	Hv	Or				Ci	Pis																		Zi	Bates 2015
Banawali	-	South Asia	India	Haryana	29.598309	75.392369	2	2	ass	-3000	-2300	-2650			Tta	Hv	Ors			Le	Ci					La														Zi	Saraswat, 2002
Kanmer	-	South Asia	India	Gujarat	23.408474	70.815063	-	2	-	-2800	-2500	-2650			Tta	Hv						Pis																		Zi	Pokharia 2007 (in Kharakwal et al. 2007)
Hierakonpolis	-	Africa NE	Egypt	-	25.091377	32.774584	2	2	C14	-3000	-2250	-2625				Hv												Linu									Phd			Zi	De Vartavan and Asensi Amoros 1997
Tell es-Sa'idiyeh	-	West Asia	Jordan�	-			-	-	ass	-3100	-2100	-2600			Tta					Le	Ci			Vicf	Vics							Fic			Ole			Pist	Vit	Zi	[Cartwright, 1993 #8047], [Cartwright, 1994 #6385], [Cartwright, 1996 #6386], [Cartwright, 1997 #1381], [Cartwright, 2002 #7456]
Dabli vas Chugta	-	South Asia	India	Rajasthan	29.526847	74.170061	3	2	ass	-2700	-2400	-2550			Tta	Hv				Le																				Zi	Bates 2015
Sohr Damb/ Nal	-	South Asia	Pakistan	Baluchistan	27.678324	66.27331	3	2	C14	-2700	-2400	-2550			Tta	Hv																							Vit	Zi	Benecke and Neef 2005
Balu	-	South Asia	India	Haryana	29.67083	76.38778	2	2	ass	-2800	-2200	-2500			Tta	Hv	Ors								Vics															Zi	Saraswat, 2002
Burj	-	South Asia	India	Haryana	29.656692	75.641459	3	3	C14	-2700	-2300	-2500				Hv																								Zi	Bates 2015
Tonglin	??	East Asia	China	Shandong	36.89435	118.22578	2	3	ass	-3000	-2000	-2500					Ors	Pa	Se								Gl			Amyp									Vit	Zi	Song, PhD 2011
Konur (Konar) Sandal South	-	West Asia	Iran	Kerman	28.449575	57.778849	1	3	C14	-2800	-2200	-2500			Tta	Hv													Amyc								Phd		Vit	Zi	Mashkour et al. 2013
Mehrgarh	-	South Asia	Pakistan	Baluchistan	29.416667	67.583333	2	1i	C14	-3000	-2000	-2500			Tta	Hv																							Vit	Zi	Costantini 1983; Costantini Biasini 1985
Karkarichinkat Nord (KN05)	-	Africa West	Mali	Tilemsi Valley	17.146237	0.233934	3	2	AMS	-2500	-2300	-2400																												Zi	Manning et al 2011; Manning and Fuller 2014
Rojdi	-	South Asia	India	Gujarat	21.863056	70.918889	2	2	C14	-2600	-2200	-2400				Hv			?Se																					Zi	Weber 1991
Harappa	-	South Asia	Pakistan	Punjab	30.627756	72.866816	3	2	C14	-2600	-2200	-2400			Tta	Hv				Le		Pis				La		Linu									Phd		Vit	Zi	Miller & Reddy 1990; Weber 1997; 2003; Pennington and Weber 2004; Weber et al 2010
Shikarpur	-	South Asia	India	Gujarat	23.2375	70.6775	2	2	C14	-2500	-2200	-2350			Tta				?Se																					Zi	Saraswat et al. 1995; Chanchala 1991; Bhan and Ajithprasad 2008
Masudpur VII	-	South Asia	India	Haryana	29.209346	75.959975	2	3	C14	-2560	-2130	-2345			Tta	Hv																								Zi	Bates 2015
Kanmer	-	South Asia	India	Gujarat	23.408474	70.815063	-	2	C14	-2500	-2000	-2250			Tta	Hv	?Ors					Pis			Vics	La		Linu												Zi	Pokharia 2007 (in Kharakwal et al. 2007)
Xinzhai	??	East Asia	China	Henan	34.50656	113.41599	2	2	AMS rice	-2500	-2000	-2250			Tta		Ors	Pa	Se								Gl				Armv									Zi	Zhong et al. 2016; C. Zhao 2005, Liu Huan.2013-04. http://en.cnki.com.cn/Article_en/CJFDTOTAL-KGYW201304012.htm
Zhaimaoliang	???	East Asia	China	Shaanxi	37.828183	109.491332	2	2	ass	-2600	-1900	-2250						Pa	Se																					Zi	Gao et al 2016
Zhuanglixi	???	East Asia	China	Shandong	35.08333	117.1625	1	1	ass	-2600	-1900	-2250					Ors										Gl												Vit	Zi	Kong et al., 1999; in Crawford et al. 2005
Senuwar	-	South Asia	India	Bihar	24.93168	83.93672	2	2	C14	-2500	-2000	-2250			Tta	Hv	Ors			Le		Pis				La														Zi	Saraswat 2004
Miri Qalat	-	South Asia	Pakistan	Baluchistan	26.033722	63.012738	2	3	C14	-2500	-2000	-2250	?Tm	?Td	Tta	Hv				Le		Pis															Phd		Vit	Zi	Tengberg 1999
Nausharo	-	South Asia	Pakistan	Baluchistan	29.366667	67.583333	2	3	C14	-2500	-2000	-2250			Tta	Hv				Le								Linu									Phd		Vit	Zi	Costantini 1990a
Kuntasi	-	South Asia	India	Gujarat	22.908011	70.584562	-	2	-	-2470	-1970	-2220			Tta	Hv			?Se																					Zi	Kajale 1996 (preliminary report only), Dhavalikar 1995
Balu	-	South Asia	India	Haryana	29.67083	76.38778	2	2	ass	-2500	-1900	-2200			Tta	Hv	Ors			Le	Ci				Vics	La											Phs		Vit	Zi	Saraswat, 2002a
Xijincheng	???	East Asia	China	Henan	35.106029	113.108454	2	3	ass	-2500	-1900	-2200			Tta		Ors	Pa	Se								Gl													Zi	Chen et al., 2010
Masudpur I	-	South Asia	India	Haryana	29.241367	75.990501	2	3	C14	-2300	-2040	-2170			Tta	Hv	Or			Le	Ci	Pis				La		Linu												Zi	Bates 2015
Rojdi	-	South Asia	India	Gujarat	21.863056	70.918889	2	2	C14	-2200	-2000	-2100							?Se																					Zi	Weber 1991
Balathal	-	South Asia	India	Rajasthan	24.722679	74.009812	2	2	C14	-2350	-1800	-2075			Tta	Hv					?Ci							?Linu												Zi	Kajale, 1996
Harappa	-	South Asia	Pakistan	Punjab	30.627756	72.866816	3	2	C14	-2200	-1900	-2050			Tta	Hv	?Ors			Le		Pis				La		Linu									Phd		Vit	Zi	Miller & Reddy 1990; Weber 1997; 2003; Pennington and Weber 2004; Weber et al 2010
Banawali	-	South Asia	India	Haryana	29.598309	75.392369	2	2	ass	-2500	-1500	-2000			Tta	Hv	Ors			Le	Ci					La											Phs			Zi	Saraswat, 2002b
Budihal	-	South Asia	India	Karnataka	16.36011255	76.28322383	3	2	C14	-2400	-1600	-2000			Tta	Hv																								Zi	Kajale and Eksambekar 1997
Wadian	??	East Asia	China	Henan	34.187452	113.404943	3	3	C14	-2200	-1800	-2000			Tta		Ors	Pa	Se								Gl			Amyp									Vit	Zi	Liu and Fang, 2010
Wuwan	??	East Asia	China	Henan	34.39828	113.12492	3	3	ass	-2200	-1800	-2000					Ors	Pa	Se								Gl			Amyp										Zi	Fuller & Zhang 2007, Cited by Li Liu et al. 2007
Er Negf (EN07)	-	Africa West	Mali	Tilemsi Valley	17.087757	0.302333	3	2	AMS	-2000	-1900	-1950																												Zi	Manning et al 2011; Manning and Fuller 2014
Jamagamag (JS07)	-	Africa West	Mali	Tilemsi Valley	17.117183	0.357758	3	2	AMS	-2000	-1900	-1950																												Zi	Manning et al 2011; Manning and Fuller 2014
Ahirua Rajarampur	-	South Asia	India	Uttar Pradesh	27.151201	79.497297	-	2	-	-2500	-1300	-1900				Hv	Ors			Le						La														Zi	Chanchala, 2005
Watgal	-	South Asia	India	Karnataka	16.100153	76.750473	3	1	C14	-2800	-1000	-1900				Hv																								Zi	Devaraj et al. 1995 (prelim. site report); Kajale 1998 (abstract)
Kom Ran'ia [Memphis]	-	Africa NE	Egypt	Memphis	29.84472222	31.25083333	2	3	ass	-2060	-1690	-1875		Td		Hv				Le			Ve			La						Fic Fis			Ole		Phd	Pist	Vit	Zi	Murray 1990
Kanmer	-	South Asia	India	Gujarat	23.408474	70.815063	-	2	C14	-2000	-1700	-1850			Tta	Hv	?Ors								Vics			Linu												Zi	Pokharia 2007 (in Kharakwal et al. 2007)
Daimabad	-	South Asia	India	Maharashtra	19.502662	74.692349	2	2	C14	-2000	-1700	-1850			Tta	Hv				Le																				Zi	Kajale 1977a
Peicun	??	East Asia	China	Henan	34.595839	112.752764	2	2	AMS	-1940	-1750	-1845			Tta		Ors	Pa	Se								Gl													Zi	Zhang, Xia and Zhang 2014
Saqqara AKT02	-	Africa NE	Egypt	-	29.87431	31.223255	2	3	ass	-1900	-1785	-1842.5		Td		Hv																Fic					Phd			Zi	Fahmy et al 2014
Lahun	-	Africa NE	Egypt	-	29.234174	30.969696	3	-	-	-2040	-1640	-1840				Hv						Pis		Vicf								Fic Fis							Vit	Zi	Germer, 1998
Masudpur VII	-	South Asia	India	Haryana	29.209346	75.959975	2	3	C14	-1890	-1750	-1820				Hv	Ors				Ci	Pis																		Zi	Bates 2015
Kaothe	-	South Asia	India	Maharashtra	21.005024	74.278597	-	2	-	-1900	-1700	-1800							?Se																					Zi	Kajale 1990c
Bahola	-	South Asia	India	Haryana	29.805789	76.787809	3	3	ass	-1900	-1700	-1800			Tta	Hv	Or																							Zi	Bates 2015
Harappa	-	South Asia	Pakistan	Punjab	30.627756	72.866816	3	2	C14	-1900	-1700	-1800			Tta	Hv	Ors			Le	Ci	Pis				La		Linu									Phd		Vit	Zi	Miller & Reddy 1990; Weber 2003; Pennington and Weber 2004; Weber et al 2010
NDRS: P1	-	Africa NE	Sudan	North Dongola reach	19.048623	30.600042	2	1	ass	-2050	-1500	-1775		?Td		Hv																					Phd			Zi	Cartwright 2001
Pirak	-	South Asia	Pakistan	Baluchistan	29.43711	67.81885	2	2	C14	-1950	-1550	-1750			Tta	Hv	Ors	Pa										Linu											Vit	Zi	Costantini 1979
Dangwada	-	South Asia	India	Madhya Pradesh	22.95472	75.62806	2	1	ass	-2000	-1500	-1750			Tta		Ors			Le																				Zi	Vishnu-Mittre et al. 1984
Hetapatti	-	South Asia	India	Uttar Pradesh	25 29.1	81 55.32	2	2	ass	-2000	-1500	-1750				Hv	Ors					Pis			Vics	La														Zi	Pokharia et al 2016
Hattibelagallu	-	South Asia	India	Andhra Pradesh	15.365369	77.215701	3	3	C14	-2000	-1400	-1700			Tta	Hv																								Zi	Fuller et al. 2001; 2004; Fuller 1999 [PhD]
Kongjiazhuang southwest	???	East Asia	China	Shanxi	35.496782	111.740829	2	2	ass	-1900	-1500	-1700						Pa	Se																					Zi	Song 2011, PhD
Nanwa	-	East Asia	China	Henan	32.835494	111.770397	2	2	ass	-1900	-1500	-1700			Tta		Ors	Pa	Se								Gl													Zi	Wu et al 2014
Kurugodu	-	South Asia	India	Karnataka	15.351914	76.838124	-	3	ass	-2000	-1400	-1700			Tta	Hv																								Zi	Fuller et al. 2001; 2004; Fuller 1999 [PhD]
Mitathal	-	South Asia	India	Haryana	28.89165	76.169868	-	3	C14	-1960	-1400	-1680			Tta	Hv	Ors																							Zi	Willcox 1992; unpublished
Zaojiaoshu	???	East Asia	China	Henan	34.64903	112.40112	2	3	ass	-1740	-1590	-1665			Tta		Ors	Pa	Se								Gl												Vit	Zi	C.Zhao 2005
Hiregudda	-	South Asia	India	Karnataka	15.187103	76.974387	3	3	ass	-2000	-1300	-1650			Tta	Hv																								Zi	Fuller et al. 2001; 2004; Fuller 1999 [PhD]
Mahagara	-	South Asia	India	Uttar Pradesh	24.91278	82.05139	-	3	-	-1800	-1500	-1650			Tta	Hv	Ors			Le						La														Zi	Harvey 2006; Harvey & Fuller 2005; Harvey PhD
Sanganakallu	-	South Asia	India	Karnataka	15.18009	76.961889	3	3	AMS	-2000	-1300	-1650			Tta	Hv										La														Zi	Fuller et al. 2001; 2004; Fuller 1999 [PhD]
Senuwar	-	South Asia	India	Bihar	24.93168	83.93672	2	2	C14	-2000	-1200	-1600			Tta	Hv	Ors			Le	Ci	Pis				La														Zi	Saraswat 2004
Daimabad	-	South Asia	India	Maharashtra	19.502662	74.692349	2	2	C14	-1700	-1500	-1600			Tta	Hv				Le		Pis				La														Zi	Kajale 1977a
Taradih	-	South Asia	India	Bihar	24.51382	84.719801	1	1	ass	-2000	-1200	-1600			Tta	Hv					Ci	Pis																		Zi	Kajale 1991
Zaojiaoshu	???	East Asia	China	Henan	34.64903	112.40112	2	3	ass	-1610	-1555	-1582.5			Tta		Ors	Pa	Se								Gl												Vit	Zi	C.Zhao 2005
Hallur	-	South Asia	India	Karnataka	14.36583	75.62306	3	1	AMS	-1750	-1350	-1550			TTa		?Ors																							Zi	Fuller 1999; 2003; Fuller et al 2004; Kajale 1989a; Kajale & Deotare 1993
Hanumantaraopeta	-	South Asia	India	Andhra Pradesh	14.925626	78.384854	3	3	AMS	-1700	-1400	-1550			Tta	Hv																								Zi	Fuller et al. 2001; 2004; Fuller 1999 [PhD]
Tekkalakota	-	South Asia	India	Karnataka	15.52041	76.869302	3	3	AMS	-1700	-1400	-1550				Hv																								Zi	Fuller et al. 2001; 2004; Fuller 1999 [PhD]
Zaojiaoshu	???	East Asia	China	Henan	34.64903	112.40112	2	2	-	-1560	-1520	-1540			Tta				Se																					Zi	C.Zhao 2005
Semna temples	-	Africa NE	Sudan	2nd cataract	21.482115	30.96398	2	1	ass	-1500	-1480	-1490																				Fic					Phd		Vit	Zi	Van Zeist 1983
Apegaon	-	South Asia	India	Maharashtra	18.584874	76.260593	2	2	-	-1700	-1200	-1450			Tta	Hv				Le		Pis				La														Zi	Kajale, 1979
Navdatoli	-	South Asia	India	Maharashtra	22.163068	75.58468	-	2	-	-1700	-1200	-1450			Tta		Ors			Le						La		Linu												Zi	Vishnu-Mittre 1961
Adam	-	South Asia	India	Maharashtra	20.98865	79.26999	1	2	ass	-1900	-900	-1400																												Zi	Kajale, 1994
Ti-n-Akof	-	Africa West	Burikna Faso	-	14.963875	-0.143461	2	3	-	-1900	-900	-1400																				Fic								Zi	Neumann 1999; Kahlheber and Neumann 2007
Amarna	-	Africa NE	Egypt	-	27.661667	30.905556	2	2	ass	-1365	-1345	-1355		Td		Hv				Le						La		Linu	Amyc			Fis			Ole		Phd		Vit	Zi	Clapham and Stevens 2009; Stevens and Clapham 2014
Suabarei	-	South Asia	India	Orissa	20.156923	85.82429	2	3	AMS	-1420	-1260	-1340					Ors																							Zi	UCL/Deccan College data unpublished: S. Naik, Kingwell-Banham, et al.
Nanwa	-	East Asia	China	Henan	32.835494	111.770397	2	2	ass	-1600	-1050	-1325			Tta		Ors	Pa	Se								Gl													Zi	Wu et al 2014
Kom Ran'ia [Memphis]	-	Africa NE	Egypt	Memphis	29.84472222	31.25083333	2	3	ass	-1550	-1080	-1315		Td		Hv				Le			Ve			La						Fic Fis			Ole		Phd	Pist	Vit	Zi	Murray 1990
Hala Sultan Tekke	-	West Asia	Cyprus	-	34.879	33.583	1	-	ass	-1500	-1100	-1300			Tta	Hv				Le												Fic			Ole			Pist	Vit	Zi	Hult 1978 and Paul Astrom, a/bot Hjelmqvist 1976, 1979, 1978 (date estimate for LBA)
Daimabad	-	South Asia	India	Maharashtra	19.502662	74.692349	2	2	C14	-1500	-1100	-1300			Tta	Hv	Ors			Le		Pis				La		Linu												Zi	Kajale 1977a
Daimabad	-	South Asia	India	Maharashtra	19.502662	74.692349	2	2	C14	-1500	-1100	-1300			Tta	Hv				Le		Pis				La														Zi	Vishnu-Mittre et al. 1986.
Golbai Sassan	-	South Asia	India	Orissa	20.01889	85.54861	3	3	AMS rice	-1500	-1000	-1250					Ors			Le																				Zi	Harvey et al., 2006; Kingwell-Banham 2015 [PhD]; Harvey et al., in press
Gopalpur	-	South Asia	India	Orissa	20.03139	85.35361	3	3	AMS rice	-1500	-1000	-1250					Ors																							Zi	Harvey et al., 2006; Kingwell-Banham 2015 [PhD]; Harvey et al., in press
Inamgaon	-	South Asia	India	Maharashtra	18.60806	74.54944	3	1	C14	-1500	-900	-1200			Tta	Hv	Ors			Le		Pis				La														Zi	Vishnu-Mittre & Savithri 1976
Malhar	-	South Asia	India	Uttar Pradesh	24.99528	83.26722	-	2	-	-1600	-800	-1200			Tta	Hv	Ors			Le						La														Zi	Tewari et al 2000
Amara West	-	Africa NE	Sudan	Batn el Hajar	20.821676	30.384673	3	2	ass	-1250	-1070	-1160		Td		Hv				Le								Linu				Fis								Zi	Ryan et al 2012; 2016
Wangchenggang	???	East Asia	China	Henan	34.398287	113.124914	3	3	C14	-1300	-1000	-1150			Tta		Ors	Pa	Se								Gl													Zi	Z. Zhao 2007; Yuan and Campbell 2009; Flad et al. 2010
Guanfentou	-	East Asia	China	Yunnan	24.338333	102.863333	3	2	ass	-1500	-700	-1100			Tta	Hv	Ors	Pa	Se																					Zi	Li 2016
Senuwar	-	South Asia	India	Bihar	24.93168	83.93672	2	2	C14	-1400	-700	-1050			Tta	Hv	Ors			Le	Ci	Pis				La		Linu												Zi	Saraswat 2004
Imlidh-Khurd	-	South Asia	India	Uttar Pradesh	26.50833	83.20139	2	2	C14	-1300	-800	-1050			Tta	Hv	Ors		?Se	Le	Ci							Linu											Vit	Zi	Saraswat 1993
Oursi West	-	Africa West	Burikna Faso	-	14.661601	-0.498597	2	3	-	-1200	-800	-1000																												Zi	Kahlheber et al 2001; Kahlheber and Neumann 2007
Raja-Nal-ka-Tila	-	South Asia	India	Uttar Pradesh	24 41.55	83 19.26	2	2	ass	-1300	-700	-1000			Tta	Hv	Ors			Le	Ci	Pis			Vics	La		Linu									Phs		Vit	Zi	Pokharia et al 2016
Guanzhuang	??	East Asia	China	Henan	34.851667	113.374444	3		ass	-1050	-770	-910																												Zi	Lan and Chen 2015
Burj	-	South Asia	India	Haryana	29.656692	75.641459	3	3	C14	-820	-740	-780			Tta	Hv					Ci	Pis				La														Zi	Bates 2015
Bahola	-	South Asia	India	Haryana	29.805789	76.787809	3	3	ass	-850	-700	-775			Tta	Hv	Or			Le																				Zi	Bates 2015
Qal'at al Bahrein	-	Arabia	Bahrain	-	26.23382	50.520923	3	3	ass	-1000	-500	-750			Tta	Hv																					Phd		Vit	Zi	Tenberg and Lombard 2001
Tangye	??	East Asia	China	Shandong	36.689585	117.233881	2	2	-	-770	-600	-685			Tta			Pa	Se								Gl												Vit	Zi	Zhao et al., 2008.; D'Aploim Guedes et al 2015
Mahurzhari	-	South Asia	India	Maharashtra	21.21941	79.005254	3	3	C14	-800	-540	-670			Tta	Hv	Ors					Pis																		Zi	S. Naik, pers. Comm
Beiqian	??	East Asia	China	Shandong	36.600133	120.739182	2	2	-	-1046	-256	-651			Tta	Hv	Ors	Pa	Se								Gl												Vit	Zi	Zhao, 2009; Jin and Wang, 2011; Wang et al., 2011 Wang and Luan, 2011; Wang and Jin, 2013
Wangchenggang	???	East Asia	China	Henan	34.398287	113.124914	3	3	C14	-770	-475	-622.5			Tta		Ors	Pa	Se								Gl													Zi	Z. Zhao 2007; Yuan and Campbell 2009; Flad et al. 2010
Ahichchhatra	-	South Asia	India	Uttar Pradesh	28.366667	79.116667	2	2	C14	-800	-400	-600			Tta	Hv	Ors			Le		Pis			Vics	La		Linu												Zi	Pokharia et al 2015
Guanfentou	???	East Asia	China	Yunnan	24.338333	102.863333	3	2	ass	-700	-400	-550			Tta	Hv	Ors	Pa	Se																					Zi	Li 2016
Bhagimohari	-	South Asia	India	Maharashtra	21.40349	78.85134	1	2	ass	-1000	0	-500				Hv	Ors			Le		Pis				La														Zi	Kajale, 1989
Naikund	-	South Asia	India	Maharashtra	21.33377	79.16742	-	2	-	-1000	0	-500			Tta					Le		Pis																		Zi	Kajale 1982; 1989b
Zhucheng	-	East Asia	China	Shaanxi	35.40782	117.004916	2			-770	-200	-485																												Zi	Ma 2017
Kausambi	-	South Asia	India	Uttar Pradesh	25.34494	81.38698	3	1	-	-650	-250	-450			Tta	Hv	Ors																							Zi	Vishnu-Mittre 1974; Chanchala 1995
Adam	-	South Asia	India	Maharashtra	20.98865	79.26999	1	2	ass	-500	-300	-400					Ors		Se	Le																				Zi	Kajale, 1994
Yuergou	???	East Asia	China	Xinjiang	42.829179	87.867279	2	3	AMS	-510	-200	-355			Tta	Hv		Pa	Se																					Zi	Jiang et al. 2013
Rajdhani	-	South Asia	India	Uttar Pradesh	27 14.33	83 19.16	2	2	ass	-700	-100	-350				Hv	Ors			Le		Pis			Vics	La														Zi	Pokharia et al 2016
Bhon	-	South Asia	India	Maharashtra	20.921359	76.64898	3	3	C14	-450	-50	-250			Tta	Hv	Ors		Se	Le		Pis				La														Zi	Deotare, 2006; Naik and Deotare 2016
Ahichchhatra	-	South Asia	India	Uttar Pradesh	28.366667	79.116667	2	2	ass	-300	-100	-200			Tta					Le		Pis			Vics	La														Zi
Mawangdui	???	East Asia	China	Hunan	28.208611	113.021667	3	2	ass	-186	-145	-165.5			Tta	Hv	Ors	Pa	Se								Gl									Pyr				Zi	Yu 1977
Paithan I	-	South Asia	India	Maharashtra	19.461367	75.382567	3	3	ass	-300	0	-150		?Td	?Tta	Hv	Ors		?Se	Le																				Zi	Fuller 2015/in press
Adam	-	South Asia	India	Maharashtra	20.98865	79.26999	1	2	ass	-300	50	-125			Tta	Hv	Ors			Le		Pis				La														Zi	Kajale, 1994
Balathal	-	South Asia	India	Rajasthan	24.722679	74.009812	2	2	C14	-500	300	-100			Tta	Hv	Ors				Ci	Pis																		Zi	Kajale, 1996
Nevasa	-	South Asia	India	Maharashtra	19.561821	74.914225	-	2	-	-300	200	-50			Tta	Hv	Ors			Le		Pis				La														Zi	Sankalia 1960; Kajale 1977b; Vishnu-Mittre et al. 1985
Veerapuram	-	South Asia	India	Andhra Pradesh	16.00172	78.30511	2	2	C14	-500	400	-50				Hv	Ors					Pis																		Zi	Kajale 1984
Shuangdun-1	???	East Asia	China	Anhui	32.982837	117.325085	3	2	ass	-100	10	-45					Ors	Pa	Se								Gl				Armm									Zi	Zhao and Wang 2016
Dangwada	-	South Asia	India	Madhya Pradesh	22.95472	75.62806	2	1	ass	-300	300	0			Tta		Ors			Le						La														Zi	Vishnu-Mittre et al. 1984
Hawara	-	Africa NE	Egypt	-	29.258026	30.896375	2	1	ass	-330	350	10			Tta	Hv				Le	Ci	Pis		Vicf		La				Amyp		Fis	Jug		Ole	Pyr	Phd			Zi	Newberry 1889; De Vartavan and Asensi Amoros 1997
Bhokardan	-	South Asia	India	Maharashtra	20.258537	75.771934	2	1	ass	-200	300	50			Tta		Ors			Le	Ci	Pis				La														Zi	Kajale, 1974
Mad�in S�lih	-	Arabia	Saudi Arabia	-	26.79129	37.955561	2	3	ass	1	100	50.5			Tta	Hv																			Ole		Phd		Vit	Zi	Bouchaud 2013
Kanmer	-	South Asia	India	Gujarat	23.408474	70.815063	-	2	-	-100	300	100				Hv	Ors																							Zi	Pokharia 2007 (in Kharakwal et al. 2007)
Ter (Thair)	-	South Asia	India	Maharashtra	18.322244	76.141906	3	1	ass	-200	400	100				Hv	Ors			Le	Ci	Pis				La														Zi	Vishnu-Mittre et al. 1971
Berenike	-	Africa NE	Egypt	Red Sea Coast	23.910194	35.476079	3	3	-	1	200	100.5			Tta	Hv	Ors			Le	Ci	Pis	Vic	Vicf		La		Linu	Amyc		Armv	Fis	Jug	Mal	Ole		Phd		Vit	Zi	Cappers, 2006
Mleiha	-	Arabia	United Arab Emirates	-	25.12637	55.856616	1	3	C14	1	200	100.5			Tta	Hv																					Phd			Zi	Pe�a-Chocarro & Barron Lopez 1999; Bovin and Fuller 2009
Oursi 1	-	Africa West	Burikna Faso	-	14.666252	-0.507739	2	3	-	0	250	125																												Zi	Kahlheber 2004; Kahlheber and Neumann 2007
Hulaskera	-	South Asia	India	Uttar Pradesh	26.68333	81.01667	2	2	ass	1	250	125.5			Tta	Hv	Ors								Vics	La														Zi	Chanchala 1992
Oursi West	-	Africa West	Burikna Faso	-	14.661601	-0.498597	2	3	-	50	250	150																												Zi	Kahlheber et al 2001; Kahlheber and Neumann 2007
Qasr Ibrim	-	Africa NE	Egypt	Nubia	22.649434	31.993007	3	2	AMS	-100	300	150		Td	Tta	Hv		?Pa	?Se	Le		Pis						Linu	Amyc			Fic					Phd		Vit	Zi	Clapham and Rowley-Conwy 2007
Volubilis	-	Africa North	Morocco	Moulay Idriss	34.070929	-5.555345	3	3	AMS	-100	400	150			Tta	Hv				Le				Vicf		?La		Linu				Fic			Ole		Phd		Vit	?Zi	Fuller and Pelling 2018
Kellis	-	Africa NE	Egypt	Dakhla Oasis	25.491486	28.978718	1	2	ass	50	350	200			Tta	Hv			?Se					Vicf				Linu		Amyp	Armv	Fic	Jug		Ole		Phd		Vit	Zi	Thanheiser 2002
Sanghol	-	South Asia	India	Punjab	30.78651	76.39018	3	2	ass	100	300	200			Tta	Hv	Ors			Le	Ci					La			Amyc				Jug				Phd	Pist	Vit	Zi	Pokharia and Saraswat 1999; Saraswat 197
Mad�in S�lih	-	Arabia	Saudi Arabia	-	26.79129	37.955561	2	3	ass	100	300	200			Tta	Hv														Amyp					Ole		Phd		Vit	Zi	Bouchaud 2013
Paithan II	-	South Asia	India	Maharashtra	19.461367	75.382567	3	3	ass	1	400	200.5		Td	?Tta	Hv	Ors		Se		Ci																			Zi	Fuller 2015/in press
Mons Claudianus	-	Africa NE	Egypt	-	26.80916667	33.48694444	2	3	ass	150	300	225		Td	Tta	Hv				Le	Ci	Pis		Vicf		La		Linu	Amyc			Fic Fis	Jug		Ole		Phd		Vit	Zi	van der Veen 2001
Kanispur	-	South Asia	India	Kashmir	34.22638889	74.425	3	2	ass	100	400	250			Tta	Hv	Ors	Pa	?Se	Le		Pis				La		Linu	?Amyc				Jug						Vit	Zi
Karga Oasis	-	Africa NE	Egypt	Western Desert	25.44961	30.5583	2	2	ass	250	350	300																												Zi	Clapham & Rowley-Conwy 2009; Clapham , personal communication
Hulaskera	-	South Asia	India	Uttar Pradesh	26.68333	81.01667	2	2	ass	250	500	375			Tta	Hv	Ors																							Zi	Chanchala 1992
Berenike	-	Africa NE	Egypt	Red Sea Coast	23.910194	35.476079	3	3	-	300	500	400			Tta	Hv	Ors			Le	Ci	Pis	Vic	Vicf				Linu	Amyc	Amyp	Armv	Fic	Jug		Ole		Phd		Vit	Zi	Cappers, 2006
Qasr Ibrim	-	Africa NE	Egypt	Nubia	22.649434	31.993007	3	2	AMS	300	550	425		Td	Tta	Hv		Pa	?Se	Le	Ci	Pis						Linu				Fic			Ole		Phd		Vit	Zi	Clapham and Rowley-Conwy 2007; Steele and Bunting 1982
Mad�in S�lih	-	Arabia	Saudi Arabia	-	26.79129	37.955561	2	3	ass	300	600	450			Tta	Hv																			Ole		Phd		Vit	Zi	Bouchaud et al 2011; Bouchaud 2013
Phoebammon	-	Africa NE	Egypt	-	25.737902	32.621978	1	1	ass	400	700	550			Tta	Hv				Le				Vicf		La				Amyp		Fic			Ole		Phd		Vit	Zi	Smith 2003: Table 3.5; De Vartavan and Asensi Amoros 1997
Paithan III	-	South Asia	India	Maharashtra	19.461367	75.382567	3	3	ass	400	700	550		Td	Tta	Hv	Ors	Pa	Se	Le	Ci					La		Linu												Zi	Fuller 2015/in press
Kom el-Nana	-	Africa NE	Egypt	-	27.619404	30.88904	2	3	ass	500	650	575		Td	Tta	Hv				Le						La		Linu		Amyp		Fic Fis			Ole		Phd		Vit	Zi	Smith, 2003
Dayr al-Barsha	-	Africa NE	Egypt	Middle Egypt	27.75156	30.91901	3	2	ass	400	800	600			Tta	Hv				Le		Pis						Linu				Fic					Phd		Vit	Zi	Marinova et al 2011
Astana cemeteries	???????	East Asia	China	Xinjiang	42.876719	89.530294	3	1	ass	300	900	600			Tta	Hv	Ors	Pa	Se																					Zi	Chen et al., 2012, 2014; Qiu et al., 2012
Qara Qorum	-	East Asia	Mongolia	Kharkhorin	47.194988	102.788359	1	3	-	450	750	600			Tta	Hv	Ors	Pa	Se											Amyp			Jug						Vit	Zi	Rosch et al 2005
Paturda	-	South Asia	India	Maharashtra	20.933732	76.728182	3	2	C14	400	900	650			Tta		Ors			Le	Ci	Pis																		Zi	Deotare 2006; Naik, pers. Comm
Sincu Bara	-	Africa West	Senegal	-	15.705172	-13.392582	2	3	-	390	990	690																												Zi	Murray 2008
Xijincheng	???	East Asia	China	Henan	35.106029	113.108454	2	3	ass	618	907	762.5			Tta	Hv		Pa	Se								Gl													Zi	Chen et al., 2010
Sadia	-	Africa West	Mali	Dogon Country	14.084613	-3.620261	2	2	-	600	1025	812.5					Org																							Zi	Huysecom et al 2015
Gao Saney	-	Africa West	Mali	-	16.29262	0.016605	3	2	C14	700	1000	850																									Phd			?Zi	Gallagher 2011
Oursi Nord	-	Africa West	Burikna Faso	-	14.68414	-0.462465	2	3	-	450	1250	850																												Zi	Kahlheber 2004; Kahlheber and Neumann 2007
Oursi 2/3/4	-	Africa West	Burikna Faso	-	14.666252	-0.507739	2	3	-	850	1000	925																												Zi	Kahlheber 2004; Kahlheber and Neumann 2007
Kissi 40	-	Africa West	Burikna Faso	-	14.648261	-1.934481	2	2	ass	900	1050	975																												Zi	Kahlheber and Neumann 2007
Saouga	-	Africa West	Burkina Faso	-	14.372938	-0.140485	2	3	-	900	1100	1000																												Zi	Kahlheber 1999; Kahlheber and Neumann 2007
Kissi 40	-	Africa West	Burikna Faso	-	14.648261	-1.934481	2	2	ass	1000	1200	1100																												Zi	Kahlheber and Neumann 2007
Oursi Ost	-	Africa West	Burikna Faso	-	14.675042	-0.462785	2	3	-	1000	1200	1100																												Zi	Kahlheber 2004; Kahlheber and Neumann 2007
Oursi hu-beero	-	Africa West	Burikna Faso	-	14.683662	-0.463688	2	3	-	1000	1200	1100																												Zi	Kahlheber and Neumann 2007
Sadia	-	Africa West	Mali	Dogon Country	14.084613	-3.620261	2	2	-	1025	1250	1137.5					Org																							Zi	Huysecom et al 2011; 2015
Diouboye	-	Africa West	Senegal	Faleme River	13.908017	-12.185569	3	3	C14	1100	1250	1175																												Zi	Gallagher 2012
Essouk	-	Africa West	Mali	-	18.77103	1.186364	3	3	ass	950	1400	1175			Tta													Linu									Phd			Zi	Nixon et al. 2011
Kush	-	Arabia	United Arab Emirates	-	25.822778	56.007139	3	2	ass	1100	1400	1250			Tta	Hv																			Ole		Phd			Zi	Ishida et al. 2003; Tengberg 2012
Toguere Doupwil	-	Africa West	Mali	Inland Niger Delta	14.53642	-4.121	2	3	-	1100	1500	1300					Org																							Zi	Bedaux et al 1978; Kahlheber and Neumann 2007
Diouboye	-	Africa West	Senegal	Faleme River	13.908017	-12.185569	3	3	C14	1250	1400	1325																												Zi	Gallagher 2012
Toguere Galia	-	Africa West	Mali	Inland Niger Delta	13.89391	-4.45378	3	3	-	1150	1600	1375					Org																							Zi	Bedaux et al 1978; Kahlheber and Neumann 2007
Ferrara	-	Europe	Italy	Emilia Romagna	44.8361	11.622554	2	3	ass	1350	1500	1425			Tta	Hv		Pa			Ci	Pis		Vicf				Linu		Amyp	Armv	Fic	Jug	Mal	Ole	Pyr			Vit	Zi	Bosi et al 2009
Louggero	-	Africa West	Cameroun	Piemonts Mandara	10.56231	14.078929	2	3	C14	1300	1600	1450																												Zi	Delneuf and Otto 1995; Kahlheber and Neumann 2007
Khusomi	-	South Asia	India	Nagaland	25.718611	94.285833	2	2	-	1400	1650	1525					Ors		Se																					Zi	Pokharia et al 2013
Kush	-	Arabia	United Arab Emirates	-	25.822778	56.007139	3	2	ass	1600	1700	1650			Tta	Hv				Le																	Phd			Zi	Ishida et al. 2003; Tengberg 2012
Phor	-	South Asia	India	Nagaland	25.727778	94.779167	2	2	-	1640	1680	1660					Ors		Se																					Zi	Pokharia et al 2013
Ludwala (Mangali Ludwala)	-	South Asia	India	Haryana	29.039147	75.740923	2	3	ass	1500	1900	1700				Hv																								Zi	Willcox 1992; unpublished
