# Supplementary material for: Between domestication and civilization: the role of agriculture and arboriculture in the emergence of the first urban societies
Source: Veg Hist Archaeobot. 2019 Apr 20;28(3):263–82. doi: 10.1007/s00334-019-00727-4 (PMC6499764; doi:10.1007/s00334-019-00727-4)
Supplement: Supplementary file 11 — Supplementary material 11 (CSV 472 KB) [file 334_2019_727_MOESM11_ESM.csv]

MAIN CITATION
AsCAD_2016_Stevens CJ, Murphy C, Roberts R, Lucas L, Silva F, Fuller DQ (2016) Between China and South Asia: A Middle Asian corridor of crop dispersal and agricultural innovation in the Bronze Age. The Holocene 26(10): 1541-1555. doi: 10.1177/0959683616650268
Other Major Sources
Near East:	Miller NF http://www.sas.upenn.edu/~nmiller0/ [assessed 26/04/2016]
Near East: Riehl http://www.ademnes.de/ [assessed 26/04/2016]
China: Liu CJ [???], Jin GY [???] and Kong ZC [???] (2008) Archaeobotany: Research on seeds and fruits [????-?????? ]. Shandong University Orient Archaeology Research Series. Beijing: Science Press [?????].
KEY FOR TABLES
Latitude	Decimal degrees
Longitude	Decimal degrees
GeoRef Quality	1= guess/within ~100km; 2= modern town/right district/ within ~10-20km; 3= accurate/within ~1-2 km
Sample Quality	i=impressions; 1=haphazard/ unquantified 2=multiple samples not quantified 3=systematic sample (quantified sample by sample)
Dating Quality	ass= associated culture; C-14: radiocarbon on charcoal/bone; AMS: direct dating on crop
Site	Main Region	Country	Latitude	Longitude	GeoRef Quality	Sample Quality	Dating Quality	Est. Date Median BC/AD	References	First Reference	Second Reference	Third Reference	Fourth Reference	Fifth Reference	Sixth Reference
Abu Hamid	West Asia	Jordan	32.31999969	35.54999924	2	3	C14	-4750	Neef, 1988	Neef R (1988) Les activités agricoles et horticoles. In: Dollfus G and Kafafi Z (eds) Abu Hamid. Village du 4eme Millénaire de la vallée du Jordain. Amman: Centre Culturel Français et Departement des Antiquités de Jordaine, pp. 29-30.
Abu Hureyra 2A-C	West Asia	Syria	35.87	38.4	2	3	AMS/C14	-7400	de Moulins, 1997	de Moulins D (1997) Agricultural changes at Euphrates and steppe sites in the mid-8th to the 6th millennium BC. British Archaeological Reports, International Series 683. Oxford: Archaeopress.
Abu Hureyra I	West Asia	Syria	35.87	38.4	2	3	AMS/C14	-10800	Hillman, 2000; Colledge and Conolly, 2010; de Moulins, 1997; Hillman et al., 1989	Hillman G (2000) Plant food economy of Abu Hureyra. In: Moore AMT, Hillman GC and Legge AJ (eds) Village on the Euphrates, from foraging to farming at Abu Hureyra. Oxford: Oxford University Press, pp 372-392.	Colledge S and Conolly J (2010) Reassessing the evidence for the cultivation of wild crops during the Younger Dryas at Tell Abu Hureyra, Syria. Environmental Archaeology 15(2): 124-138.	de Moulins D (1997) Agricultural changes at Euphrates and steppe sites in the mid-8th to the 6th millennium BC. British Archaeological Reports, International Series 683. Oxford: Archaeopress.	Hillman GC, Colledge SM and Harris DR (1989) Plant-food economy during the Epipalaeolithic period at Tell Abu Hureyra, Syria: Dietary diversity, seasonality, and modes of exploitation. In: Harris DR and Hillman GC (eds) Foraging and farming: The evolution of plant exploitation., London: Unwin Hyman, pp. 240-268.
Abu Qubur	West Asia	Iraq	33.189548	44.07781193	2	3	ass	145	van Zeist, 1991	Van Zeist W (1991) Lower Mesopotamian Plant Remains from the Fourth Century BC and the First/Second Century AD. Northern Akkad Project Reports, 5, 61.
Abu Salabikh	West Asia	Iraq	32.266667	45.0833333	2	3	ass	-2700	Charles, 1993	Charles M (1993) Botanical remains. In: Green A. (ed.) Abu Salabikh excavations. Volume 4. The 6G ash-tip and its contents: cultic and administrative discard from the temple? London: British School of Archaeology in Iraq, pp. 203-207.
Abu Sha'ar	Africa NE	Egypt	27.438595	33.649209	2	1	ass	500	Smith, 2003: Table 3.5	Smith W (2003) Archaeobotanical Investigations of Agriculture at Late Antique Kom el-Nana (Tell el-Amarna). Excavation Memoir 70. London: Egypt Exploration Society
Abydos	Africa NE	Egypt	26.186019	31.9139	3	2	ass	-2325	Murray, 2000	Murray MA (2000) Cereal production and processing in Pharaonic Egypt with particular reference to Giza, Abydos and Memphis. PhD Thesis. UCL, London
Adaima	Africa NE	Egypt	25.209814	32.595312	1	3	C14	-3200	Newton, 2007	Newton C (2007) Growing, gathering and offering: Predynastic plant economy at Adaïma (Upper Egypt). In: Cappers R (ed.) Fields of change. Proceedings of the 4th International Workshop of African Archaeobotany. Groningen: Groningen Archaeological Studies. Barkhuis & Groningen University Library, pp. 139-155.
Adam	South Asia	India	20.98865	79.26999	1	2	ass	-400	Kajale, 1994	Kajale MD (1994) Archaeobotanical investigations on a multicultural site at Adam, Maharashtra, with special reference to the development of tropical agriculture in arts of India. In: Hather J (ed) Tropical Archaeobotany: Applications and new Developments. London: Routledge, pp 34-50.
Adam	South Asia	India	20.98865	79.26999	1	2	ass	-125	Kajale, 1994	Kajale MD (1994) Archaeobotanical investigations on a multicultural site at Adam, Maharashtra, with special reference to the development of tropical agriculture in arts of India. In: Hather J (ed) Tropical Archaeobotany: Applications and new Developments. London: Routledge, pp 34-50.
Adam	South Asia	India	20.98865	79.26999	1	2	ass	100	Kajale, 1994	Kajale MD (1994) Archaeobotanical investigations on a multicultural site at Adam, Maharashtra, with special reference to the development of tropical agriculture in arts of India. In: Hather J (ed) Tropical Archaeobotany: Applications and new Developments. London: Routledge, pp 34-50.
Afula	West Asia	Israel	32.61000061	35.29000092	2	2	ass	-2700	Zaitschek, 1955; Melamed, 1996	Zaitschek DV (1955) Remains of cultivated plants from Afula. 'Atiqot 1: 71-74.	Melamed Y (1996) Dessicated and charred seeds a taphonomic approach [??????? ????? ???????? ?????????? ??????]. Atiqot 30: 69-70.
Afula	West Asia	Israel	32.61000061	35.29000092	2	2	ass	-1800	Zaitschek, 1955; Melamed, 1996	Zaitschek DV (1955) Remains of cultivated plants from Afula. 'Atiqot 1: 71-74.	Melamed Y (1996) Dessicated and charred seeds a taphonomic approach [??????? ????? ???????? ?????????? ??????]. Atiqot 30: 69-70.
Afyeh	Africa NE	Egypt	22.742569	32.113399	2	1	ass	-3150	Chowdhury and Buth, 2005	Chowdhury KA and Buth GM (2005) Plant remains from excavation of terraces of the Nile at Afyeh, Nubia and Egypt. Purattatva 35: 154-159.
Agios Savvas tis Karonis Monastery	West Asia	Cyprus	34.788	32.696	3	3	ass	-3150	Rupp et al., 2000	Rupp D, Murray M and Reese D (2000) PrastioAgios Savvas Tis Karonis Monastery (Pafos District, Cyprus): Tentative Conclusions and 1992-1995 Ecofact Analysis. Echos de Monde Classique XLIV/19: 255-300.
Agridhi	West Asia	Cyprus	33.41999817	35.02000046	2	3	AMS	-6866	Stewart, 1974	Stewart R (1974) Paleobotanic Investigation: 1972 Season. In: Stager L, Walker A and Wright E (eds.) American Expedition to Idalion, Cyprus, First Preliminary Report: Seasons of 1971 and 1972. Cambridge, MA: The American Schools of Oriental Research, pp. 123-129.
Agridhi	West Asia	Cyprus	33.41999817	35.02000046	2	3	AMS	-4900	Stewart, 1974	Stewart R (1974) Paleobotanic Investigation: 1972 Season. In: Stager L, Walker A and Wright E (eds.) American Expedition to Idalion, Cyprus, First Preliminary Report: Seasons of 1971 and 1972. Cambridge, MA: The American Schools of Oriental Research, pp. 123-129.
Ahirua Rajarampur	South Asia	India	27.151201	79.497297	2	2	ass	-1900	Chanchala, 2005	Chanchala S (2005) Palaeoethnobotany: Ancient man, plants and environment in north and north western India- Studies of botanical remans from ancient sites in UP. In: Mehrotra NC and Rajanikanth A (eds) Annual Report 2004-2005 Birbal Sahi Institute of Palaeobotany. Lucknow: Publication Unit, Birbal Sahni Institute of Paleobotany, pp. 26-27 [http:// www.bsip.res.in]
Ahirua Rajarampur	South Asia	India	27.151201	79.497297	2	2	ass	-350	Chanchala, 2006	Chanchala S (2006) Palaeoethnobotany: Ancient man, plants and environment in north and north western India- Studies of botanical remans from ancient sites in UP. In: Mehrotra NC and Rajanikanth A (eds) Annual Report 2005-2006 Birbal Sahi Institute of Palaeobotany. Lucknow: Publication Unit, Birbal Sahni Institute of Paleobotany, pp. 29. [http:// www.bsip.res.in]
Ain Ghazal	West Asia	Jordan	31.98	35.97	2	3	C14	-7450	Rollefson et al., 1985	Rollefson GO, Simmons AH, Donaldson ML, Gillespie W, Kafafi Z, Köhler-Rollefson I-U, McAdam E, Rolston SL and Tubb MK (1985) Excavation of the Pre-Pottery Neolithic B village of Ain Ghazal (Jordan) 1983. Mitteilungen der Deutschen Orientgesellschaft zu Berlin 117. Berlin: Deutsche Orient-Gesellschaft, pp. 69116.
Aiqingya	East Asia	China	37.330891	100.128184	1	2	C14	-1456	Chen et al., 2015	Chen FH, Dong G, Zhang D, Liu X, Jia X, An C and Jones MK (2015) Agriculture facilitated permanent human occupation of the Tibetan Plateau after 3600 BP. Science 347(6219): 248-250.
Ais Yiorkis	West Asia	Cyprus	34.926667	32.5625	2	3	AMS	-7550	Lucas, 2014	Lucas L (2014) Crops, Culture, and Contact in Prehistoric Cyprus. B.A.R. British International Series 2639. Archaeopress: Oxford.
Ajiacun	East Asia	China	36.862272	101.694273	2	2	C14	-2025	Chen et al., 2015	Chen FH, Dong G, Zhang D, Liu X, Jia X, An C and Jones MK (2015) Agriculture facilitated permanent human occupation of the Tibetan Plateau after 3600 BP. Science 347(6219): 248-250.
Aknashen	West Asia	Armenia	40.10161111	44.29413889	3	3	C14	-5720	Hovsepyan and Willcox, 2008	Hovsepyan R and Willcox G (2008) The earliest finds of cultivated plants in Armenia: evidence from charred remains and crop processing residues in pise from the Neolithic settlements of Aratashen and Aknashen. Vegetation History and Archaeobotany 17(S1): S63-S71.
Alandskoe	Central Asia	Russia	52.2269857	59.7973705	1	1	ass	-2000	Gadyuchenko, 2002	Frachetti MD, Spengler RS, Fritz GJ and AN Maryashev (2010) Earliest Evidence of Broomcorn Millet and Wheat in the Central Eurasian Steppe Region. Antiquity 84(326): 993-1010.
Alekseyevskoye	Central Asia	Russia	54.374559	63.582761	1	1	ass	-700	Ryabogina and Ivanov, 2011; Krivtsova-Grakova, 1948	Ryabogina NE and Ivanov SN (2011) Ancient agriculture in western Siberia: Problems of argumentation, paleoethnobotanic methods, and analysis of data. Archaeology. Ethnology and Anthropology of Eurasia 39(4): 96106.	Krivtsova-Grakova OA [????????-??????? OA] (1948) Alekseevskoe poselenie i mogilnik [???????????? ????????? ? ?????????]. Trudy GIM [??. ???. ?. ???] 17: 59172 (in Russian).
Ali Kosh	West Asia	Iran	32.638336	48.17487	3	2	C-14/ass	-7225	Helbaek, 1969	Helbaek H (1969) Plant collecting, dry-farming and irrigation agriculture in prehistoric Deh Luran. In: Hole F, Flannery KV and Neely JA (eds) Prehistory and human ecology of the Deh Luran Plain. Ann Arbor, MI: Museum of Anthropology, University of Michigan, pp. 383426.
Ali Kosh	West Asia	Iran	32.638336	48.17487	3	2	C-14/ass	-6450	Helbaek, 1969	Helbaek H (1969) Plant collecting, dry-farming and irrigation agriculture in prehistoric Deh Luran. In: Hole F, Flannery KV and Neely JA (eds) Prehistory and human ecology of the Deh Luran Plain. Ann Arbor, MI: Museum of Anthropology, University of Michigan, pp. 383426.
Allahdino	South Asia	Pakistan	24.953123	67.310221	2	1	ass	-2250	Fairservis, 1982	Fairservis WA (1982) Allahdino: an Excavation of a small Harappan site. In: Possehl GL (eds) Harappan Civilization: a Contemporary Perspective, New Delhi: Oxford-IBH and American Institute of Indian Studies, pp. 107-113.
al-Massanah	Arabia	Yemen	15.134121	44.616149	2	2?	ass	-2250	de Moulins, Phillips and Durrani, 2003; Bovin and Fuller, 2009	de Moulins D, Phillips C and Durrani N (2003) The archaeological records of Yemen and the question of Afro-Asian contact. In: Neumann K, Buttler A and Kahlheber S (eds) Food, Fuels and Fields: Progress in African Archaeobotany. Cologne: Heinrich Barth-Institut, pp. 281-299.	Boivin N and Fuller DQ (2009) Shell Middens, Ships and Seeds: Exploring Coastal Subsistence, Maritime Trade and the Dispersal of Domesticates in and Around the Ancient Arabian Peninsula. Journal of World Prehistory 22: 113-180.
Alonia	West Asia	Cyprus	35.025	33.325	2	2	C14/ass	-2570	Adams and Simmons, 1996; Frankel and Webb, 2006	Adams R and Simmons D (1996) Archaeobotanical Remains. In: eds. Frankel D and Webb J (eds) Marki Alonia: An Early and Middle Bronze Age Town in Cyprus: excavations 1990-1994. Studies in Mediterranean Archaeology 123 /1. Jonsered: Paul Åströms Förlag, pp. 223-226.	Frankel D and Webb J (2006) Marki Alonia: an Early and Middle Bronze Age town in Cyprus : excavations 1995-2000. Studies in Mediterranean Archaeology 123/2. Jonsered: Paul Åströms Förlag.
al-Raqlah	Arabia	Yemen	15.299621	44.662617	2	2?	ass	-2750	Costantini, 1990; Bovin and Fuller, 2009	Costantini L (1990) Ecology and farming of the protohistoric communties in Central Yemeni Highlands. In: de Maigret A (ed) The Bronze Age Culture of Halwan at-Tiyal and Al-Hada (Republic of Yemen). Rome: IsMEO, pp. 187-204.	Boivin N and Fuller DQ (2009) Shell Middens, Ships and Seeds: Exploring Coastal Subsistence, Maritime Trade and the Dispersal of Domesticates in and Around the Ancient Arabian Peninsula. Journal of World Prehistory 22: 113-180.
Amarna	Africa NE	Egypt	27.661667	30.905556	2	2	ass	-1355	Clapham and Stevens, 2009; Stevens and Clapham, 2014	Stevens CJ and Clapham A (2014) Botanical insights into the life of an ancient Egyptian village. Excavation results from Amarna. In: Stevens CJ, Nixon S, Murray MA and Fuller DQ (eds) Archaeology of African Plant Use. Walnut Creek CA: Left Coast Press, pp. 151-164.	Stevens CJ and Clapham AJ (2010). The Botanical Samples. In: Kemp B and Stevens A (Eds) Busy Lives at Amarna: Excavations in the Main City (Grid 12 and the House of Ranefer, N49.18). Volume I: The Excavations, Architecture and Environmental Remains. London: Egypt Exploration Society and Amarna Trust, pp. 427444.
Anau North	Central Asia	Turkmenistan	37.941177	58.54866	1	3	C14	-3750	Miller, 1999	Miller NF (1999) Agricultural development in western Central Asia in the Chalcolithic and Bronze Ages. Vegetation History and Archaeobotany 8: 13-19.
Anau South	Central Asia	Turkmenistan	37.89652	58.545869	1	3	C14	-2350	Miller, 1999	Miller NF (1999) Agricultural development in western Central Asia in the Chalcolithic and Bronze Ages. Vegetation History and Archaeobotany 8: 13-19.
Anban	East Asia	China	34.352681	107.913833	1	1	C14	-3250	Shao, 2002: 90; Xie, 2000	Shao W [???] (2002) The formation of civilization: The interaction sphere of the Longshan period. In: Allan S (ed.) The Formation of Chinese Civilization: An Archaeological Perspective. New Haven: Yale University Press, p. 85-124.	Xie W (2000) Agricultural remains in the ash from the Anban site. In: Archaeology Major in the School of the Northwest University College of Cultural Relics and Archaeology [????????????] (ed.) Archaeological Excavation Reports on the Ancient Site Fu Feng An Ban [??????????]. Beijing [??]: Science Press [?????], pp. 286289 (in Chinese).	Xie W (2000) Agricultural remains in the ash from the Anban site. In: Archaeology Major in the School of the Northwest University College of Cultural Relics and Archaeology (ed.) Archaeological Excavation Reports on the Ancient Site Fu Feng An Ban. Beijing: Science Press, pp. 286289 (in Chinese).
Andaqiha	East Asia	China	36.005761	102.000553	1	2	C14	-2987	Chen et al., 2015; Dong et al., 2014	Chen FH, Dong G, Zhang D, Liu X, Jia X, An C and Jones MK (2015) Agriculture facilitated permanent human occupation of the Tibetan Plateau after 3600 BP. Science 347(6219): 248-250.
Anganggol	East Asia	Korea South	36.74411	126.9768	2	3	C14	-930	Lee, 2011	Lee G-A (2011) The Transition from Foraging to Farming in Prehistoric Korea. Current Anthropology 52(S4): S307-S329.
Anshan (Tal-e/Tal-i Malyan)	West Asia	Iran	30.04999924	52.41999817	1	3	ass	-2600	Miller, 1996	Miller NF (1996) Palaeoethnobotany. In: Carter E (ed.) Excavations at Anshan (Tal-e Malyan): the Middle Elamite period. Philadelphia, PA: University Museum, pp. 99-108.
Apegaon	South Asia	India	18.584874	76.260593	2	2	C14	-1450	Kajale, 1979	Kajale MD (1979) On the occurrence of ancient agricultural patterns during the Chalcolithic periods (c. 16001000 BC) at Apegaon, District Aurangabad in central Godavari valley, Maharashtra. In: Deo SB, Dhavalikar MK and Ansari ZD (eds) Apegaon Excavations. Pune: Deccan College, pp. 50-56.
Arad	West Asia	Israel	31.25	35.22000122	2	2	C14	-3100	Hopf, 1978	Hopf M (1978) Plant remains, Strata V-I. In: Amiran R (ed.) Early Arad I: The Chalcolithic settlement and Early Bronze City. Jerusalem: Israel Exploration Society, pp. 64 - 82.
Aratashen	West Asia	Armenia	40.13561111	44.23480556	3	3	C14	-5740	Hovsepyan and Willcox, 2008	Hovsepyan R and Willcox G (2008) The earliest finds of cultivated plants in Armenia: evidence from charred remains and crop processing residues in pise from the Neolithic settlements of Aratashen and Aknashen. Vegetation History and Archaeobotany 17(S1): S63-S71.
Areni-1	West Asia	Armenia	39.73138889	45.20361111	3	2	AMS	-4015	Wilkinson et al, 2012	Wilkinson KN, Gasparian B, Pinhasi R, Avetisyan O, Hovsepyan R, Zardaryan D, Areshain GE, Bar-Oz G and Smith A (2012) Areni-1 Cave, Armenia: A Chalcolithic  Early Bronze Age settlement and ritual site in the southern Caucasus. Journal of Field Archaeology 37(1): 20-33.
Areni-1	West Asia	Armenia	39.73138889	45.20361111	3	2	AMS	1345	Wilkinson et al, 2012	Wilkinson KN, Gasparian B, Pinhasi R, Avetisyan O, Hovsepyan R, Zardaryan D, Areshain GE, Bar-Oz G and Smith A (2012) Areni-1 Cave, Armenia: A Chalcolithic  Early Bronze Age settlement and ritual site in the southern Caucasus. Journal of Field Archaeology 37(1): 20-33.
Arjoune	West Asia	Syria	34.559115	36.533226	2	3	C14	-5520	Moffett, 2003	Moffett L (2003) Wild and cultivated food plants and the evidence for crop processing activities. In: Parr PJ (ed.) Excavations at Arjoune, Syria. Oxford: Archaeopress, pp 241-250.
Arkaim	Central Asia	Russia	55.200083	61.319772	3	1	ass	-2000	Gadyuchenko, 2002	Gadyuchenko LL (2002) Organic remains from fortified settlements and necropoli of the Country of Towns. In: Jones-Bley K and Zdanovich DG (eds) Regional specifics in light of global models BC complex societies of central Eurasia from the 3rd to the 1st millennium. Volume 2: the Iron Age; archaeoecology, geoarchaeology, and palaeogeography; beyond central Eurasia. Washington (DC): Institute of M…
Armant: MA 21	Africa NE	Egypt	25.665452	32.501157	2	2	ass	-2950	Litynska, 1993	Litynska M (1993) Plant remains from the Neolithic site at Armant: Preliminary report. In: Krzyzaniak L, Kobusiewicz M, and Alexander J (eds.) Environmental Change and Human Culture in the Nile Basin and Northern Africa until the Second Millennium B.C. Poznan: Poznan Archaeological Museum, pp. 351-354
Arslantepe	West Asia	Turkey	38.38000107	38.34999847	2	2	C14	-3050	Follieri, 1983	Follieri M and Coccolini GBL (1983) Palaeoethnobotanical study of the VI A and VI B periods of Arslantepe (Malatya, Turkey). Preliminary report. Origini 12(2): 599-617.
Ashaonao	East Asia	China	33.256978	103.919155	2	3	AMS Tta	-1200	Guedes et al., 2015	dAlpoim Guedes J, Lu HL, Hein HM and Schmidt AH (2015) Early evidence for the use of wheat and barley as staple crops on the margins of the Tibetan Plateau. Proceedings of the National Academy of Sciences of the United States of America 112(18): 5625-5630.
Ashaonao	East Asia	China	33.256978	103.919155	2	3	AMS Tta	-300	Guedes et al., 2015	dAlpoim Guedes J, Lu HL, Hein HM and Schmidt AH (2015) Early evidence for the use of wheat and barley as staple crops on the margins of the Tibetan Plateau. Proceedings of the National Academy of Sciences of the United States of America 112(18): 5625-5630.
Ashaonao	East Asia	China	33.256978	103.919155	2	3	AMS Tta Linu	25	Guedes et al., 2015	dAlpoim Guedes J, Lu HL, Hein HM and Schmidt AH (2015) Early evidence for the use of wheat and barley as staple crops on the margins of the Tibetan Plateau. Proceedings of the National Academy of Sciences of the United States of America 112(18): 5625-5630.
Asikli Hoyuk	West Asia	Turkey	38.349099	34.229505	3	3	C14	-7670	van Zeist and de Roller, 1995	van Zeist W and de Roller GJ (1995) Plant remains from Asikli Höyük, a pre-pottery Neolithic site in central Anatolia. Vegetation History and Archaeobotany 4(3): 179-185.
Askexiaer Aisikexia'er	East Asia	China	42.742263	92.580335	2	1	ass	-690	Zhou et al., 2002	Zhou J [???], Yu JJ [???], Zhang C [???] and Zhou X [???] (2002) ???????????????, Excavations at Aisikexiaer cemetry, Hami City, Xinjiang. ?? Kaogu 2002(06): 30-41.
Astana cemeteries	East Asia	China	42.876719	89.530294	3	1	ass	600	Chen et al., 2012, 2014; Qiu et al., 2012	Chen T, Wu Y, Zhang Y, Wang B, Hu Y, Wang C and Jiang H (2012) Archaeobotanical Study of Ancient Food and Cereal Remains at the Astana Cemeteries, Xinjiang, China. PLoS ONE 7(9): e45137. doi:10.1371/journal.pone.0045137	Chen T, Yao S, Merlin M, Mai H, Qiu Z, Hu, Y, Wang B, Wang C and Jiang H (2014) Identification of Cannabis Fiber from the Astana Cemeteries, Xinjiang, China, with Reference to Its Unique Decorative Utilization. Economic Botany 68(1): 59-66.
A?van Kale	West Asia	Turkey	38.855245	38.994798	2	2	ass	-50	Nesbitt and Summers, 1988	Nesbitt M and Summers GD (1988) Some recent discoveries of millet (Panicum miliaceum L. and Setaria italica (L.) P. Beauv.) at excavations in Turkey and Iran. Anatolian Studies 38: 85-97.
A?van Kale	West Asia	Turkey	38.855245	38.994798	2	2	ass	50	Nesbitt and Summers, 1988	Nesbitt M and Summers GD (1988) Some recent discoveries of millet (Panicum miliaceum L. and Setaria italica (L.) P. Beauv.) at excavations in Turkey and Iran. Anatolian Studies 38: 85-97.
A?van Kale	West Asia	Turkey	38.855245	38.994798	2	2	ass	1200	Nesbitt and Summers, 1988	Nesbitt M and Summers GD (1988) Some recent discoveries of millet (Panicum miliaceum L. and Setaria italica (L.) P. Beauv.) at excavations in Turkey and Iran. Anatolian Studies 38: 85-97.
Atlit-Yam	West Asia	Israel	32.71082778	34.93515	3	02-Mar	ams	-6900	Hartmann et al., 2014	Hartmann-Shenkman A, Kislev ME, Galili E, Melamed Y and Weiss E (2015) Invading a new niche: obligatory weeds at Neolithic Atlit-Yam, Israel. Vegetation History and Archaeobotany 24(1): 9-18.
Atranjikhera	South Asia	India	27.70221	78.74263	2	1	ass	-1750	Saraswat, 1980	Saraswat KS (1980) The ancient remains of the crop plants at Atranjikhera (c. 2000-1500 BC). Journal of the Indian Botanical Society 59: 306-319.
Atranjikhera	South Asia	India	27.70221	78.74263	2	1	ass	-800	Chowdhury et al., 1977, 1983; Pokharia et al., 2015	Chowdhury KA, Saraswat KS and Buth GM (1977) Ancient Agriculture and Forestry in North India. New Delhi: Asia Publishing House.	Chowdhury KA, Saraswat KS and Buth GM (1983) The Plant remains. In: Gaur RC (ed.) Excavations at Atranjikhera: Early Civilization of the Upper Ganga Basin. Delhi: Motilal Banarsidass, pp. 457-459.	Pokharia AK, Srivastava C, Vikram B, Dimri DN, Chandra Mohan Nautiyal and Sharma S (2015) On the botanical findings from excavations at Ahichchhatra: a multicultural site in Upper Ganga Plain, Uttar Pradesh. Current Science 109(7): 1293-1304.
Atranjikhera	South Asia	India	27.70221	78.74263	2	1	ass	-350	Chowdhury et al., 1977, 1983; Pokharia et al., 2015	Chowdhury KA, Saraswat KS and Buth GM (1977) Ancient Agriculture and Forestry in North India. New Delhi: Asia Publishing House.	Chowdhury KA, Saraswat KS and Buth GM (1983) The Plant remains. In: Gaur RC (ed.) Excavations at Atranjikhera: Early Civilization of the Upper Ganga Basin. Delhi: Motilal Banarsidass, pp. 457-459.	Pokharia AK, Srivastava C, Vikram B, Dimri DN, Chandra Mohan Nautiyal and Sharma S (2015) On the botanical findings from excavations at Ahichchhatra: a multicultural site in Upper Ganga Plain, Uttar Pradesh. Current Science 109(7): 1293-1304.
Awazu	East Asia	Japan	34.985988	135.905289	2	2	ass	-2750	Iba, 2005	Iba I (2005) The Awazu site, a shell-midden on the bottom of Lake Biwa, Japan. Journal of Wetland Archaeology 5(1): 35-48.
Axum	Africa NE	Ethiopia	14.131942	38.719491	3	3	ass	700	Boardman, 1999, 2000	Boardman S (1999) The Agricultural foundation of the Aksumite Empire. In: van Der Veen M (ed.) The Exploitation of Plant Resources in Ancient Africa, New York: Kluwer Academic, pp. 137-147.	Boardman SJ (2000) Archaeobotany. In: Phillipson DW (ed.) Archaeology at Aksum, Ethiopia. London: The British Institute in Eastern Africa and the Society of Antiquaries, pp. 19931997.
Ayios Dhimitios II	West Asia	Cyprus	34.77236389	33.29568611	2	3	ass	-1400	Hansen, 1989	Hansen J (1989) Botanical Remains. In: Todd I (ed.) Vasilikos Valley Project 3: Kalavasos-Ayios Dhimitrios II: Ceramics, Objects, Tombs, Specialist Studies. Göteborg: Paul Åströms Förlag, pp. 82-93.
Ayious	West Asia	Cyprus	34.77236389	33.29568611	2	2	AMS	-3835	Hansen, 2004	Hansen J (2004) Flora. In: Todd IA and Croft PW (eds) Vasilikos Valley Project 8: Excavations at Kalavasos-Ayious. Studies in Mediterranean Archaeology LXXVII:8. Sävedalen: Paul Åströms Förlag, pp. 199-200.
Azraq 31	West Asia	Jordan	31.8	36.82	2	3	C14	-7335	Colledge, 2001	Colledge S (2001) Plant exploitation on Epipalaeolithic and early Neolithic sites in the Levant. British Archaeological Reports International Series 986. Oxford: Archaeopress.
Babar Kot	South Asia	India	22.267778	71.570833	2	2	C14	-1850	Reddy, 1994	Reddy SN (1994) Plant Usage and Subsistence Modelling: an Ethnoarchaeological Approach to the Late Harappan of Northwest India. Unpublished PhD. thesis, Ann Arbor Michigan: University of Wisconsin.
Babayama	East Asia	Japan	33.796469	130.741082	2	2	ass	-100	Hosoya, 2002	Hosoya LA (2002) Sacred Commoness: An archaeobotanical view to the social complexity in prehistoric Japan. PhD Thesis. University of Cambridge.
Bab'edh Dhra	West Asia	Jordan	31.20000076	35.5	2	2	ass	-2650	McCreery, 1981	McCreery DW (1981) Flotation of the Bab edh-Dhra and Numeira plant remains. Annual of the American School of Oriental Research 46: 165-169.
Baekseok-dong	East Asia	Korea South	36.819572	127.11506	2	3	ass	-1050	Oh and Bae, 2007; Lee and Lee, 1998; Kim, 2015	Oh G-J and Bae S-H (2007) Chonan Baeksok-dong Gojaemigol Yujeok. Paper presented at the 31st Conference of the Korean Archaeological Society, Daejon.	Lee NS and Lee HS (1998) The Baekseok-dong Site. Gongju: Gongju University Museum (in Korean).	Kim M (2015) Rice in ancient Korea: status symbol or community food?. Antiquity 89(346): 838-853. See also supplementary material.
Baekseok-dong	East Asia	Korea South	36.81957	127.11506	2	3	ass	-600	Oh and Bae, 2007; Lee and Lee, 1998; Kim, 2013, 2015	Oh G-J and Bae S-H (2007) Chonan Baeksok-dong Gojaemigol Yujeok. Paper presented at the 31st Conference of the Korean Archaeological Society, Daejon.	Lee NS and Lee HS (1998) The Baekseok-dong Site. Gongju: Gongju University Museum (in Korean).	Kim M (2013) Wheat in ancient Korea: a size comparison of carbonized kernels. Journal of Archaeological Science 40: 517-525.	Kim M (2015) Rice in ancient Korea: status symbol or community food?. Antiquity 89(346): 838-853. See also supplementary material.
Bagh-I No	West Asia	Iran	33.441963	48.33741	1	1	ass	-4125	McDonald, 1979; Kramer 1982: Table 6.2	McDonald M (1979) An Examination of mid-Holocene settlement patterns in the central Zagros region Iran. PhD Dissertation. University of Toronto.	Kramer C (1982) Village Ethnoarchaeology: Rural Iran in Archaeological Perspective. New York: Academic Press
Baishi	East Asia	China	38.861339	112.908095	2	3	ass	-2200	Jiang, 2011	Jiang YC (2011) Hutuohe shangyou kagou diaocha chutu zhiwu yicun chubu yanjiu [Preliminary Analysis of Plant Remains from Archaeological Regional Survey in the Upper Hutou River Valley). Unpublished BA thesis. Peking University: Beijing (in Chinese).
Baiyangcun	East Asia	China	25.840397	100.593691	3	1	AMS Ors	-2125	Yunnan Provincial Museum, 1981; Dal Martello, unpublished	Dal Martello R (unpublished) botanical work on material from Baiyancun site, Yunnan.	Yunnan Provincial Museum (YPM) (1981) Yunnan Bingchuan Baiyangcun yizhi (Baiyangcun site of Bingchuan, Yunnan). Kaogu Xuebao 1981(3): 349-368.
Balakot	South Asia	Pakistan	25.447293	66.72711	2	1	ass	-2250	McKean, 1983	McKean MB (1983) The palynology of Balakot, a pre-Harappan and Harappan age site in Las Bela, Pakistan. PhD Dissertation, Southern Methodist University, Dallas. Ann Arbor: University Micro?lms.
Balathal	South Asia	India	24.722679	74.009812	2	2	C14	-2075	Kajale, 1996	Kajale MD (1996) Palaeobotanical Investigations at Balathal: Preliminary Results. Man and Environment 21(1): 98-102.
Balathal	South Asia	India	24.722679	74.009812	2	2	C14	-100	Kajale, 1996	Kajale MD (1996) Palaeobotanical Investigations at Balathal: Preliminary Results. Man and Environment 21(1): 98-102.
Baligang	East Asia	China	32.690279	112.13244	3	3	ass	-3650	Deng et al., 2015; Weisskopf, 2014	Deng Z, Qin L, Gao Y, Weisskopf AR, Zhang C and Fuller DQ (2015) From early domesticated rice of the Middle Yangtze basin to millet, rice and wheat agriculture: archaeobotanical macro-remains from Baligang, Nanyang basin, Central China (6700-500 BC). PLoS ONE: http://dx.doi.org/10.1371/journal.pone.0139885	Weisskopf AR (2014) Millets, rice and farmers: phytoliths as indicators of agricultural, social and ecological change in Neolithic and Bronze age central China. BAR International Series 2589. Oxford: Archaeopress.
Baligang	East Asia	China	32.690279	112.13244	3	3	ass	-2750	Deng et al., 2015; Weisskopf, 2014	Deng Z, Qin L, Gao Y, Weisskopf AR, Zhang C and Fuller DQ (2015) From early domesticated rice of the Middle Yangtze basin to millet, rice and wheat agriculture: archaeobotanical macro-remains from Baligang, Nanyang basin, Central China (6700-500 BC). PLoS ONE: http://dx.doi.org/10.1371/journal.pone.0139885	Weisskopf AR (2014) Millets, rice and farmers: phytoliths as indicators of agricultural, social and ecological change in Neolithic and Bronze age central China. BAR International Series 2589. Oxford: Archaeopress.
Baligang	East Asia	China	32.690279	112.13244	3	3	ass	-2350	Deng et al., 2015; Weisskopf, 2014	Deng Z, Qin L, Gao Y, Weisskopf AR, Zhang C and Fuller DQ (2015) From early domesticated rice of the Middle Yangtze basin to millet, rice and wheat agriculture: archaeobotanical macro-remains from Baligang, Nanyang basin, Central China (6700-500 BC). PLoS ONE: http://dx.doi.org/10.1371/journal.pone.0139885	Weisskopf AR (2014) Millets, rice and farmers: phytoliths as indicators of agricultural, social and ecological change in Neolithic and Bronze age central China. BAR International Series 2589. Oxford: Archaeopress.
Baligang	East Asia	China	32.690279	112.13244	3	3	ass	-2000	Deng et al., 2015; Weisskopf, 2014	Deng Z, Qin L, Gao Y, Weisskopf AR, Zhang C and Fuller DQ (2015) From early domesticated rice of the Middle Yangtze basin to millet, rice and wheat agriculture: archaeobotanical macro-remains from Baligang, Nanyang basin, Central China (6700-500 BC). PLoS ONE: http://dx.doi.org/10.1371/journal.pone.0139885	Weisskopf AR (2014) Millets, rice and farmers: phytoliths as indicators of agricultural, social and ecological change in Neolithic and Bronze age central China. BAR International Series 2589. Oxford: Archaeopress.
Baligang	East Asia	China	32.690279	112.13244	3	3	ass	-700	Deng et al., 2015; Weisskopf, 2014	Deng Z, Qin L, Gao Y, Weisskopf AR, Zhang C and Fuller DQ (2015) From early domesticated rice of the Middle Yangtze basin to millet, rice and wheat agriculture: archaeobotanical macro-remains from Baligang, Nanyang basin, Central China (6700-500 BC). PLoS ONE: http://dx.doi.org/10.1371/journal.pone.0139885	Weisskopf AR (2014) Millets, rice and farmers: phytoliths as indicators of agricultural, social and ecological change in Neolithic and Bronze age central China. BAR International Series 2589. Oxford: Archaeopress.
Balu	South Asia	India	29.67083	76.38778	2	2	ass	-2500	Saraswat, 2002	Saraswat KS (2002) Balu (29°40'N; 76°22'E), District Kaithal. Indian Archaeology 1996-97- A Review: 198-203.
Balu	South Asia	India	29.67083	76.38778	2	2	ass	-2200	Saraswat, 2002	Saraswat KS (2002) Balu (29°40'N; 76°22'E), District Kaithal. Indian Archaeology 1996-97- A Review: 198-203.
Ban Don Ta Phet	Southeast Asia	Thailand	14.1874	99.72622	1	1/ 1i	C14	-375	Glover, 1990; Cameron, 2010	Glover IC (1990) Ban Don Ta Phet: the 1984-85 Excavation. In: Glover IC and Glover E (eds) South-East Asian Archaeology, 1986. BAR International Series S.561. Oxford: British Archaeological Reports, pp. 139-183.	Cameron J (2010) The archaeological textiles from Ban Don Ta Phet in broader perspective. In: Bellina-Pryce B, Pryce TO and Bacus E, Wisseman-Christie J (eds) 50 Years of Archaeology in Southeast Asia: Essays in Honour of Ian Glover. River Books, Bangkok, pp. 141-152.
Ban Non Wat	Southeast Asia	Thailand	15.26469444	102.2579167	3	3	AMS	-735	Castillo, 2013; Silva et al, 2015: S1 Map	Castillo C (2013) The archaeobotany of Khao Sam Kaeo and Phu Khao Thong: The agriculture of late prehistoric Southern Thailand. Unpublished PhD dissertation, Institute of Archaeology: University College London.	Silva F, Stevens CJ, Weisskopf A, Castillo C, Qin L, Bevan A and Fuller DQ (2015) Modelling the Geographical Origin of Rice Cultivation in Asia Using the Rice Archaeological Database. PLoS ONE 10(9): e0137024.
Banawali	South Asia	India	29.598309	75.392369	2	2	ass	-2650	Saraswat, 2002	Saraswat, KS (2002) Banawali, District Hissar. Indian Archaeology 1996-1997 - A Review: 203.
Banawali	South Asia	India	29.598309	75.392369	2	2	ass	-2000	Lone et al, 1987; Saraswat, 2002	Lone FA, Khan M and Buth GM (1987) Plant remains from Banawali, Harayana. Current Science 56 (16): 837-838
Bancun	East Asia	China	35.06617471	111.8445054	2	2	ass	-2750	Kong et al., 1999	Kong Z, Liu C and Zhang J (1999) Mianchi Bancun xinshiqi qizhi zhiwu yicun jiqi zai renlei huanjingxue shang de yiyi, ??????????????????????????, Renleixue Xuebao 18(4): 291-295.
Banpo	East Asia	China	34.274517	109.048	3	3	C14	-4200	Yan, 1992	Yan W (1992) Origins of agriculture and animal husbandry in China. In: Aikens CM and Song NR (eds) Pacific Northeast Asia in Prehistory: hunter-fisher-gatherers, farmers, and sociopolitical elites. Pullman, Washington: Washington State University Press, pp. 113-123.
Baodun	East Asia	China	30.434442	103.759096	3	3	ass	-2350	D'Alpoim Guedes and Butler, 2014, d'Alpoim Guedes, 2013; d'Alpoim Guedes et al., 2013	dAlpoim Guedes J (2013) Adaptation and Invention during the Spread of Agriculture to Southwest China. PhD Thesis. Cambridge: Harvard University.	dAlpoim Guedes J and Butler EE (2014) Modelling constraints on the spread of agriculture to Southwest China with thermal niche models. Quaternary International 349: 29-41.	d'Alpoim Guedes J, Ming J, He K, Xiaohong W, Jiang Z (2013) Site of Baodun yields the earliest evidence for the spread of rice and foxtail millet agriculture to southwest China. Antiquity 87: 758-771.
Baodun	East Asia	China	30.434442	103.759096	3	3	ass	7	D'Alpoim Guedes and Butler, 2014, d'Alpoim Guedes, 2013; d'Alpoim Guedes et al., 2013	dAlpoim Guedes J (2013) Adaptation and Invention during the Spread of Agriculture to Southwest China. PhD Thesis. Cambridge: Harvard University.	dAlpoim Guedes J and Butler EE (2014) Modelling constraints on the spread of agriculture to Southwest China with thermal niche models. Quaternary International 349: 29-41.	d'Alpoim Guedes J, Ming J, He K, Xiaohong W, Jiang Z (2013) Site of Baodun yields the earliest evidence for the spread of rice and foxtail millet agriculture to southwest China. Antiquity 87: 758-771.
Baraqish	Arabia	Yemen	15.99291	44.800678	1	1i	C14	-400	Costantini, 1990; Bovin and Fuller, 2009	Costantini L (1990) Ecology and farming of the protohistoric communties in Central Yemeni Highlands. In: de Maigret A (ed) The Bronze Age Culture of Halwan at-Tiyal and Al-Hada (Republic of Yemen). Rome: IsMEO, pp. 187-204.	Boivin N and Fuller DQ (2009) Shell Middens, Ships and Seeds: Exploring Coastal Subsistence, Maritime Trade and the Dispersal of Domesticates in and Around the Ancient Arabian Peninsula. Journal of World Prehistory 22: 113-180.
Basta	West Asia	Jordan	30.22	35.53	2	2	C14	-7300	Neef, 2004	Neef R (2004) Vegetation and plant husbandry. In: Nissen HJ, Muheisen M and Gebel HGK (eds) Basta 1. The human ecology. Berlin: ex oriente, pp. 5571.
Bat	Arabia	Oman	23.27263	56.742536	1	3	ass	-2250	Tenberg, 1998; Bovin and Fuller, 2009	Tengberg M (1998) Paléoenvironnements et économie végétale en milieu aride - recherches archéobotaniques dans la région du Golfe arabo-persique et dans le Makran pakistanais (4ème millénaire av. notre ère - 1er millénaire de notre ère). Université de Montpellier: PhD Thèse	Boivin N and Fuller DQ (2009) Shell Middens, Ships and Seeds: Exploring Coastal Subsistence, Maritime Trade and the Dispersal of Domesticates in and Around the Ancient Arabian Peninsula. Journal of World Prehistory 22: 113-180.
Bayan	East Asia	China	35.882517	102.354635	2	2	C14	-1027	Chen et al., 2015	Chen FH, Dong G, Zhang D, Liu X, Jia X, An C and Jones MK (2015) Agriculture facilitated permanent human occupation of the Tibetan Plateau after 3600 BP. Science 347(6219): 248-250.
Begash	Central Asia	Kazakhstan	45.006187	78.143914	1	3	AMS (Tta Pa)	-2155	Spengler, 2015, Frachetti et al., 2010, Frachetti and Benecke, 2009	Spengler RN (2015) Agriculture in the Central Asian Bronze Age. Journal of World Prehistory DOI 10.1007/s10963-015-9087-3.	Frachetti MD, Spengler RS, Fritz GJ and AN Maryashev (2010) Earliest Evidence of Broomcorn Millet and Wheat in the Central Eurasian Steppe Region. Antiquity 84(326): 993-1010.	Frachetti MD and Benecke N (2009) From Sheep to (Some) Horses: 4500 Years of Herd Structure at the Pastoralist Settlement of Begash (Southeastern Kazakhstan). Antiquity 83(322): 1023-1037.
Beidha	West Asia	Jordan	30.33	35.43	2	2	C14	-7925	Colledge, 2001	Colledge S (2001) Plant exploitation on Epipalaeolithic and early Neolithic sites in the Levant. British Archaeological Reports International Series 986. Oxford: Archaeopress.
Beiqian	East Asia	China	36.60013321	120.7391824	2	2	ass	-3800	Zhao, 2009; Jin and Wang, 2011; Wang et al., 2011 Wang and Luan, 2011; Wang and Jin, 2013	Zhao M ?? (2009) Shandong sheng Jimo Beiqian yizhi tanhua zhiwu yicun yanjiu ?????????????????. Unpublished Masters thesis, Department of Archaeology, Shandong University, ????????, Jinan ?? (in Chinese).	Jin G and Wang Y (2011) Report on the archaeobotanical remains unearthed from the Beiqian site. Kaogu 11: 1922.	Wang F and Luan FS (2011) Unearthing report of Beiqian site in Jimo city, Shandong. Kaogu 11: 3-23 (in Chinese).	Wang H and Jin G (2013) Report on the archaeobotanical remains from the site of Beiqian in Jimo, Shandong. Dongfang Kaogu 10: 255279.	Wang F, Fan R, Kang HT, Jin GY, Luan FS, Fang H, Lin YH, Yuan SL (2012) Reconstructing the food structure of ancient coastal inhabitants from Beiqian village: Stable isotopic analysis of fossil human bone. Chinese Science Bull, 57: 2148-2154, doi: 10.1007/s11434-012-5029-y
Beiqian	East Asia	China	36.60013321	120.7391824	2	2	ass	-651	Zhao, 2009; Jin and Wang, 2011; Wang et al., 2011 Wang and Luan, 2011; Wang and Jin, 2013	Zhao M ?? (2009) Shandong sheng Jimo Beiqian yizhi tanhua zhiwu yicun yanjiu ?????????????????. Unpublished Masters thesis, Department of Archaeology, Shandong University, ????????, Jinan ?? (in Chinese).	Jin G and Wang Y (2011) Report on the archaeobotanical remains unearthed from the Beiqian site. Kaogu 11: 1922.	Wang F and Luan FS (2011) Unearthing report of Beiqian site in Jimo city, Shandong. Kaogu 11: 3-23 (in Chinese).	Wang H and Jin G (2013) Report on the archaeobotanical remains from the site of Beiqian in Jimo, Shandong. Dongfang Kaogu 10: 255279.	Wang F, Fan R, Kang HT, Jin GY, Luan FS, Fang H, Lin YH, Yuan SL (2012) Reconstructing the food structure of ancient coastal inhabitants from Beiqian village: Stable isotopic analysis of fossil human bone. Chinese Science Bull, 57: 2148-2154, doi: 10.1007/s11434-012-5029-y
Beishouling	East Asia	China	34.386072	107.155038	2	2	ass	-4500	Zhu, 2013; Liu et al., 2008: 165, site 10; IA, CASS, 1983.	Yan W (1992) Origins of agriculture and animal husbandry in China. In: Aikens CM and Song NR (eds) Pacific Northeast Asia in Prehistory: hunter-fisher-gatherers, farmers, and sociopolitical elites. Pullman, Washington: Washington State University Press, pp. 113-123.	Liu CJ [???], Jin GY [???] and Kong ZC [???] (2008) Archaeobotany: Research on seeds and fruits [????-?????? ]. Shandong University Orient Archaeology Research Series. Beijing: Science Press [?????].	Zhu Y (2013) The Early Neolithic in the Central Yellow River Valley, c. 70004000 BC. In: Underhill AP (ed.) A Companion to Chinese Archaeology. Oxford: Blackwell, pp. 171-193.	IA,CASS [ ????????????] (1983). ????? (Excavation Report of the Beishouling site). Beijing: Wenwu (in Chinese).
Beiwangjiu	East Asia	China	38.909888	112.798606	2	2	ass	-2200	Jiang, 2011	Jiang YC (2011) Hutuohe shangyou kagou diaocha chutu zhiwu yicun chubu yanjiu [Preliminary Analysis of Plant Remains from Archaeological Regional Survey in the Upper Hutou River Valley). Unpublished BA thesis. Peking University, Beijing (in Chinese).
Beixin	East Asia	China	35.111336	117.191957	2	2	ass	-4750	Nanjing, 1979; Liu et al., 2008; Wang, 2013	Nanjing [?????] (1979) ??????????? (Thirty Years of Archaeological Work in Jiangsu Province). In: ??????? (ed.) ????????? 19491979 (Thirty Years of Archaeological Work from 1949 to 1979). Beijing : Wenwu, pp. 198  216.	Liu CJ [???], Jin GY [???] and Kong ZC [???] (2008) Archaeobotany: Research on seeds and fruits [????-?????? ]. Shandong University Orient Archaeology Research Series. Beijing: Science Press [?????].	Wang F (2013) The Houli and Beixin Cultures. In: Underhill A (ed.) A Companion to Chinese Archaeology. Oxford: Wiley-Blackwell, pp. 389-472.
Beizhuang	East Asia	China	37.9669786	120.6206808	1	1	ass	-3550	Yan, 1992; Liu et al., 2008; Wu, 1983; Wang et al., 2011	Yan W (1992) Origins of agriculture and animal husbandry in China. In: Aikens CM and Song NR (eds) Pacific Northeast Asia in Prehistory: hunter-fisher-gatherers, farmers, and sociopolitical elites. Pullman, Washington: Washington State University Press, pp. 113-123.	Liu CJ [???], Jin GY [???] and Kong ZC [???] (2008) Archaeobotany: Research on seeds and fruits [????-?????? ]. Shandong University Orient Archaeology Research Series. Beijing: Science Press [?????].	Wu S [???] (1983) Shandong xinshiqi shidai nongye kaogu gaishu [?????????????] Archaeological overview of Neolithic agriculture in Shandong. Nongye Kaogu [????] 2: 165-171 (in Chinese).	Wang F, Fan R, Kang HT, Jin GY, Luan FS, Fang H, Lin YH and Yuan SL (2012) Reconstructing the food structure of ancient coastal inhabitants from Beiqian village: Stable isotopic analysis of fossil human bone. Chinese Science Bull, 57: 2148-2154, doi: 10.1007/s11434-012-5029-y
Belyeavka (Kurgan 1)	Central Asia	Ukraine	46.399258	30.280976	1	1i	ass	-2650	Rassamakin, 1999; Anthony, 2007: 320	Rassamakin Y (1999) The Neolithic of the Black Sea Steppe: Dynamics of Cultural and Economic Development4500-2300 B.C. In: Levine M, Rassamakin Y, Kislenko A, Tatarintseva N (eds) Late Prehistoric Exploitation of the Eurasian Steppe. McDonald Institute Monographs: Cambridge, pp. 59-182.
Benbakou	East Asia	China	36.689366	101.507038	2	2	AMS	-2752.5	Chen et al., 2015; Dong et al., 2014	Chen FH, Dong G, Zhang D, Liu X, Jia X, An C and Jones MK (2015) Agriculture facilitated permanent human occupation of the Tibetan Plateau after 3600 BP. Science 347(6219): 248-250.	Dong GH, Wang ZL, Ren LL, Motuzaite Matuzeviciute G, Wang H, Ren X and Chen F (2014) A comparative study of radiocarbon dating charcoal and charred seeds from the same flotation samples in the Late Neolithic and Bronze Age sites in the Gansu and Qinghai Provinces, Northwest China. Radiocarbon 56: 157-163.
Bendebal	West Asia	Iran	32.364785	48.200647	2	2	ass	-4250	Miller, 1983	Miller NF (1983) Palaeoethnobotanical results from Bendebal and Jaffarabad. Cahiers de la Délégation Archéologique Française en Iran 13: 277-284.
Berenike	Africa NE	Egypt	23.910194	35.476079	3	3	ass	100.5	Cappers, 2006	Cappers RTJ (2006) Roman Foodprints at Berenike: Archaeobotanical Evidence of Subsistence and Trade in the Eastern Desert of Egypt. Los Angeles: Cotsen Institute of Archaeology, UCLA.
Berenike	Africa NE	Egypt	23.910194	35.476079	3	3	ass	400	Cappers, 2006	Cappers RTJ (2006) Roman Foodprints at Berenike: Archaeobotanical Evidence of Subsistence and Trade in the Eastern Desert of Egypt. Los Angeles: Cotsen Institute of Archaeology, UCLA.
Beth Shean	West Asia	Israel	32.5	35.43000031	2	2	ass	-2700	Liphschitz, 1989	Liphschitz N (1989) Plant economy and diet in the Early Bronze Age in Israel: A summary of present research. In: de Miroschedji P (ed.) L'urbanisation de la Palestine a l'age du Bronze ancien. Bilan et perspectives des recherches actuelles. Oxford: British Archaeological Reports 527, pp. 269 - 277.
Bhagimohari	South Asia	India	21.40349	78.85134	2	2	ass	-500	Kajale, 1989	Kajale MD (1989) Archaeobotanical investigation on Megalithic Bhagimohari, and its signi?cance. Man and Environment 13: 87-96.
Bhatkuli	South Asia	India	20.905987	77.603489	2	1	ass	50	Vishnu-Mittre and Gupta, 1968	Vishnu-Mittre and Gupta HP (1968) Plant remains from ancient Bhatkuli, District Amraoti, Maharashtra. Puratattva 2: 21-22.
Bhokardan	South Asia	India	20.258537	75.771934	2	1	ass	50	Kajale, 1974	Kajale MD (1974) Plant economy at Bhokardan. In: Deo SB and Gupte RS (eds) Excavations at Bhokardan (Bhogavardhana). Nagpur & Aurungabad: Nagpur & Marathwada University, pp. 217-224.
Bhon	South Asia	India	20.92152	76.65064	3	2	ass	-100	Deotare, 2006	Deotare DC (2006) Late Holocene Climatic Change: Archaeological Evidence from the Purna Basin, Maharashtra. Journal Geological Society of India 68: 517-526.
Bianbiandong	East Asia	China	36.061664	118.471404	1	2	C14	-5150	Sun et al., 2014	Sun B, Wagner M, Zhao Z, Li G, Wu X and Tarasov PE (2014) Archaeological discovery and research at Bianbiandong early Neolithic cave site, Shandong, China. Quaternary International 348: 169-182
Bianjiashan	East Asia	China	30.37308	119.98819	2	1	ass	-2450	Zheng et al., 2014; The Team Study on Early Agriculture, 2011	Zheng Y, Crawford GW and Chen X (2014) Archaeological evidence for peach (Prunus persica) cultivation and domestication in China. PLoS ONE 9(9): e106595. doi:10.1371/journal.pone.0106595	The Team Study on Agriculture (2011) Formative period of Chinese civilizations agricultural economic characteristics. In: CASS Technology Archaeology Center (ed.) Technology Archaeology. Beijing: Science Press, pp. 135.
Bibongri	East Asia	Korea South	35.399956	128.616613	2	1	AMS nuts	-4220	Lee, 2011	Lee G-A (2011) The Transition from Foraging to Farming in Prehistoric Korea. Current Anthropology 52(S4): S307-S329.
Bir-Kot-Ghwandai	South Asia	Pakistan	34.68333	72.2	2	1	ass	-1550	Costantini, 1987	Costantini L (1987) Appendix B. Vegetal remains. In: Stacul G (ed) Prehistoric and Protohistoric Swat, Pakistan. Rome: Instituto Italiano per il Medio ed Estremo Orientale, pp. 155165.
Biryuzovaya Katun 1	Central Asia	Russia	51.820816	85.757963	1	1	ass	250	Ryabogina and Ivanov, 2011; Kiryushin et al., 2006	Ryabogina NE and Ivanov SN (2011) Ancient agriculture in western Siberia: Problems of argumentation, paleoethnobotanic methods, and analysis of data. Archaeology. Ethnology and Anthropology of Eurasia 39(4): 96106.	Kiryushin KY, Silanteva MM, Semibratov VP and Terekhina TA [??????? ??, ?????????? ??, ?????????? ??, ???????? ?? (2006). Palaeobotanical evidence from the study of material collected from Biryuzovaya Katun 1: [????????????????? ?????? ?? ?????????? ???????????? ??????? ????????? ??????-1]. In: ?????????? ? ???????? ??????????? ???????? ?????????? ????: ????????? ????????????? ??????-????????????…
Bo?azköy	West Asia	Turkey	40.02000046	34.66999817	2	2	ass	-1500	Hopf, 1992; Neef, 2001	Hopf M (1992) Plant remains from Bo?azköy. Review of Palaeobotany and Palynology 73: 99-104.	Neef R (2001) Getreide im Silokomplex an der Poternenmauer (Bo?azköy) - erste Aussagen zur Landwirtschaft. Archäologischer Anzeiger 3: 335-341.
Bolotnoe (Kurgan)	Central Asia	Ukraine	45.620056	34.298557	1	1	ass	-2400	Rassamakin, 1999	Rassamakin Y (1999) The Neolithic of the Black Sea Steppe: Dynamics of Cultural and Economic Development4500-2300 B.C. In: Levine M, Rassamakin Y, Kislenko A, Tatarintseva N (eds) Late Prehistoric Exploitation of the Eurasian Steppe. McDonald Institute Monographs: Cambridge, pp. 59-182.
Bosra	West Asia	Syria	32.516564	36.480327	2	2	ass	100	Willcox, 2003	Willcox G (2003) Léconomie végétale à Bosra et à Si: résultats danalyse de restes végétaux carbonisés des périodes romaine, byzantine et islamique. In: Dentzer-Feydy J, Dentzer J-M and Blanc P-M (eds) Hauran II. Beyrouth: Institut français darchéologie du Proche-Orient, pp. 177-184.
Boxian Diaoyutai	East Asia	China	33.75219088	115.9149499	2	2	ass	-700.5	Yang, 1963; cited in Zhao, 2009	Yang J [???] (1963) Anhui Diaoyutai Chutu Xiaomai Niandai Shangque ????????????? [On the Date of Wheat Unearthed from the Diaoyutai Site in Anhui]. ?? Kaogu 11: 630-6311 (in Chinese)	Zhao M [??] (2009) Shandong sheng Jimo Beiqian yizhi tanhua zhiwu yicun yanjiu ?????????????????. Unpublished Masters thesis, Department of Archaeology, Shandong University, ????????, Jinan ?? (in Chinese).
Boziklik	East Asia	China	42.947052	89.551169	3	1	AMS	1347.5	Qiu et al., 2012	Qiu Z, Zhang Y, Bedigian D, Li X, Wang C and Jiang H (2012) Sesame Utilization in China: New Archaeobotanical Evidence from Xinjiang. Economic Botany 66: 255263 doi:10.1007/s12231-012-9204-5
Buhen	Africa NE	Egypt	21.901968	31.279125	2	1	ass	-2500	Fuller, unpublished	Fuller DQ (unpublished) Botanical work on material from Buhen Fort held at the Petrie Museum UCL
Burthana	South Asia	India	28.91859	75.959573	2	3	C14	-2235	Willcox, 1992; Murphy and Fuller, unpublished	Willcox G (1992) Some differences between crops of Near Eastern origin and those from the tropics. In: Jarrige C (ed) South Asian Archaeology 1989. Madison: Prehistory Press, pp. 291-299.	Murphy C and Fuller DQ, unpublished. Examination of botanical material held by Willcox from Burthana
Burzahom	South Asia	India	34.16667	73.9	2	3	C14	-2050	Lone et al., 1993	Lone FA, Khan M and Buth GM (1993) PalaeoethnobotanyPlants and Ancient Man in Kashmir. Rotterdam: AA Balkema.
Burzahom	South Asia	India	34.16667	73.9	2	3	C14	-1350	Lone et al., 1993	Lone FA, Khan M and Buth GM (1993) PalaeoethnobotanyPlants and Ancient Man in Kashmir. Rotterdam: AA Balkema.
Burzahom	South Asia	India	34.16667	73.9	2	3	C14	-800	Lone et al., 1993	Lone FA, Khan M and Buth GM (1993) PalaeoethnobotanyPlants and Ancient Man in Kashmir. Rotterdam: AA Balkema.
Burzahom	South Asia	India	34.16667	73.9	2	3	C14	-200	Lone et al., 1993	Lone FA, Khan M and Buth GM (1993) PalaeoethnobotanyPlants and Ancient Man in Kashmir. Rotterdam: AA Balkema.
Buziping	East Asia	China	35.459109	104.466885	2	2	C14	-2850	An et al., 2014, Jia et al., 2013, Lee et al., 2007	An CB, Li H, Dong WM, Chen YF, Zhao YT and Shi C (2014) How prehistoric humans use plant resources to adapt to environmental change: A case study in the western Chinese Loess Plateau during Qijia Period. The Holocene 24(4): 512517.	Jia X, Dong GH, Li H, Brunson K, Chen FH, Ma, M, Wang, H, An CB and Zhang K (2013) The development of agriculture and its impact on cultural expansion during the late Neolithic in the western Loess Plateau, China. The Holocene 23: 8390.	Lee GA, Crawford GW, Liu L and Chen XC (2007) Plants and people from the early Neolithic to Shang periods in North China. Proceedings of the National Academy of Sciences of the United States of America 104(3): 10871092.
Buziping	East Asia	China	35.459109	104.466885	2	2	C14	-2055	An et al., 2014, Jia et al., 2013	An CB, Li H, Dong WM, Chen YF, Zhao YT and Shi C (2014) How prehistoric humans use plant resources to adapt to environmental change: A case study in the western Chinese Loess Plateau during Qijia Period. The Holocene 24(4): 512517.	Jia X, Dong GH, Li H, Brunson K, Chen FH, Ma, M, Wang, H, An CB and Zhang K (2013) The development of agriculture and its impact on cultural expansion during the late Neolithic in the western Loess Plateau, China. The Holocene 23: 8390.	Lee GA, Crawford GW, Liu L and Chen XC (2007) Plants and people from the early Neolithic to Shang periods in North China. Proceedings of the National Academy of Sciences of the United States of America 104(3): 10871092.
Çadir Höyük	West Asia	Turkey	39.66999817	35.15000153	2	2	ass	-4100	Chernoff and Harnischfeger, 1996	Chernoff MC and Harnischfeger TM (1996) Preliminary report on botanical remains from Çadir Höyük (1994 season). Anatolica 22: 159-179.
Cafer Hoyuk	West Asia	Turkey	38.42	38.75	1	3	C14	-8100	de Moulins, 1997	de Moulins D (1997) Agricultural changes at Euphrates and steppe sites in the mid-8th to the 6th millennium BC. British Archaeological Reports, International Series 683. Oxford: Archaeopress.
Cafer Hoyuk	West Asia	Turkey	38.42	38.75	1	3	C14	-7800	de Moulins, 1997	de Moulins D (1997) Agricultural changes at Euphrates and steppe sites in the mid-8th to the 6th millennium BC. British Archaeological Reports, International Series 683. Oxford: Archaeopress.
Cafer Hoyuk	West Asia	Turkey	38.42	38.75	1	3	C14/ass	-7350	de Moulins, 1997	de Moulins D (1997) Agricultural changes at Euphrates and steppe sites in the mid-8th to the 6th millennium BC. British Archaeological Reports, International Series 683. Oxford: Archaeopress.
Can Hassan III	West Asia	Turkey	37.263492	33.327873	3	3	16 C14 dates	-7150	Hillman, 1972, 1978; Renfrew, 1968; Fairbairn pers comm.	Hillman GC (1972) The plant remains. [In: French DH (ed.) Excavations at Can Hasan III 1969-1970]. In: Higgs ES (ed.) Papers in Economic Prehistory. Cambridge: Cambridge University Press, Cambridge, pp. 182-188 [180-190].	Hillman G (1978) On the origins of domestic rye - Secale cereale: the finds from aceramic Can Hasan III in Turkey. Anatolian Studies 28: 157-174.	Renfrew J (1968) A note on the Neolithic grain from Can Hasan. Anatolian Studies 18: 55-56.
Cangdi	East Asia	China	35.472904	111.36789	2	3	ass	-3300	Song, 2011	Song J (2011) The agricultural economy during the Longshan period: an archaeobotanical perspective from Shandong and Shanxi. Unpublished PhD Thesis. UCL. London
Caodalianhuxi	East Asia	China	37.091864	100.402783	1	1	AMS	-1007	Chen et al., 2015	Chen FH, Dong G, Zhang D, Liu X, Jia X, An C and Jones MK (2015) Agriculture facilitated permanent human occupation of the Tibetan Plateau after 3600 BP. Science 347(6219): 248-250.
Catalhoyuk East	West Asia	Turkey	37.66587	32.826889	3	3	AMS	-6750	Fairbairn et al, 2012	Fairbairn A, Asouti E, Near J and Martinoli D (2012) Macro-botanical evidence for plant use at Neolithic Çatalhöyük south-central Anatolia, Turkey. Vegetation History Archaeobotany 11: 41-54.
Çayönü	West Asia	Turkey	38.21815	39.725498	3	2	ass	-9500	van Zeist and de Roller, 1992, 2003	van Zeist W and de Roller GJ (1992) The plant husbandry of aceramic Çayönü, S.E.Turkey. Palaeohistoria 33/34: 65-96.	van Zeist W and de Roller GJ (2003) The Çayönü Archaeobotanical Record. In: van Zeist W (ed.) Reports on Archaeobotanical Studies in the Old World. Groningen: The Groningen Institute of Archaeology, University of Groningen, pp. 143-166.
Çayönü	West Asia	Turkey	38.21815	39.725498	3	2	C14	-8550	van Zeist and de Roller, 1992, 2003	van Zeist W and de Roller GJ (1992) The plant husbandry of aceramic Çayönü, S.E.Turkey. Palaeohistoria 33/34: 65-96.	van Zeist W and de Roller GJ (2003) The Çayönü Archaeobotanical Record. In: van Zeist W (ed.) Reports on Archaeobotanical Studies in the Old World. Groningen: The Groningen Institute of Archaeology, University of Groningen, pp. 143-166.
Çayönü	West Asia	Turkey	38.21815	39.725498	3	2	C14	-8250	van Zeist and de Roller, 1992, 2003	van Zeist W and de Roller GJ (1992) The plant husbandry of aceramic Çayönü, S.E.Turkey. Palaeohistoria 33/34: 65-96.	van Zeist W and de Roller GJ (2003) The Çayönü Archaeobotanical Record. In: van Zeist W (ed.) Reports on Archaeobotanical Studies in the Old World. Groningen: The Groningen Institute of Archaeology, University of Groningen, pp. 143-166.
Çayönü	West Asia	Turkey	38.21815	39.725498	3	2	C14	-7765	van Zeist and de Roller, 1992, 2003	van Zeist W and de Roller GJ (1992) The plant husbandry of aceramic Çayönü, S.E.Turkey. Palaeohistoria 33/34: 65-96.	van Zeist W and de Roller GJ (2003) The Çayönü Archaeobotanical Record. In: van Zeist W (ed.) Reports on Archaeobotanical Studies in the Old World. Groningen: The Groningen Institute of Archaeology, University of Groningen, pp. 143-166.
Çayönü	West Asia	Turkey	38.21815	39.725498	3	2	C14	-6980	van Zeist and de Roller, 1992, 2003	van Zeist W and de Roller GJ (1992) The plant husbandry of aceramic Çayönü, S.E.Turkey. Palaeohistoria 33/34: 65-96.	van Zeist W and de Roller GJ (2003) The Çayönü Archaeobotanical Record. In: van Zeist W (ed.) Reports on Archaeobotanical Studies in the Old World. Groningen: The Groningen Institute of Archaeology, University of Groningen, pp. 143-166.
Çayönü	West Asia	Turkey	38.21815	39.725498	3	2	ass	-6400	van Zeist and de Roller, 1992, 2003	van Zeist W and de Roller GJ (1992) The plant husbandry of aceramic Çayönü, S.E.Turkey. Palaeohistoria 33/34: 65-96.	van Zeist W and de Roller GJ (2003) The Çayönü Archaeobotanical Record. In: van Zeist W (ed.) Reports on Archaeobotanical Studies in the Old World. Groningen: The Groningen Institute of Archaeology, University of Groningen, pp. 143-166.
Chagylly Depe	Central Asia	Turkmenistan	36.721997	60.513559	2	1	ass	-5100	Miller, 1999; Berdiev, 1966	Miller NF (1999) Agricultural development in western Central Asia in the Chalcolithic and Bronze Ages. Vegetation History and Archaeobotany 8: 13-19.	Berdiev OK [??????? OK] (1966) ??????? ????, ????? ???????? ????????????? ??????????? ???????? (Chaglly Depe, a new site of the Jeitun [Dzheytunskoy] Neolithic Culture. In: ???????? HA and ????????? ?? (eds) ???????????? ???????? ??????? ??????? ???? ? ?????????? (Kislyakov HA and Vorob'yeva MG (eds) The material culture and peoples of Central Asia and Kazakhstan): ??????, pp. 3-28.
Changdu Karuo [Qamdo Karuo]	East Asia	China	31.060907	97.209364	2	2	C14	-2850	D'Alpoim Guedes and Butler, 2014; D'Alpoim Guedes et al., 2014; D'Alpoim Guedes, 2011; Xizang Wenguanhui, 1985	dAlpoim Guedes J, Lu HL, Li YX, Spengler RN, Wu XH and Aldenderfer MS (2014) Moving agriculture onto the Tibetan plateau: the archaeobotanical evidence. Archaeological and Anthropological Sciences 6: 255-269.	dAlpoim Guedes J and Butler EE (2014) Modelling constraints on the spread of agriculture to Southwest China with thermal niche models. Quaternary International 349: 29-41.	dAlpoim Guedes J (2011) Millets, rice, social complexity, and the spread of agriculture to the Chengdu Plain and southwest China. Rice 4: 104-113.	Xizang W and Sichuan DL (1985) Changdu Karuo (The Neolithic site of Karuo in Chamdo). Beijing: Wenwu Chubanshe (in Chinese)
Changdu Karuo [Qamdo Karuo]	East Asia	China	31.060907	97.209364	2	2	C14	-2500	D'Alpoim Guedes and Butler, 2014; D'Alpoim Guedes et al., 2014; D'Alpoim Guedes, 2011; Xizang Wenguanhui, 1985	dAlpoim Guedes J, Lu HL, Li YX, Spengler RN, Wu XH and Aldenderfer MS (2014) Moving agriculture onto the Tibetan plateau: the archaeobotanical evidence. Archaeological and Anthropological Sciences 6: 255-269.	dAlpoim Guedes J and Butler EE (2014) Modelling constraints on the spread of agriculture to Southwest China with thermal niche models. Quaternary International 349: 29-41.	dAlpoim Guedes J (2011) Millets, rice, social complexity, and the spread of agriculture to the Chengdu Plain and southwest China. Rice 4: 104-113.	Xizang W and Sichuan DL (1985) Changdu Karuo (The Neolithic site of Karuo in Chamdo). Beijing: Wenwu Chubanshe (in Chinese)
Changguogou	East Asia	China	29.24802	91.771522	2	2	C14	-1125	Fu, 2001; Jin, 2007a, 2007b; dAlpoim Guedes et al. 2014	Fu DX (2001) Xizang Changgougou yizhi xin shiqi shidai nongzupowu yicun de faxian, jianding he yanjiu, The discovery, identification and research on archaeobotanical remains from the Neolithic site of Changguogou. Kaogu 3: 6674 (in Chinese).	Jin G [? ? ?] (2007a) Zhongguo zaoqi xiaomai de kaogu faxian yu yanhua ji yingxiang. ???? Kaogu Xuebao 4: 485-505 (in Chinese).	Jin G [? ? ?] (2007b), Zhongguo zaoqi xiaomai de kaogu faxian yu yanjiu [??????????????]. Nongye Kaogu 4: 1120 (in Chinese). . Nongye Kaogu 4:1120.	dAlpoim Guedes J, Lu HL, Li YX, Spengler RN, Wu XH and Aldenderfer MS (2014) Moving agriculture onto the Tibetan plateau: the archaeobotanical evidence. Archaeological and Anthropological Sciences 6: 255-269.
Chanhudaro	South Asia	Pakistan	26.173109	68.322864	2	1	ass	-2300	Vishnu-Mittre & Savithri, 1982	Vishnu-Mittre and Savithri R (1982) Food economy of the Harappans. In GL Possehl (Ed.), Harrapan civilization. A contemporary perspective. New Delhi: Oxford and IBH, pp. 205-221.
Charda	South Asia	India	27.94667	81.6111	2	2	ass	-750	Chanchala, 2002; Tewari, 2002	Chanchala S (2002) Botanical remains. In: Tewari DP (ed) Excavations at Charda. Lucknow: Jarun Prakashan, pp 6694.
Charda	South Asia	India	27.94667	81.6111	2	2	ass	-100	Chanchala, 2002	Chanchala S (2002) Botanical remains. In: Tewari DP (ed) Excavations at Charda. Lucknow: Jarun Prakashan, pp 6694.
Charda	South Asia	India	27.94667	81.6111	2	2	ass	350	Chanchala, 2002	Chanchala S (2002) Botanical remains. In: Tewari DP (ed) Excavations at Charda. Lucknow: Jarun Prakashan, pp 6694.
Charda	South Asia	India	27.94667	81.6111	2	2	ass	800	Chanchala, 2002	Chanchala S (2002) Botanical remains. In: Tewari DP (ed) Excavations at Charda. Lucknow: Jarun Prakashan, pp 6694.
Charsadda	South Asia	Pakistan	34.16806	71.738057	2	3	C14	-750	Young, 2007	Young R (2007) The Archaeobotanical remains. In: Coningham R and Ali I (eds) Charsadda. The British-Pakistani Excavations at the Bala Hisar. British Archaeological Reports International Series 1709, pp. 241-245.
Chawuhugou	East Asia	China	42.743358	86.307019	1	1	ass	-750	Zhao et al., 2012	Zhao KL [???], Li XQ [???], Zhou XY [???], Dodson J and Ji M [??](2012) ??????????????????????? [Characteristics of agricultural activies and their impact on the environment at the Xintala Site, Xinjiang, as reconstructed from archaeobotanical remains]. ????? [Quaternary Sciences] 32(2): 219-225
Chengjiazhuang	East Asia	China	35.405563	111.276222	2	2	ass	-2500	Song, 2011	Song J (2011) The agricultural economy during the Longshan period: an archaeobotanical perspective from Shandong and Shanxi. Unpublished PhD Thesis. UCL. London
Chengjiazhuang	East Asia	China	35.405563	111.276222	2	3	ass	-2275	Song, 2011	Song J (2011) The agricultural economy during the Longshan period: an archaeobotanical perspective from Shandong and Shanxi. Unpublished PhD Thesis. UCL. London
Chengtoushan	East Asia	China	29.69293	111.65572	2	3	AMS rice	-4150	Pei, 1998; Nasu et al., 2007	Pei A (1998) Notes on new advancements and revelations in the agricultural archaeology of early rice domestication in the Dongting Lake region. Antiquity 72: 878-85.	Nasu H, Momohara A, Yasuda Y, He J (2007) The occurrence and identification of Setaria italica (L.) P. Beauv. (foxtail millet) grains from the Chengtoushan site (ca. 5800 cal B.P.) in central China, with reference to the domestication centre in Asia. Vegetation History and Archaeobotany, 16(6): 481-494.
Chengyao	East Asia	China	34.39841062	113.0828926	3	3	ass	-2250	Fuller and Zhang, 2007	Fuller DQ and Zhang H (2007) A preliminary report of the survey archaeobotany of the Upper Ying Valley (Henan Province). In: School of Archaeology and Museology, Peking University and Henan Provincial Institute of Cultural Relics and Archaeology (eds) Dengfeng wangchenggang yizhi de faxian yu yanjiu (2002-2005) [Archaeological Discovery and Research at the Wangchenggang Site in Dengfeng (2002-200…
Chenzhuang	East Asia	China	37.162878	117.764545	2	2	ass	-1050	Jin, 2012; d'Aploim Guedes et al., 2015; Wang 2010	Jin G [???], Wang ZM [???], Zheng TX [???], Gao [???] and Wei CM [???] (2012) ???????????????? [Analysis of the carbonized seeds and fruits from Chenzhuang, Gaoqing, Shandong]. ???? Nanfang Wenwu 1: 147155.	dAlpoim Guedes J, Jin G and Bocinsky KR (2015) The impact of climate on the spread of rice to north-eastern China: A new look at the data from Shandong Province. PLoS ONE 10(6): e0130430. doi:10.1371/journal.pone.0130430.	Wang Z [???] (2010) ???????????????? [Analysis of the carbonized remains from the site of Chenzhuang, Gaoqing, Shandong]. Unpublished Master Thesis. Shandong University: Archaeology and Museology
Cheongok-dong (Gajaegol 1)	East Asia	Korea South	35.6522	129.32581	2	2	ass	-600	Niyama, 2007	Niyama M (2007) Charred seeds recovered from the Cheongok-dong Gajaegol site. In: Choe BI and Kim HS (eds) The Excavation Report of Cheongok-dong Gajaegol Archaeological Site. Ulsan: The Ulsan Institute of Cultural Properties, pp. 245-262.
Cherkassy	Central Asia	Russia	54.173299	55.146243	1	1	ass	-800	Ryabogina and Ivanov, 2011; Lebedeva EY, 2005	Ryabogina NE and Ivanov SN (2011) Ancient agriculture in western Siberia: Problems of argumentation, paleoethnobotanic methods, and analysis of data. Archaeology. Ethnology and Anthropology of Eurasia 39(4): 96106.	Lebedeva EYu [???????? E?] (2005) Arkheobotanika i izuchenie zemledeliya epokhi bronzy v Vostochnoi Evrope [????????????? ? ???????? ?????????? ????? ?????? ? ????????? ??????]. In: OPUS: ????????????????? ???????????? ? ?????????? (OPUS: Interdisipilinary Studies in Archaeology) Volume 4. Moscow: IA RAN, pp. 5064 (in Russian).
Chia Sabz	West Asia	Iran	33.322403	47.170139	3	3	ass	-8050	Reihl et al., 2012	Riehl S, Benz M, Conard NJ, Darabi H, Deckers K, Nashli HF and Zeidi-Kulehparcheh M (2012) Plant use in three Pre-Pottery Neolithic sites of the northern and eastern Fertile Crescent: a preliminary report. Vegetation history and archaeobotany 21(2): 95-106.
Chiping	East Asia	China	36.603001	116.251427	1	1	ass	-2150	Jin et al., 2009; d'Aploim Guedes et al., 2015	Jin G, Zhao M, Sun Z and Sun J (2009) A report on the archaeobotanical survey on the Chiping area Longshan sites. Dongfang Kaogu 6: 317-320.	dAlpoim Guedes J, Jin G and Bocinsky KR (2015) The impact of climate on the spread of rice to north-eastern China: A new look at the data from Shandong Province. PLoS ONE 10(6): e0130430. doi:10.1371/journal.pone.0130430.
Chirand	South Asia	India	25.75	84.83333	2	2	ass	-1300	Vishnu-Mittre, 1972; Vishnu-Mittre and Savithri, 1976	Vishnu-Mittre (1972) The Neolithic Plant Economy of Chirand, Bihar. The Palaeobotanist 21: 18-22.
Choga Mami	West Asia	Iraq	33.88333321	45.45	2	2	C14	-5795	Helbaek, 1972	Helbaek H (1972) Samarran irrigation agriculture at Choga Mami in Iraq. Iraq 34: 35-48.
Choga Mami	West Asia	Iraq	33.88333321	45.45	2	2	ass	-5450	Helbaek, 1972	Helbaek H (1972) Samarran irrigation agriculture at Choga Mami in Iraq. Iraq 34: 35-48.
Choga Mami	West Asia	Iraq	33.88333321	45.45	2	1	ass	-2900	Helbaek, 1972	Helbaek H (1972) Samarran irrigation agriculture at Choga Mami in Iraq. Iraq 34: 35-48.
Choga Mami	West Asia	Iraq	33.88333321	45.45	2	2	ass	-4250	Helbaek, 1972	Helbaek H (1972) Samarran irrigation agriculture at Choga Mami in Iraq. Iraq 34: 35-48.
Chogha Bonut	West Asia	Iran	32.22261	48.504769	2	1	C-14	-7250	Alizadeh, 2003; Miller, 2003	Alizadeh A (2003) Excavations at the Prehistoric Mound of Chogha Bonut, Khuzestan, Iran. Chicago: Oriental Institute of the University of Chicago.	Miller NF (2003) Plant remains from the 1996 excavation. In Alizadeh A (2003) Excavations at the Prehistoric Mound of Chogha Bonut, Khuzestan, Iran. Excavations at the Prehistoric Mound of Chogha Bonut, Khuzestan, Iran. Seasons 1976/77, 1977/78 and 1996 (OIP 120). Chicago: Oriental Institute of the University of Chicago, pp. 123-128.
Chogha Golan	West Asia	Iran	33.391085	46.274762	2	3	AMS Hv	-8875	Reihl et al., 2013; Weide et al., 2015	Riehl S, Zeidi M and Conard NJ (2013) Emergence of agriculture in the foothills of the Zagros Mountains of Iran. Science 341(6141): 6567.	Weide A, Reihl S, Zeidi M and Conard NJ (2015) Using new morphological criteria to identify domesticated emmer wheat at the Aceramic Neolithic site of Chogha Golan (Iran). Journal of Archaeological Science 57: 109118.
Chogha Golan	West Asia	Iran	33.391085	46.274762	2	3	AMS Hv	-8275	Reihl et al., 2013; Weide et al., 2015	Riehl S, Zeidi M and Conard NJ (2013) Emergence of agriculture in the foothills of the Zagros Mountains of Iran. Science 341(6141): 6567.	Weide A, Reihl S, Zeidi M and Conard NJ (2015) Using new morphological criteria to identify domesticated emmer wheat at the Aceramic Neolithic site of Chogha Golan (Iran). Journal of Archaeological Science 57: 109118.
Chogha Golan	West Asia	Iran	33.391085	46.274762	2	3	AMS Hv	-7975	Reihl et al., 2013; Weide et al., 2015	Riehl S, Zeidi M and Conard NJ (2013) Emergence of agriculture in the foothills of the Zagros Mountains of Iran. Science 341(6141): 6567.	Weide A, Reihl S, Zeidi M and Conard NJ (2015) Using new morphological criteria to identify domesticated emmer wheat at the Aceramic Neolithic site of Chogha Golan (Iran). Journal of Archaeological Science 57: 109118.
Chungliyimti	South Asia	India	26.25138889	94.61666667	2	2	ass	1100	Pokharia et al., 2013	Vishnu-Mittre and Savithri R (1976) Ancient plant economy at Inamgaon. Puratattva 8: 5563.
Cishan	East Asia	China	36.575851	114.124072	2	1	C14	-5925	Yan, 1992, Lu et al., 2008; Liu et al., 2008: 190, site 5: 165, site 2	Yan W (1992) Origins of agriculture and animal husbandry in China. In: Aikens CM and Song NR (eds) Pacific Northeast Asia in Prehistory: hunter-fisher-gatherers, farmers, and sociopolitical elites. Pullman, Washington: Washington State University Press, pp. 113-123.	Lu, HY, Zhang JP, Liu K-b, Wu NQ, Li YM, Zhou KS, Ye ML, Zhang TY, Zhang HJ, Yang XY, Shen LC, Xu DK and Li Q (2009) Earliest domestication of common millet (Panicum miliaceum) in East Asia extended to 10,000 years ago. Proceedings Natural Academy Sciences U.S.A. 106(18): 73677372.	Liu CJ [???], Jin GY [???] and Kong ZC [???] (2008) Archaeobotany: Research on seeds and fruits [????-?????? ]. Shandong University Orient Archaeology Research Series. Beijing: Science Press [?????].
Cuicun east	East Asia	China	35.50518768	111.4734987	2	2	ass	-2500	Song, 2011	Song J (2011) The agricultural economy during the Longshan period: an archaeobotanical perspective from Shandong and Shanxi. Unpublished PhD Thesis. UCL. London
Cuimazhuang	East Asia	China	36.544655	116.893448	2	2	ass	-1050	Wu et al., 2010; d'Aploim Guedes et al., 2015	Wu W, Han J and Jin G (2010) A report on the archaeobotanical remains from the Majiazhuang site in Jinan. Dongfang Kaogu 7: 351-357.	dAlpoim Guedes J, Jin G and Bocinsky KR (2015) The impact of climate on the spread of rice to north-eastern China: A new look at the data from Shandong Province. PLoS ONE 10(6): e0130430. doi:10.1371/journal.pone.0130430.
Dadiwan	East Asia	China	35.00873	105.906373	3	3	ass	-2100	An et al., 2014, Jia et al., 2013	An CB, Li H, Dong WM, Chen YF, Zhao YT and Shi C (2014) How prehistoric humans use plant resources to adapt to environmental change: A case study in the western Chinese Loess Plateau during Qijia Period. The Holocene 24(4): 512517.	Jia X, Dong GH, Li H, Brunson K, Chen FH, Ma, M, Wang, H, An CB and Zhang K (2013) The development of agriculture and its impact on cultural expansion during the late Neolithic in the western Loess Plateau, China. The Holocene 23: 8390.
Dadiwan	East Asia	China	35.009078	105.904489	3	1	AMS	-931	Dodson et al., 2013	Dodson JR, Li XQ, Zhou XY, Zhao KL, Sun N, and Atahan P (2013) Origin and spread of wheat in China. Quaternary Science Reviews 72: 108-111.
Dadiwan I	East Asia	China	35.00789	105.908933	3	2	C14	-5465	Liu et al., 2004; Barton, 2009	Liu CZ, Kong ZC and Lang SD (2004) Dadiwan yizhi nongye zhiwu yicun yu renli shengcun de huanjing tantao (Plant remains at the Dadiwan site and a discussion of human adaptation to the environment). Zhongyuan Wenwu (Cultural Relics of Central China) 4: 26-30 (in Chinese).	Barton LW (2009) Early Food Production in Chinas Western Loess Plateau. Unpublished PhD. University of California: Davis.
Dadiwan II	East Asia	China	35.00789	105.908933	3	3	C14	-4150	Liu et al., 2004; Barton, 2009	Liu CZ, Kong ZC and Lang SD (2004) Dadiwan yizhi nongye zhiwu yicun yu renli shengcun de huanjing tantao (Plant remains at the Dadiwan site and a discussion of human adaptation to the environment). Zhongyuan Wenwu (Cultural Relics of Central China) 4: 26-30 (in Chinese).	Barton LW (2009) Early Food Production in Chinas Western Loess Plateau. Unpublished PhD. University of California: Davis.
Dadiwan III	East Asia	China	35.00789	105.908933	3	3	C14	-3350	Liu et al., 2004; Cui et al., 2010	Liu CZ, Kong ZC and Lang SD (2004) Dadiwan yizhi nongye zhiwu yicun yu renli shengcun de huanjing tantao (Plant remains at the Dadiwan site and a discussion of human adaptation to the environment). Zhongyuan Wenwu (Cultural Relics of Central China) 4: 26-30 (in Chinese).	Cui TX, Yang Q, Yu JC, Zhou SL and Zhao CH (2010) Microwear analysis of a bone-handled microblade excavated at Shangzhai site in Beijing: Evidences from ESEM. Science China, Earth Sciences 53(9): 1335-1342.
Dadunzi	East Asia	China	25.71283	101.8821	2	2	C14	-1475	Jin Hetian et al., 2014	Jin H, Liu X, Min R, Li X and Wu X. 2014. Early Subsistence Practices at prehistoric Dadunzi in Yuanmou, Yunnan: New Evidence for the Origins of Early Agriculture in southwest China. In Hein A (ed.) The Crescent-shaped cultural-communication belt: Tong Enzhengs Model in Retrospect: An examination of methodological, theoretical and material concerns of long distance interactions in East Asia. B…
Daechon-ri	East Asia	Korea South	36.28123	127.56677	2	2	C14	-2925	Han et al., 2003; Lee G-A., 2009	Han C-G, Kim G-Y and Koo J-J (2003) The Daecheon-ri Neolithic Site at Okcheon-gun. Hannam University Central Museum, Daejeon (in Korean).	Lee G-A (2009) Reviewing the Early Studies of Plant Remains from the Heunamri site. In: Ahn S-M and Lee J-J (eds) Recent Trends of Study on Prehistoric Agriculture. Seoul: Sahoepyongron, pp. 302-310.
Dahezhuang	East Asia	China	35.76571752	103.1578852	2	2	ass	-1750	Liu et al., 2008	Liu CJ [???], Jin GY [???] and Kong ZC [???] (2008) Archaeobotany: Research on seeds and fruits [????-?????? ]. Shandong University Orient Archaeology Research Series. Beijing: Science Press [?????].
Daimabad	South Asia	India	19.502662	74.692349	2	2	C14	-1850	Kajale, 1977	Kajale MD (1977) On the botanical findings from excavations at Daimabad, a Chalcolithic site in Western Maharashtra. Current Science 46: 818-819.
Daimabad	South Asia	India	19.502662	74.692349	2	2	C14	-1600	Kajale, 1977	Kajale MD (1977) On the botanical findings from excavations at Daimabad, a Chalcolithic site in Western Maharashtra. Current Science 46: 818-819.
Daimabad	South Asia	India	19.502662	74.692349	2	2	ass	-1300	Vishnu-Mittre et al., 1986, 1984	Vishnu-Mittre, Shama A and Chanchala (1986) Ancient plant economy at Daimabad. In: Sali SA (ed) Daimabad 1976-77. New Delhi: Archaeological Survey of India, pp. 588-627.	Vishnu-Mittre, Sharma A and Chanchala S (1984) Palaeobotanical and pollen analytical investigations. Indian Archaeology 1981-82 - A Review: 106-110.
Daimabad	South Asia	India	19.502662	74.692349	2	2	ass	-1300	Kajale, 1977	Kajale MD (1977) On the botanical findings from excavations at Daimabad, a Chalcolithic site in Western Maharashtra. Current Science 46: 818-819.
Dakhleh Oasis sites	Africa NE	Egypt	25.51666667	29.16666667	2	3	ass	-6025	Thanheiser, 2011	Thanheiser U (2011) Island of the blessed: 8000 years of plant exploitation in the Dakhleh Oasis, Egypt. In: Fahmy AG, Kahlheber S, DAndrea AC (eds) Windows on the African Past: Current Approaches to African Archaeobotany. Africa Magna Verlag, Frankfurt, pp. 79-90.	Thanheiser U (1999) Plant remains from Kellis: First Results: In Hope CA and Mills AJ (eds) Dakhleh Oasis Project: Preliminary Reports on the 19921993 and 19931994 Field Seasons, 8993. Thanheiser (2002) Roman Agriculture and Gardening in Egypt as seen from Kellis (With contributions by Walter J and Hope CA). In: Hope CA and Bowen GE (eds) Dakhleh Oasis Project: Preliminary Reports on the 1994…
Dalitaliha	East Asia	China	36.438532	96.455061	3	3	ass	-1250	Flad et al., 2010	Flad R, Li SC, Wu XH and Zhao Z (2010) Early wheat in China: Results from new studies at Donghuishan in the Hexi Corridor. The Holocene 20: 955965.
Damdama	South Asia	India	25.86944	82.18222	2	2	AMS Ors Hv	-2300	Saraswat, 2004, 2005; Kajale, 1990	Saraswat KS (2004) Plant economy at Mesolithic Damdama, Pratapgarh Distirct. In: Abstracts, U. P. National Seminar on the Archaeology of the Gange Plain, Joint Annual Conference of the Indian Archaeological Society, Indian Society of Prehistoric and Quaternary Studies, Indian History and Culture Society, December 2004. Lucknow: Uttar Pradesh Department of Archaeology.	Saraswat KS (2005) Agricultural background of the early farming communities in the Middle Ganga Plain. Pragdhara 15: 145-177.	Kajale MD (1990) Some initial observations on palaeobotanical evidence for Mesolithic plant economy from excavations at Damdama, Pratapgarh, Uttar Pradesh. In: Ghosh NC and Chakrabarti S (eds) Adaptation and Other Essays.Santiniketan: Visva Bharati Research Publications, pp 98-102.
Dangwada	South Asia	India	22.95472	75.62806	1	1	ass	-1750	Vishnu-Mittre et al., 1984; Kajale, 1991	Vishnu-Mittre, Sharma A and Chanchala S (1984) Palaeobotanical and pollen analytical investigations. Indian Archaeology 1981-82 - A Review: 106-110.	Kajale MD (1991) Current status of Indian palaeoethnobotany: introduced and indigenous food plants with a discussion of the historical and evolutionary development of Indian agriculture and agricultural systems in general. In: Renfrew JM (ed), New Light on Early Farming - Recent Developments in Palaeoethnobotany. Edinburgh: Edinburgh University Press, pp 155-189.
Dangwada	South Asia	India	22.95472	75.62806	1	1	ass	0	Vishnu-Mittre et al., 1984; Kajale, 1991	Vishnu-Mittre, Sharma A and Chanchala S (1984) Palaeobotanical and pollen analytical investigations. Indian Archaeology 1981-82 - A Review: 106-110.	Kajale MD (1991) Current status of Indian palaeoethnobotany: introduced and indigenous food plants with a discussion of the historical and evolutionary development of Indian agriculture and agricultural systems in general. In: Renfrew JM (ed), New Light on Early Farming - Recent Developments in Palaeoethnobotany. Edinburgh: Edinburgh University Press, pp 155-189.
Dashanqian	East Asia	China	42.11330994	118.6781643	2	2	ass	-850	Wang, 2007	Wang L [???] (2007) ?????????????????????????????? (Economy and Environment of the Lower Xiajiadian: A Perspective from Archaeological Data of the Dashanqian Site). Bianjiang Kaogu Yanjiu 6: 350-357 (in Chinese).
Daun-dong	East Asia	Korea South	35.55624	129.2757	2	3	AMS rice	-660	Crawford and Lee, 2003; Lee, 2011; Kim, 2013	Crawford GW and Lee G-A (2003) Agricultural origins in the Korean peninsula. Antiquity 77(295): 87-95.	Lee G-A (2011) The Transition from Foraging to Farming in Prehistoric Korea. Current Anthropology 52(S4): S307-S329.	Kim M (2013) Wheat in ancient Korea: a size comparison of carbonized kernels. Journal of Archaeological Science 40: 517-525.
Daxinzhuang	East Asia	China	36.711332	117.106332	3	3	AMS	-1327.5	Chen, 2007; Zhu, 2013; Chen and Fang, 2008	Chen X [???] (2007). Haidai Diqu Xinshiqi Shidai, Wanqi zhi Qingtong Shidai Nongye Wendingxing Kaocha, ??????????????????????? (An Examination of the Continuity of Agriculture in the Haidai Region from the Late Neolithic through the Bronze Age). Unpublished PhD dissertation, Shandong University.	Chen X and Fang H (2008) A case study of agriculture in the Shang Dynasty: Macro plant remains from the Daxinzhuang site, Jinan, China. Dongfang Kaogu 4: 47-68.	Zhu Y (2013) The Early Neolithic in the Central Yellow River Valley, c. 70004000 BC. In: Underhill AP (ed.) A Companion to Chinese Archaeology. Oxford: Blackwell, pp. 171-193.
Daxinzhuang	East Asia	China	36.711332	117.106332	3	3	AMS	-1177.5	Chen, 2007; Zhu, 2013; Chen and Fang, 2008	Chen X [???] (2007). Haidai Diqu Xinshiqi Shidai, Wanqi zhi Qingtong Shidai Nongye Wendingxing Kaocha, ??????????????????????? (An Examination of the Continuity of Agriculture in the Haidai Region from the Late Neolithic through the Bronze Age). Unpublished PhD dissertation, Shandong University.	Chen X and Fang H (2008) A case study of agriculture in the Shang Dynasty: Macro plant remains from the Daxinzhuang site, Jinan, China. Dongfang Kaogu 4: 47-68.	Zhu Y (2013) The Early Neolithic in the Central Yellow River Valley, c. 70004000 BC. In: Underhill AP (ed.) A Companion to Chinese Archaeology. Oxford: Blackwell, pp. 171-193.
Daxinzhuang	East Asia	China	36.711332	117.106332	3	3	AMS	-1092.5	Chen, 2007; Zhu, 2013; Chen and Fang, 2008	Chen X [???] (2007). Haidai Diqu Xinshiqi Shidai, Wanqi zhi Qingtong Shidai Nongye Wendingxing Kaocha, ??????????????????????? (An Examination of the Continuity of Agriculture in the Haidai Region from the Late Neolithic through the Bronze Age). Unpublished PhD dissertation, Shandong University.	Chen X and Fang H (2008) A case study of agriculture in the Shang Dynasty: Macro plant remains from the Daxinzhuang site, Jinan, China. Dongfang Kaogu 4: 47-68.	Zhu Y (2013) The Early Neolithic in the Central Yellow River Valley, c. 70004000 BC. In: Underhill AP (ed.) A Companion to Chinese Archaeology. Oxford: Blackwell, pp. 171-193.
Daze south	East Asia	China	35.30367303	111.2918965	2	2	ass	-1725	Song, 2011	Song J (2011) The agricultural economy during the Longshan period: an archaeobotanical perspective from Shandong and Shanxi. Unpublished PhD Thesis. UCL. London
Dazhang	East Asia	China	34.21553611	112.793975	1	1	ass	-3250	Yan, 1992; Liu et al., 2008: 166, site 22	Yan W (1992) Origins of agriculture and animal husbandry in China. In: Aikens CM and Song NR (eds) Pacific Northeast Asia in Prehistory: hunter-fisher-gatherers, farmers, and sociopolitical elites. Pullman. Washington: Washington State University Press, pp. 113-123.	Liu CJ [???], Jin GY [???] and Kong ZC [???] (2008) Archaeobotany: Research on seeds and fruits [????-?????? ]. Shandong University Orient Archaeology Research Series. Beijing: Science Press [?????].
Deir'Alla	West Asia	Jordan	32.18999863	35.61999893	2	3	C14	-1410	van Zeist, 1973; Neef, 1989	van Zeist W and Heeres JAH (1973) Palaeobotanical Studies of Deir'Alla, Jordan. Paléorient 1: 21-37.	Neef R (1989) IIIa Plants. In: van der Kooij G and Ibrahim MM (eds). Picking up the threads... a continuing review of excavations at Deir Alla, Jordan. Leiden: University of Leiden, Archaeological Centre, pp. 30-37.
Demirkoy	West Asia	Iraq	37.88333333	41.08333333	2	2	C14	-9360	Savard et al, 2006	Savard M, Nesbitt M and Jones MK (2006) The role of wild grasses in subsistence and sedentism: new evidence from the northern Fertile Crescent. World Archaeology 38: 179-196.
Diantoubao	East Asia	China	35.337395	111.31708	2	3	ass	-3300	Song, 2011	Song J (2011) The agricultural economy during the Longshan period: an archaeobotanical perspective from Shandong and Shanxi. Unpublished PhD Thesis. UCL. London
Diantoubao (North)	East Asia	China	35.3375	111.317078	2	3	ass	-3300	Song, 2011	Song J (2011) The agricultural economy during the Longshan period: an archaeobotanical perspective from Shandong and Shanxi. Unpublished PhD Thesis. UCL. London
Diantoubao (North)	East Asia	China	35.3375	111.317078	2	3	ass	-2750	Song, 2011	Song J (2011) The agricultural economy during the Longshan period: an archaeobotanical perspective from Shandong and Shanxi. Unpublished PhD Thesis. UCL. London
Diban	West Asia	Syria	34.993298	40.561584	2	3	ass	825	Samuel, 2001	Samuel D (2001) Archaeobotanical evidence and analysis. In: Berthier S (ed.) Peuplement rural e aménagements hydroagricoles dans la moyenne vallée de lEuphrate fin VIIe-XIXe siècle. Damascus: Institut Français d'Études Arabes de Damas, pp. 343-481.
Dingdian	East Asia	China	35.393772	111.25799	2	3	ass	-3650	Song, 2011	Song J (2011) The agricultural economy during the Longshan period: an archaeobotanical perspective from Shandong and Shanxi. Unpublished PhD Thesis. UCL. London
Dingdian	East Asia	China	35.393772	111.25799	2	2	ass	-2750	Song, 2011	Song J (2011) The agricultural economy during the Longshan period: an archaeobotanical perspective from Shandong and Shanxi. Unpublished PhD Thesis. UCL. London
Dingjiazhai	East Asia	China	38.967611	112.789883	2	3	ass	-2200	Jiang, 2011	Jiang YC (2011) Hutuohe shangyou kagou diaocha chutu zhiwu yicun chubu yanjiu [Preliminary Analysis of Plant Remains from Archaeological Regional Survey in the Upper Hutou River Valley). Unpublished BA thesis. Peking University, Beijing (in Chinese).
Dingzhuang	East Asia	China	34.049885	113.818427	1	1	ass	-6000	Wu, 1983; Song, 2011; Zhu, 2013; Cohen, 1998	Wu Z [? ? ?] (1983) ? ? ? (A Study of Ancient Millets). Shiqian Yanjiu 1983(1 ): 151-155 (in Chinese).	Song J (2011) The agricultural economy during the Longshan period: an archaeobotanical perspective from Shandong and Shanxi. Unpublished PhD Thesis. UCL. London	Zhu Y (2013) The Early Neolithic in the Central Yellow River Valley, c. 70004000 BC. In: Underhill AP (ed.) A Companion to Chinese Archaeology. Oxford: Blackwell, pp. 171-193.	Cohen DJ (1998) The origins of domesticated cereals and the Pleistocene-Holocene transition in East Asia. Review of Archaeology 19(2): 2229.
Djade	West Asia	Syria	36.67	38.18	2	3	AMS	-8485	Willcox et al., 2008	Willcox G, Fornite S and Herveux L (2008) Early Holocene cultivation before domestication in northern Syria. Vegetation, History and Archaeobotany 17(3): 313-325.
Djarkutan	Central Asia	Uzbekistan	37.667779	67.083356	2	2	ass	-1950	Miller, 1999	Miller NF (1999) Agricultural development in western Central Asia in the Chalcolithic and Bronze Ages. Vegetation History and Archaeobotany 8: 13-19.
Djeitun	Central Asia	Turkmenistan	38.312038	58.218826	2	3	AMS	-6000	Charles and Bogaard, 2010	Charles M and Bogaard A (2010) Charred plant macro?remains from Jeitun: implications for early cultivation and herding practices in western Central Asia. In: Harris DR (ed.) Origins of Agriculture in western Central Asia: archaeological and environmental investigations in southern Turkmenistan. Philadelphia: University of Pennsylvania Press, pp. 150-165.
Dongfengxinan	East Asia	China	36.032221	101.984006	1	2	AMS	-1257	Chen et al., 2015; Dong et al., 2014	Chen FH, Dong G, Zhang D, Liu X, Jia X, An C and Jones MK (2015) Agriculture facilitated permanent human occupation of the Tibetan Plateau after 3600 BP. Science 347(6219): 248-250.	Dong GH, Wang ZL, Ren LL, Motuzaite Matuzeviciute G, Wang H, Ren X and Chen F (2014) A comparative study of radiocarbon dating charcoal and charred seeds from the same flotation samples in the Late Neolithic and Bronze Age sites in the Gansu and Qinghai Provinces, Northwest China. Radiocarbon 56: 157163.
Donggao	East Asia	China	44.539473	86.425088	1	1	AMS	-1020.5	Dodson et al., 2013	Dodson JR, Li XQ, Zhou XY, Zhao KL, Sun N, and Atahan P (2013) Origin and spread of wheat in China. Quaternary Science Reviews 72: 108-111.
Donggao	East Asia	China	44.539473	86.425088	1	1	ass	1088	Dodson et al., 2013	Dodson JR, Li XQ, Zhou XY, Zhao KL, Sun N, and Atahan P (2013) Origin and spread of wheat in China. Quaternary Science Reviews 72: 108-111.
Donghuishan	East Asia	China	39.366172	99.991789	2	2	AMS	-1700	Li Fan et al., 1989 cited in Zhao Zhijun, 2009; Flad et al., 2010; Dodson et al., 2013	Li F [? ?], Li J, Lu Y, Bai P and Cheng H (1989) Gansu Sheng Minlexian Donghuishan Xinshiqi Yizhi Gu Nongye Yicun Xin Faxian ?????????????????????? (New discoveries of ancient remains of agriculture from the Neolithic site of Donghuishan, Minluo County, Gansu). Nongye Kaogu 1: 5669, 73-74 (in Chinese).	Zhao M ?? (2009) Shandong sheng Jimo Beiqian yizhi tanhua zhiwu yicun yanjiu ?????????????????. Unpublished Masters thesis, Department of Archaeology, Shandong University, ????????, Jinan ?? (in Chinese).	Flad R, Li SC, Wu XH and Zhao Z (2010) Early wheat in China: Results from new studies at Donghuishan in the Hexi Corridor. Holocene 20: 955965.	Dodson JR, Li XQ, Zhou XY, Zhao KL, Sun N, and Atahan P (2013) Origin and spread of wheat in China. Quaternary Science Reviews 72: 108-111.
Donghuishan	East Asia	China	39.366172	99.991789	2	2	AMS	-1537.5	Li Fan et al., 1989 cited in Zhao Zhijun, 2009; Flad et al., 2010; Dodson et al., 2013	Li F [? ?], Li J, Lu Y, Bai P and Cheng H (1989) Gansu Sheng Minlexian Donghuishan Xinshiqi Yizhi Gu Nongye Yicun Xin Faxian ?????????????????????? (New discoveries of ancient remains of agriculture from the Neolithic site of Donghuishan, Minluo County, Gansu). Nongye Kaogu 1: 5669, 73-74 (in Chinese).	Zhao M ?? (2009) Shandong sheng Jimo Beiqian yizhi tanhua zhiwu yicun yanjiu ?????????????????. Unpublished Masters thesis, Department of Archaeology, Shandong University, ????????, Jinan ?? (in Chinese).	Flad R, Li SC, Wu XH and Zhao Z (2010) Early wheat in China: Results from new studies at Donghuishan in the Hexi Corridor. Holocene 20: 955965.	Dodson JR, Li XQ, Zhou XY, Zhao KL, Sun N, and Atahan P (2013) Origin and spread of wheat in China. Quaternary Science Reviews 72: 108-111.
Dongpan	East Asia	China	34.926032	118.749682	2	2	AMS	-4750	Wang et al., 2012; d'Aploim Guedes et al., 2015	Wang H, Liu C and Jin G (2012). Report on the carbonized seeds from the Dongpan site in Linshu County, Shandong. Dongfang Kaogu 8: 357372.	dAlpoim Guedes J, Jin G and Bocinsky KR (2015) The impact of climate on the spread of rice to north-eastern China: A new look at the data from Shandong Province. PLoS ONE 10(6): e0130430. doi:10.1371/journal.pone.0130430.
Dongpan	East Asia	China	34.926032	118.749682	2	2	ass	-2200	Wang et al., 2012; d'Aploim Guedes et al., 2015	Wang H, Liu C and Jin G (2012). Report on the carbonized seeds from the Dongpan site in Linshu County, Shandong. Dongfang Kaogu 8: 357372.	dAlpoim Guedes J, Jin G and Bocinsky KR (2015) The impact of climate on the spread of rice to north-eastern China: A new look at the data from Shandong Province. PLoS ONE 10(6): e0130430. doi:10.1371/journal.pone.0130430.
Dongpan	East Asia	China	34.926032	118.749682	2	2	ass	-910	Wang et al., 2012; d'Aploim Guedes et al., 2015	Wang H, Liu C and Jin G (2012). Report on the carbonized seeds from the Dongpan site in Linshu County, Shandong. Dongfang Kaogu 8: 357372.	dAlpoim Guedes J, Jin G and Bocinsky KR (2015) The impact of climate on the spread of rice to north-eastern China: A new look at the data from Shandong Province. PLoS ONE 10(6): e0130430. doi:10.1371/journal.pone.0130430.
Dongsam-dong	East Asia	Korea South	35.074402	129.069197	2	2	C14	-3330	Ahn et al., 2015; Obata, 2013	Ahn S-M, Kim J and Hwang J (2015) Sedentism, settlements, and radiocarbon dates of Neolithic Korea. Asian Perspectives 54(1): 113-143.	Obata H (2013) Description on the diagnostic characteristics for identification of millet impressions from Dongsamdong shell midden and Bibongri site. Journal of the Korean Neolithic Society 25: 105 155 (in Korean).
Dongshancun	East Asia	China	31.929325	120.405487	2	2	AMS	-3900	Qin, Deng and Fuller, in press	Qin L, Deng Z and Fuller DQ (in press) Dongshancun flotation report. In: Nanjing Museum (ed.) Donshancun. Beijing: Wenwu Press.
Dosam-ri	East Asia	Korea South	36.026	126.73346	2	3	ass	-500	Lee and Jo, 2005; Kim, 2015	Lee G-A and Jo E-J (2002) Report of the plant remains from the Dosam-ri site. In: Lee H-J (ed), The Dosam-ri Site.: Institute for Archaeology and Environment, Korea University, Jochiwon, pp283-290 (in Korean).	Lee G-A (2011) The Transition from Foraging to Farming in Prehistoric Korea. Current Anthropology 52(S4): S307-S329.	Kim M (2015) Rice in ancient Korea: status symbol or community food?. Antiquity 89(346): 838-853. See also supplementary material.
Douch	Africa NE	Egypt	25.38624	30.588632	1	1	ass	400	Barakat and Baum, 1992	Barakat HN and Baum N (1992) La La végétation Antique de Douch (Oasis de Khaga). Un approache macrobotanique. Douche II. Documents de Fouilles de l'Institut Français d'Archéologie Orientale, vol. 27. Cairo: Institut Français d'archéologie Orientale Du Caire
Duanjiahe	East Asia	China	35.527699	118.984893	2	2	ass	-2500	Liu et al., 2008: site 47, 176	Liu CJ [???], Jin GY [???] and Kong ZC [???] (2008) Archaeobotany: Research on seeds and fruits [????-?????? ]. Shandong University Orient Archaeology Research Series. Beijing: Science Press [?????].
Dugangsi	East Asia	China	34.11664	113.48469	3	3	ass	-1250	Fuller and Zhang, 2007	Fuller DQ and Zhang H (2007) A preliminary report of the survey archaeobotany of the Upper Ying Valley (Henan Province). In: School of Archaeology and Museology, Peking University and Henan Provincial Institute of Cultural Relics and Archaeology (eds) Dengfeng wangchenggang yizhi de faxian yu yanjiu (2002-2005) [Archaeological Discovery and Research at the Wangchenggang Site in Dengfeng (2002-200…
Egiin Gol 110	East Asia	Mongolia	49.443825	103.492458	2	2	AMS	-287.5	Wright et al., 2009	Wright J, Honeychurch W, Amartucshin C (2009) The Xiongnu settlements of Egiin Gol, Mongolia. Antiquity 83: 372-387.
Egiin Gol 486	East Asia	Mongolia	49.473911	103.339001	2	2	C14	30	Wright et al., 2009	Wright J, Honeychurch W, Amartucshin C (2009) The Xiongnu settlements of Egiin Gol, Mongolia. Antiquity 83: 372-387.
EL Hamra (EH-4-008)	Africa NE	Sudan	19.298664	30.177232	2	2	ass	1000	Madani et al., 2015	Madani I, Tahir YF, Hamdeen HM, Pokorná A and Pokorný P (2015) Vegetation Ecology and Taxonomy of El-Gaab Area, North-Western Sudan, European Academic Research 3(3): 2927-2943 Vegetation Ecology and Taxonomy of El-Gaab Area, North-Western Sudan
El Kowm I	West Asia	Syria	35.191122	38.85632	3	2	ass	-6675	van Zeist in Dornemann, 1986	van Zeist W (1986) Plant remains from Neolithic El Kowm, In: Dornemann RH (eds) A Neolithic village at Tell El Kowm in the Syrian desert (No. 43). Chicago: Oriental Institute of the University of Chicago, pp. 65-68.
El Kowm I	West Asia	Syria	35.191122	38.85632	3	2	C14	-6220	van Zeist in Dornemann, 1986	van Zeist W (1986) Plant remains from Neolithic El Kowm, In: Dornemann RH (eds) A Neolithic village at Tell El Kowm in the Syrian desert (No. 43). Chicago: Oriental Institute of the University of Chicago, pp. 65-68.
El Kowm II	West Asia	Syria	35.203005	38.853486	2	3	C14	-6725	de Moulins, 1997	de Moulins D (1997) Agricultural changes at Euphrates and steppe sites in the mid-8th to the 6th millennium BC. British Archaeological Reports, International Series 683. Oxford: Archaeopress.
El Omari	Africa NE	Egypt	29.880018	31.312967	2	2	ass	-4500	Barakat, 1990	Barakat HN (1990) Plant remains from El Omari: In Debono F and Mortensen B (eds) El Omari. A Neolithic Settlement and Other Sites in the Vicinity of Wadi Hof, Helwan. Mainz am Rhein: Philipp von Zabern, pp. 109-114.
El-Abadiya 2	Africa NE	Egypt	26.05	32.38333333	2	2	ass	-3500	Cappers, 1985	Cappers RTJ (1985) Plant remains from predynastic El Abadiya-2 (Naqada Area, Upper Egypt). In: Puglisi SM, Liverani M, Palmieri A and Peroni R (eds) Studi di paletnologia in onore di Salvatore M. Puglisi. Roma : Universita? di Roma, La Sapienza, Dipartimento di scienze storiche, archeologiche e antropologiche dell'antichita?, pp. 277-294.
Elbanka	Central Asia	Russia	52.421812	85.697803	1	1	ass	1150	Ryabogina and Ivanov, 2011	Ryabogina NE and Ivanov SN (2011) Ancient agriculture in western Siberia: Problems of argumentation, paleoethnobotanic methods, and analysis of data. Archaeology. Ethnology and Anthropology of Eurasia 39(4): 96106.
Elephantine	Africa NE	Egypt	24.084982	32.885768	3	2	ass	-2450	Willdering and Wolf, 1991; Smith, 2003: Table 3.5	Willerding U and Wold G (1991) Paläo-ethnobotanische Untersuchungen von pflanzenresten aus dem 1. Jahrtausend v. Chr. von Elephantine. Mitteilungen des Deutschen Archäologischen Instituts Kairo 46: 263-267.	Smith W (2003) Archaeobotanical Investigations of Agriculture at Late Antique Kom el-Nana (Tell el-Amarna). Excavation Memoir 70. London: Egypt Exploration Society
Elephantine	Africa NE	Egypt	24.084982	32.885768	3	2	ass	10	Willdering and Wolf, 1991; Smith, 2003: Table 3.5	Willerding U and Wold G (1991) Paläo-ethnobotanische Untersuchungen von pflanzenresten aus dem 1. Jahrtausend v. Chr. von Elephantine. Mitteilungen des Deutschen Archäologischen Instituts Kairo 46: 263-267.	Smith W (2003) Archaeobotanical Investigations of Agriculture at Late Antique Kom el-Nana (Tell el-Amarna). Excavation Memoir 70. London: Egypt Exploration Society
el-Hemmeh	West Asia	Jordan	30.967353	35.730341	3	3	C14	-8750	White and Makarewicz, 2012; Makarewicz et al., 2006	White CE and Makarewicz CA (2012) Harvesting practices and Early Neolithic barley cultivation at el-Hemmeh, Jordan. Vegetation History and Archaeobotany 21(2): 8594.	Makarewicz CA, et al. (2006) El- Hemmeh: A multi-period Pre-Pottery Neolithic site in the Wadi el-Hasa, Jordan. Eurasian Prehistory, 4(1/2):183220.
el-Hemmeh	West Asia	Jordan	30.967353	35.730341	3	3	C14	-6915	White and Makarewicz, 2012; Makarewicz et al., 2006	White CE and Makarewicz CA (2012) Harvesting practices and Early Neolithic barley cultivation at el-Hemmeh, Jordan. Vegetation History and Archaeobotany 21(2): 8594.	Makarewicz C, Goodale N, Rassmann P, White C, Miller H, Haroun J, Carlson E, Pantos A, Kroot M, Kadowaki S, Casson A, Williams JT, Austin AE and Fabre B. El-Hemmeh: A multiperiod Pre-Pottery Neolithic site in the Wadi el-Hasa, Jordan. Eurasian Prehistory 4(1-2): 183-220.
el-Hibeh	Africa NE	Egypt	28.787423	30.921076	2	2	ass	-550	Wetterstrom, 1984	Wetterstrom W (1984) The plant remains. In: Wenke RJ (ed.) Archaeological Investigations at el-Hibeh 1980: Preliminary Report, American Research Center in Egypt Reports, Vol. 9. Malibu: Undena Publications. pp. 50-77.
el-Lejj?n	West Asia	Jordan	31.241427	35.890415	2	2	C14	415	Crawford, 1987	Crawford P (1987) Food for a Roman legion: the plant remains from el-Lejjun. In: Parker ST (ed.)The Roman frontier in Central Jordan: Interim report on the Limes Arabicus Project, 1980-1985. Oxford: British Archaeological Reports International Series 340: 691-704.
Emar	West Asia	Syria	36.02999878	38.08000183	2	3	C14	-2115	Riehl, 1999	Riehl S (1999) Vorläufiger Bericht über die botanischen Funde aus Emar. Tübingen.
En Besor	West Asia	Israel	31.31999969	34.47000122	2	2	ass	-2700	Liphschitz, 1989	Liphschitz N (1989) Plant economy and diet in the Early Bronze Age in Israel: A summary of present research. In: de Miroschedji P (ed.) L'urbanisation de la Palestine a l'age du Bronze ancien. Bilan et perspectives des recherches actuelles. Oxford: British Archaeological Reports 527, pp. 269 - 277.
Epiphanius	Africa NE	Egypt	25.734167	32.608333	2	1	ass	650	Winlock and Cram, 1926; Smith, 2003: Table 3.5	Winlock HE and Cram WE (1926) The monastery of Epiphanius at Thebes, Part I. The archaeological material, Egyptian expedition, Volume 3. New York: Publications of the Metropolitan Museum of Arts.	Smith W (2003) Archaeobotanical Investigations of Agriculture at Late Antique Kom el-Nana (Tell el-Amarna). Excavation Memoir 70. London: Egypt Exploration Society
Erbaba	West Asia	Turkey	37.77	31.68	2	3	C14	-6450	van Zeist and Buitenhuis, 1983	van Zeist W and Buitenhuis H (1983) Palaeobotanical studies of Neolithic Erbaba, Turkey. Anatolica 10: 47-89.
Erfang	East Asia	China	35.845517	102.836276	1	1	AMS	-1128	Chen et al., 2015	Chen FH, Dong G, Zhang D, Liu X, Jia X, An C and Jones MK (2015) Agriculture facilitated permanent human occupation of the Tibetan Plateau after 3600 BP. Science 347(6219): 248-250.
Eridu	West Asia	Iraq	30.78000069	45.02000046	2	1	ass	-4550	Gillet, 1976	Gillet JB (1976) Botanical samples. In: Safar F, Mustafa MA and Lloyd S (1981) Eridu. Baghdad: Ministry of Culture and Information, pp. 317-318.
Erlitou	East Asia	China	34.70329	112.71664	2	2	C14	-1750	Zhao, 2007; Yuan and Campbell, 2009	Zhao Z [???] and Fang Y [???] (2007) Dengfeng Wangchenggang Yizhi Fuxuan Jieguo ji Fenxi ?????????????? [Analysis and results of flotation samples from Wangchenggang site, Dengfeng]. Huaxia Kaogu ???? (Huaxia Archaeology) 2: 7889 (in Chinese).	Yuan J and Campbell R (2009) Recent archaeometric research on 'the origins of Chinese civilization. Antiquity 83(319): 96-109.
Erlitou	East Asia	China	34.70329	112.71664	2	2	C14	-1525	Zhao, 2007; Yuan and Campbell, 2009	Zhao Z [???] and Fang Y [???] (2007) Dengfeng Wangchenggang Yizhi Fuxuan Jieguo ji Fenxi ?????????????? [Analysis and results of flotation samples from Wangchenggang site, Dengfeng]. Huaxia Kaogu ???? (Huaxia Archaeology) 2: 7889 (in Chinese).	Yuan J and Campbell R (2009) Recent archaeometric research on 'the origins of Chinese civilization. Antiquity 83(319): 96-109.
Ershucheng	East Asia	China	34.79515678	117.7652456	2	2	ass	-2500	Liu et al., 2008, site 35, 166	Liu CJ [???], Jin GY [???] and Kong ZC [???] (2008) Archaeobotany: Research on seeds and fruits [????-?????? ]. Shandong University Orient Archaeology Research Series. Beijing: Science Press [?????].
Failaka	Arabia	Kuwait	29.465586	48.291191	2	3	ass	50	Willcox, 1990; Bovin and Fuller, 2009	Willcox G (1990) The plant remains from Hellenistic and Bronze age levels at Failaka, Kuwait. A preliminary report. Travaux de la Maison de l'Orient 18(1): 43-50.	Boivin N and Fuller DQ (2009) Shell Middens, Ships and Seeds: Exploring Coastal Subsistence, Maritime Trade and the Dispersal of Domesticates in and Around the Ancient Arabian Peninsula. Journal of World Prehistory 22: 113-180.
Fangjia	East Asia	China	36.778352	118.02603	2	2	ass	-2250	Jin et al., 2011; d'Aploim Guedes et al., 2015	Jin G, Wang Z, Zhang K and Wang Z (2011) Report on the archaeobotanical remains from the Longshan Period site of Fangjia in Zibo City. Haidai Kaogu 4: 6772.	dAlpoim Guedes J, Jin G and Bocinsky KR (2015) The impact of climate on the spread of rice to north-eastern China: A new look at the data from Shandong Province. PLoS ONE 10(6): e0130430. doi:10.1371/journal.pone.0130430.
Farmana	South Asia	India	29.03944444	76.30583333	3	2	C14	-2350	Weber et al., 2011	Weber SA, Kashyap A and Mounce L (2011) Archaeobotany at Farmana: New Insights Into Harappan Plant Use Strategies. In: Shinde V, Osada T and Humar M (2011) Excavations at Farmana, District Rohtak, Haryana, India 2006-2008. Kyoto: Indus Project, Research Institute for Humanity and Nature Publications, pp. 808-823.
Feiyao SE	East Asia	China	34.682544	112.966512	2	2	ass	-1525	Lee et al., 2007	Lee G-A, Crawford G, Liu L and Chen X (2007) Plants and people from the early Neolithic to the Shang periods in North China. Proceedings of the National Academy of Sciences 104(3): 1087-1092.
Fengcun Northwest	East Asia	China	35.353355	111.313477	3	3	ass	-2750	Song, 2011	Song J (2011) The agricultural economy during the Longshan period: an archaeobotanical perspective from Shandong and Shanxi. Unpublished PhD Thesis. UCL. London
Fengcun Northwest	East Asia	China	35.353355	111.313477	3	3	ass	-2500	Song, 2011	Song J (2011) The agricultural economy during the Longshan period: an archaeobotanical perspective from Shandong and Shanxi. Unpublished PhD Thesis. UCL. London
Fengtai	East Asia	China	36.560394	101.565514	2	2	ass	-1050	Flad et al., 2010; IACASS, 2004; Liu et al., 2008: site 19, 182; Liu and Chen, 2012: 94	Liu CJ [???], Jin GY [???] and Kong ZC [???] (2008) Archaeobotany: Research on seeds and fruits [????-?????? ]. Shandong University Orient Archaeology Research Series. Beijing: Science Press [?????].	Flad R, Li SC, Wu XH and Zhao Z (2010) Early wheat in China: Results from new studies at Donghuishan in the Hexi Corridor. The Holocene 20: 955965.	Liu L and Chen X (2012) The Archaeology of China. Cambridge: Cambridge University Press.	IACASS Zhongguo Shehui Kexueyuan Kaogu Yanjiusuo ???????????? [Institute of Archaeology, IACASS] and Qinghaisheng Wenwu Kaogu Yanjiusuo ?????????? [Qinghai Institute of Archaeology] (2004) Qinghai Huzhu Fengtai Kayue Wenhua Yizhi Fuxuan Jieguo Fenxi Baogao ???????????????????? [A Report on the Flotation Results of the Plant Evidence from the Kayue Culture Site at Fengtai, Huzhu County, Qinghai]. …
Fengtai	East Asia	China	36.560394	101.565514	2	2	ass	-1050	Liu and Chen, 2012: 94; Zhao, 2004; Liu et al., 2008: site 19, 182	Liu CJ [???], Jin GY [???] and Kong ZC [???] (2008) Archaeobotany: Research on seeds and fruits [????-?????? ]. Shandong University Orient Archaeology Research Series. Beijing: Science Press [?????].	Zhao Z (2004) Qinghai Huzhu Fengtai Kayue Wenhua Yizhi Fuxuan Jieguo Fenxi Baogao ???????????????????? (A Report on the Flotation Results of the Plant Evidence from the Kayue Culture Site at Fengtai, Huzhu County, Qinghai). Kaogu Yu Wenwu ????? (Archaeology and Cultural Relics) 2: 8591.	Liu L and Chen X (2012) The Archaeology of China. Cambridge: Cambridge University Press.	IACASS Zhongguo Shehui Kexueyuan Kaogu Yanjiusuo ???????????? [Institute of Archaeology, IACASS] and Qinghaisheng Wenwu Kaogu Yanjiusuo ?????????? [Qinghai Institute of Archaeology] (2004) Qinghai Huzhu Fengtai Kayue Wenhua Yizhi Fuxuan Jieguo Fenxi Baogao ???????????????????? [A Report on the Flotation Results of the Plant Evidence from the Kayue Culture Site at Fengtai, Huzhu County, Qinghai]. …
Fengxi	East Asia	China	34.21278177	108.7221219	2	2	ass	-1323	Zhang Hai, 2011; Guo et al., 2005; IACASS, 2000	Zhang Hai (2011) Compilation of Archaeobotanical Evidence	Guo Z, Liu K, Yuan S, Wu X, Li K, Lu X, Wang J, Ma H, Gao S and Xu L (2005) AMS Radiocarbon dating of the Fengxi site in Shaanxi, China. Radiocarbon 47: 221-229.	IACASS Fengxi Archaeological Team [?????????????????] (2000) Excavation at Fengxi in 1997 1997 ???????. Acta Archaeologica Sinica ???? 2: 199-256 (in Chinese).
Fengxia	East Asia	China	41.910378	120.6091092	2	2	ass	-1900	Liu et al., 2008: site 34, 66; Guo, 1995; Liaoning Kaogu, 2001	Liu CJ [???], Jin GY [???] and Kong ZC [???] (2008) Archaeobotany: Research on seeds and fruits [????-?????? ]. Shandong University Orient Archaeology Research Series. Beijing: Science Press [?????].	Guo D-S (1995) Lower Xiajiadian Culture. In: Nelson SM (ed.) The Archaeology of Northeast China. London: Routledge, pp. 147-181.	Liaoning Kaogu [ ??????????] (2001) ?????????????? (Preliminary Report of the Excavation of the Fengxia Fortress at Beipiao, Liaoning). Kaogu 8: 31  44 (in Chinese) .
Fengzhai	East Asia	China	34.586409	112.869984	2	2	ass	-1525	Lee et al., 2007; Flad et al., 2010	Lee G-A, Crawford G, Liu L and Chen X (2007) Plants and people from the early Neolithic to the Shang periods in North China. Proceedings of the National Academy of Sciences 104(3): 1087-1092.	Flad R, Li SC, Wu XH and Zhao Z (2010) Early wheat in China: Results from new studies at Donghuishan in the Hexi Corridor. The Holocene 20: 955965.
Fengzhai	East Asia	China	34.714068	113.157884	2	2	ass	-1150	Lee et al., 2007; Flad et al., 2010	Lee G-A, Crawford G, Liu L and Chen X (2007) Plants and people from the early Neolithic to the Shang periods in North China. Proceedings of the National Academy of Sciences 104(3): 1087-1092.	Flad R, Li SC, Wu XH and Zhao Z (2010) Early wheat in China: Results from new studies at Donghuishan in the Hexi Corridor. The Holocene 20: 955965.
Fistikli Höyük	West Asia	Turkey	37.058207	37.885417	1	2	18 AMS dates	-5790	Bernbeck and Pollck, 2003	Bernbeck R and Pollock S (2003) The biography of an Early Halaf Village: Fistikli Höyük 1999-2000. Istanbuler Mitteilungen 53: 9-77.
Fudian	East Asia	China	34.563629	112.86483	2	2	ass	-5500	Lee et al., 2007	Lee G-A, Crawford G, Liu L and Chen X (2007) Plants and people from the early Neolithic to the Shang periods in North China. Proceedings of the National Academy of Sciences 104(3): 1087-1092.
Fujia	East Asia	China	37.04032114	118.4016934	2	2	ass	-2650	Liu et al., 2008: site 38, 165; Dong, 2013; SPICRA and Guangrao Museum, 1985	Liu CJ [???], Jin GY [???] and Kong ZC [???] (2008) Archaeobotany: Research on seeds and fruits [????-?????? ]. Shandong University Orient Archaeology Research Series. Beijing: Science Press [?????].	Dong, Yu (2013) Eating Identity: Food, Gender, and Social Organization in Late Neolithic Northern China. Unpublished PhD. University of Illinois, Urbana-Chamapaign.	Shandong Provincial Institute of Cultural Relics and Archaeology (SPICRA) ?????????? and Guangrao Museum ????? (1985) Shandong Guangrao xinshiqi shidai yizhi diaocha ?????????????. Kaogu ?? 9: 769-781 (in Chinese).
Fulinbao	East Asia	China	34.382645	107.095878	1	1	ass	-3500	Liu et al., 2008: site 24, 166; Flad et al., 2007: 192	Liu CJ [???], Jin GY [???] and Kong ZC [???] (2008) Archaeobotany: Research on seeds and fruits [????-?????? ]. Shandong University Orient Archaeology Research Series. Beijing: Science Press [?????].	Flad RK, Yuan J and Li S (2007) Flad RK, Yuan J and Li S (2007) Zooarchaeological evidence for animal domestication in Northwest China. In: Madsen DB and Fahu C (eds) Late Quaternary Climate Change and Human Adaptation in Arid China. Amsterdam: Elsevier, pp. 163199.
Fuxitai	East Asia	China	34.819201	113.138158	1	1	ass	-3250	Lee et al., 2007	Lee G-A, Crawford G, Liu L and Chen X (2007) Plants and people from the early Neolithic to the Shang periods in North China. Proceedings of the National Academy of Sciences 104(3): 1087-1092.
Gagai	East Asia	China	36.141543	101.607912	1	1	AMS	-674	Chen et al., 2015	Chen FH, Dong G, Zhang D, Liu X, Jia X, An C and Jones MK (2015) Agriculture facilitated permanent human occupation of the Tibetan Plateau after 3600 BP. Science 347(6219): 248-250.
Gahyeon-ri	East Asia	Korea South	37.773304	126.67743	2	2	C14	-2380	Im, 1990	Im H-J (1990) Archaeological research of Kimpo Peninsula. Annual Bulletin of Seoul National University Museum 2: 122 (in Korean).
Ganggangwa	East Asia	China	39.366167	99.991778	1	1	AMS	-1892.5	Dodson et al., 2013; Zhao et al., 2012	Zhao KL [???], Li XQ [???], Zhou XY [???], Dodson J and Ji M [??](2012) ??????????????????????? [Characteristics of agricultural activies and their impact on the environment at the Xintala Site, Xinjiang, as reconstructed from archaeobotanical remains]. ????? [Quaternary Sciences] 32(2): 219-225	Dodson JR, Li XQ, Zhou XY, Zhao KL, Sun N, and Atahan P (2013) Origin and spread of wheat in China. Quaternary Science Reviews 72: 108-111.
Ganj Dareh	West Asia	Iran	34.45	48.116667	2	3	C14	-8040	van Zeist et al., 1984	van Zeist W, Smith PEL, Palfenier RM, Suwijn M and Casparie WA (1986) An archaeobotanical study of Ganj Dareh Tepe, Iran. Palaeohistoria 26: 201-224.
Gantuoyan	East Asia	China	23.412673	105.848778	2	2	C14	-1685	Lu, 2005, 2006, 2009; ATGZ & Napo Musuem, 2003; Zhang and Hung, 2010	Lu TLD (2005) The origin and dispersal of agriculture and human diaspora in East Asia. In: Sagart L, Blench RM, Sanchez-Mazas A (eds), The Peopling of East Asia: putting together archaeology, linguistics and genetics. Routledge, London, pp. 51-62.	Lu TLD (2006) The occurrence of cereal cultivation in China. Asian Perspectives 45(2): 129-158.	Lu TLD (2009) Prehistoric coexistence: the expansion of farming society from the Yangzi River to Western South China. In: Ikeya K, Ogawa H, Mitchell P (eds), Interactions between hunter-gatherers and farmers: from Prehistory to Present. National Museum of Ethnology, Osaka (Japan). pp. 47-52.	Zhang C and Hung H-C (2010) The emergence of agriculture in southern China. Antiquity 84: 11-25.	ATGZ & Napo Musuem (2003) Excavations at Gantuoyan in Napo, Guangxi. Kaogu 10: 35-56 (in Chinese).
Gantuoyan	East Asia	China	23.412673	105.848778	2	2	C14	-1130	Lu, 2005, 2006, 2009; ATGZ & Napo Musuem, 2003; Zhang and Hung, 2010	Lu TLD (2005) The origin and dispersal of agriculture and human diaspora in East Asia. In: Sagart L, Blench RM, Sanchez-Mazas A (eds), The Peopling of East Asia: putting together archaeology, linguistics and genetics. Routledge, London, pp. 51-62.	Lu TLD (2006) The occurrence of cereal cultivation in China. Asian Perspectives 45(2): 129-158.	Lu TLD (2009) Prehistoric coexistence: the expansion of farming society from the Yangzi River to Western South China. In: Ikeya K, Ogawa H, Mitchell P (eds), Interactions between hunter-gatherers and farmers: from Prehistory to Present. National Museum of Ethnology, Osaka (Japan). pp. 47-52.	Zhang C and Hung H-C (2010) The emergence of agriculture in southern China. Antiquity 84: 11-25.	ATGZ & Napo Musuem (2003) Excavations at Gantuoyan in Napo, Guangxi. Kaogu 10: 35-56 (in Chinese).
Garu-Shongalay (GB12A)	Africa NE	Ethiopia	6.385969	37.675953	3	3	ass	1900	Fuller, unpublished	Fuller DQ (unpublished) Botanical work on material from Garu-Shongalay (GB12A)
Gayixiangjing	East Asia	China	36.064233	101.295476	1	2	AMS	-3117.5	Chen et al., 2015	Chen FH, Dong G, Zhang D, Liu X, Jia X, An C and Jones MK (2015) Agriculture facilitated permanent human occupation of the Tibetan Plateau after 3600 BP. Science 347(6219): 248-250.
Gebel Roma/ Wadi el-Hol A	Africa NE	Egypt	25.869902	32.145222	2	2	ass	-1200	Sikking and Cappers, 2002; Smith, 2003: Table 3.5	Sikking L and Cappers RTJ (2002) Eten in de woestijn: Voedsel voor mens en dier op doortrocht in de Westelijke woestijn van Egypte. Paleo-Aktueel 13: 100 - 106.	Smith W (2003) Archaeobotanical Investigations of Agriculture at Late Antique Kom el-Nana (Tell el-Amarna). Excavation Memoir 70. London: Egypt Exploration Society
Gedachuan	East Asia	China	34.995721	106.070726	1	2	ass	-4150	Barton, 2009	Barton LW (2009) Early Food Production in Chinas Western Loess Plateau. Unpublished PhD. University of California, Davis
Ghalegay	South Asia	Pakistan	34.70004	72.26664	1	1	ass	-2200	Costantini, 1987	Costantini L (1987) Appendix B. Vegetal remains. In: Stacul G (ed) Prehistoric and Protohistoric Swat, Pakistan. Rome: Instituto Italiano per il Medio ed Estremo Orientale, pp. 155165.
Ghalegay	South Asia	Pakistan	34.70004	72.26664	1	1	ass	-1800	Costantini, 1987	Costantini L (1987) Appendix B. Vegetal remains. In: Stacul G (ed) Prehistoric and Protohistoric Swat, Pakistan. Rome: Instituto Italiano per il Medio ed Estremo Orientale, pp. 155165.
Ghoraife	West Asia	Syria	33.507799	36.547273	2	3	C14	-7425	van Zeist and Bakker-Heeres, 1985	van Zeist W and Bakker-Heeres JH (1985) Archaeobotanical studies in the Levant 1. Neolithic sites in the Damascus Basin: Aswad, Ghoraifé, Ramad. Palaeohistoria 24: 165-256.
Gilgal I	West Asia	Israel	32.03277778	35.47568889	2	2	AMS	-9325	Kislev et al., 2006, Kislev et al., 2004, Weiss et al., 2006.	Kislev ME, Hartmann A and Bar-Yosef O (2006) Early domesticated fig in the Jordan Valley. Science 312: 13721374.	Kislev ME, Weiss E and Hartmann A (2004) Impetus for sowing and the beginning of agriculture: ground collecting of wild cereals. Proceedings of the National Academy of Sciences 101: 26922695.	Weiss E, Kislev ME and Hartmann A (2006) Autonomous cultivation before domestication. Science 312: 16081610
Glubokoe (Kurgan 2)	Central Asia	Ukraine	45.72718	29.601861	1	1i	ass	-2650	Rassamakin, 1999; Anthony, 2007: 320	Anthony DW (2007). The horse, the wheel, and language: how Bronze Age riders from the Eurasian steppes shaped the modern world. Princeton (NJ): Princeton University Press.
Gobekli Tepe	West Asia	Turkey	37.142234	38.541423	3	1	C14	-8900	Neef, 2003	Neef R (2003) Overlooking the steppe-forest: A preliminary report on the botanical remains from Early Neolithic Göbekli Tepe (Southeastern Turkey). Neo-Lithics 2(3): 1316.
Godin Tepe	West Asia	Iran	34.516667	48.066667	1	1	ass	-3100	Weiss and Young, 1975	Weiss H and Young Jr TC (1975) The merchants of Susa. Iran 13: 1-17.
Golbai Sassan	South Asia	India	20.01889	85.54861	3	3	AMS Ors	-1250	Harvey et al., 2006; Kingwell-Banham, 2015	Harvey EL, Fuller DQ, Mohanty RK and Mohanta B (2006) Early Agriculture in Orissa: Some Archaeobotanical Results and Field Observations on the Neolithic. Man and Environment 31(2): 21-23.	Kingwell-Banham E (2015) Early rice agriculture in South Asia: Identifying cultivation systems using archaeobotany. Unpublished PhD Thesis. London: UCL.
Gonam-ri	East Asia	Korea South	36.41448	126.4097	2	3	ass	-600	Kim and An, 1990; An, 1991	Kim B-M and An D-I (1990) The Excavation Report of Konam-ri Shell Midden (II). Seoul : Hanyang University Museum (in Korean).	An D-I (1991) A Study of the Konam-ri Shell Middens, Korea. Unpublished Ph.D. thesis. Institute of Archaeology: University of London.
Gongshijia	East Asia	China	35.902654	102.65325	1	2	AMS	-2005	Chen et al., 2015	Chen FH, Dong G, Zhang D, Liu X, Jia X, An C and Jones MK (2015) Agriculture facilitated permanent human occupation of the Tibetan Plateau after 3600 BP. Science 347(6219): 248-250.
Gongshijia	East Asia	China	35.902654	102.65325	1	2	AMS	-1448	Chen et al., 2015	Chen FH, Dong G, Zhang D, Liu X, Jia X, An C and Jones MK (2015) Agriculture facilitated permanent human occupation of the Tibetan Plateau after 3600 BP. Science 347(6219): 248-250.
Gonur Tepe	Central Asia	Turkmenistan	38.212147	62.034345	1	3	ass	-1950	Miller, 1993	Miller NF (1993) Preliminary archaeobotanical results from the 1989 excavation at the Central Asian site of Gonur Depe, Turkmenistan. International Association for the Study of Cultures of Central Asian Information Bulletin 19: 149-163.
Gouxi east	East Asia	China	35.319062	111.127356	2	2	ass	-1700	Song, 2011	Song J (2011) The agricultural economy during the Longshan period: an archaeobotanical perspective from Shandong and Shanxi. Unpublished PhD Thesis. UCL. London
Guangfulin	East Asia	China	31.062336	121.205698	2	2	ass	-2400	Wang et al., 2013, 2014; Chen et al., 2003 in Shanghai Museum, 2014; Shanghai Archaeology, 2008	Chen K, Zhou Y and Zhao Z (2003) Report on the flotation at Shang Hai Guang Fu Lin site. In: Shanghai Museum (ed) (2014) Proceedings on the Excavation at Guangfulin. Shanghai: Shanghai Museum, pp. 336-345.	Wang HY, Zhai Y,Chen J and Jin GY (2008) Report on the flotation at Shang Hai Guang Fu Lin site. In: Shanghai Museum (ed) (2014) Proceedings on the Excavation at Guangfulin. Shanghai: Shanghai Museum, pp. 346-364.	Shanghai Archaeology (2008) ?????????? 20012005 ????? (20012005 Excavation of the Guangfulin Site in Songjiang, Shanghai) . Kaogu 8: 3-21 (in Chinese).	Wang HY [???], Zhai Y [??],Chen J [??] and Jin GY [???] (2008) Report on waterlogged plant remains from 2008, Guangfulin, Shanghai [????? (2008?) ????????. ???? Nanfang Wenwu: 2013(2): 139-147
Guangfulin	East Asia	China	31.062336	121.205698	2	2	C14	-2100	Itzstein-Davey et al., 2007; Wang et al., 2013, 2014; Chen et al., 2003 in Shanghai Museum, 2014; Shanghai Archaeology, 2008	Itzstein-Davey F, Atahan P, Dodson J, Taylor D and Zheng H (2007) A sedimentbased record of Lateglacial and Holocene environmental changes from Guangfulin, Yangtze delta, eastern China. The Holocene 17: 12211231.	Chen K, Zhou Y and Zhao Z (2003) Report on the flotation at Shang Hai Guang Fu Lin site. In: Shanghai Museum (ed) (2014) Proceedings on the Excavation at Guangfulin. Shanghai: Shanghai Museum, pp. 336-345.	Wang HY, Zhai Y,Chen J and Jin GY (2008) Report on the flotation at Shang Hai Guang Fu Lin site. In: Shanghai Museum (ed) (2014) Proceedings on the Excavation at Guangfulin. Shanghai: Shanghai Museum, pp. 346-364.	Shanghai Archaeology (2008) ?????????? 20012005 ????? (20012005 Excavation of the Guangfulin Site in Songjiang, Shanghai) . Kaogu 8: 3-21 (in Chinese).	Wang HY [???], Zhai Y [??],Chen J [??] and Jin GY [???] (2008) Report on waterlogged plant remains from 2008, Guangfulin, Shanghai [????? (2008?) ????????. ???? Nanfang Wenwu: 2013(2): 139-147
Guangfulin	East Asia	China	31.062336	121.205698	2	2	ass	-740	Wang et al., 2013, 2014; Chen et al., 2003 in Shanghai Museum, 2014; Shanghai Archaeology, 2008	Chen K, Zhou Y and Zhao Z (2003) Report on the flotation at Shang Hai Guang Fu Lin site. In: Shanghai Museum (ed) (2014) Proceedings on the Excavation at Guangfulin. Shanghai: Shanghai Museum, pp. 336-345.	Wang HY, Zhai Y,Chen J and Jin GY (2008) Report on the flotation at Shang Hai Guang Fu Lin site. In: Shanghai Museum (ed) (2014) Proceedings on the Excavation at Guangfulin. Shanghai: Shanghai Museum, pp. 346-364.	Shanghai Archaeology (2008) ?????????? 20012005 ????? (20012005 Excavation of the Guangfulin Site in Songjiang, Shanghai) . Kaogu 8: 3-21 (in Chinese).	Wang HY [???], Zhai Y [??],Chen J [??] and Jin GY [???] (2008) Report on waterlogged plant remains from 2008, Guangfulin, Shanghai [????? (2008?) ????????. ???? Nanfang Wenwu: 2013(2): 139-147
Guanting Basin: Ejia, Xinjia, Qingquan Hantai.	East Asia	China	35.877118	102.842518	2	2	ass	-1900	Zhang XH, 2012; Dong et al., 2013	Zhang XH (2012) Guanting Basin Archaeological Survey of harvested plants and related issues. Archaeology and Cultural Relics 2012 Section 3. Chinese ??? 2012, ???????????????????; ????? 2012 ??3?	Dong GH. Jia X, Elston R, Chen F, Li S, Wang L, Cai L and An C (2013) Spatial and temporal variety of prehistoric human settlement and its influencing factors in the upper Yellow River valley, Qinghai Province, China. Journal of Archaeological Science 40:
Guanting Basin: Erfang, Lamafeng, Baojia, Wenjiagou, Zhongchuan Nongchang.	East Asia	China	35.86759	102.794539	1	1	ass	-1100	Zhang XH, 2012; Dong et al., 2013	Zhang XH (2012) Guanting Basin Archaeological Survey of harvested plants and related issues. Archaeology and Cultural Relics 2012 Section 3. Chinese ??? 2012, ???????????????????; ????? 2012 ??3?	Dong GH. Jia X, Elston R, Chen F, Li S, Wang L, Cai L and An C (2013) Spatial and temporal variety of prehistoric human settlement and its influencing factors in the upper Yellow River valley, Qinghai Province, China. Journal of Archaeological Science 40:
Guanzi	East Asia	China	38.635826	112.715701	2	2	ass	-2200	Jiang, 2011	Jiang YC (2011) Hutuohe shangyou kagou diaocha chutu zhiwu yicun chubu yanjiu [Preliminary Analysis of Plant Remains from Archaeological Regional Survey in the Upper Hutou River Valley). Unpublished BA thesis. Peking University, Beijing (in Chinese).
Guchengzhai	East Asia	China	34.47313115	113.8583588	2	2	ass	-2500	Chen, 2010	Chen WW (2010) Analysis of Plant Remains from Guchengzhai City Site in Xinmi, Henan, Huaxia Archaeology 2012-01: (??????????????????????????. Dissertation (in Chinese with English Abstract), http://www.docin.com/p-721741644.html
Guchengzhai	East Asia	China	34.47313115	113.8583588	2	2	ass	-1700	Chen, 2010	Chen WW (2010) Analysis of Plant Remains from Guchengzhai City Site in Xinmi, Henan, Huaxia Archaeology 2012-01: (??????????????????????????. Dissertation (in Chinese with English Abstract), http://www.docin.com/p-721741644.html
Guchengzhai	East Asia	China	34.47313115	113.8583588	2	2	ass	-1525	Chen, 2010	Chen WW (2010) Analysis of Plant Remains from Guchengzhai City Site in Xinmi, Henan, Huaxia Archaeology 2012-01: (??????????????????????????. Dissertation (in Chinese with English Abstract), http://www.docin.com/p-721741644.html
Guchengzhai	East Asia	China	34.47313115	113.8583588	2	2	ass	-1150	Chen, 2010	Chen WW (2010) Analysis of Plant Remains from Guchengzhai City Site in Xinmi, Henan, Huaxia Archaeology 2012-01: (??????????????????????????. Dissertation (in Chinese with English Abstract), http://www.docin.com/p-721741644.html
Gufkral	South Asia	India	33.88972	75.04917	1	2	ass	-1100	Kajale, 1989, 1991, 2000	Kajal MD (2000) Palaeobotanical report from Gufkral. In: Sharma AK (ed.) Early Man in Jammu Kashmir and Ladakh. Prakashan: Agam Kala, pp. 128-133.		Kajale MD (1991) Current status of Indian palaeoethnobotany: introduced and indigenous food plants with a discussion of the historical and evolutionary development of Indian agriculture and agricultural systems in general. In: Renfrew JM (ed), New Light on Early Farming - Recent Developments in Palaeoethnobotany. Edinburgh: Edinburgh University Press, pp 155-189.
Guiyuanqiao	East Asia	China	31.131733	104.184032	2	2	ass	-2850	D'Alpoim Guedes and Butler, 2014	dAlpoim Guedes J and Butler EE (2014) Modelling constraints on the spread of agriculture to Southwest China with thermal niche models. Quaternary International 349: 29-41.
Gumugou	East Asia	China	40.67638889	88.9225	3	3	AMS Tta	-1825	Debaine-Francfort ?1989; Zhao et al., 2012	Debaine-Francfort C (?1989) Archéologie du Xinjiang des origines aux Han. IIème partie. Paleorient 15(1): 183-213.	Zhao KL [???], Li XQ [???], Zhou XY [???], Dodson J and Ji M [??](2012) ??????????????????????? [Characteristics of agricultural activies and their impact on the environment at the Xintala Site, Xinjiang, as reconstructed from archaeobotanical remains]. ????? [Quaternary Sciences] 32(2): 219-225
Guojiacun	East Asia	China	38.75869353	121.1521891	1	1	ass	-2500	Liu et al., 2008: site 33, 166	Liu CJ [???], Jin GY [???] and Kong ZC [???] (2008) Archaeobotany: Research on seeds and fruits [????-?????? ]. Shandong University Orient Archaeology Research Series. Beijing: Science Press [?????].
Guojiazhuang	East Asia	China	35.30419504	111.1710963	2	2	ass	-1700	Song, 2011	Song J (2011) The agricultural economy during the Longshan period: an archaeobotanical perspective from Shandong and Shanxi. Unpublished PhD Thesis. UCL. London
Guojiazhuang	East Asia	China	35.30419504	111.1710963	2	2	ass	-1525	Song, 2011	Song J (2011) The agricultural economy during the Longshan period: an archaeobotanical perspective from Shandong and Shanxi. Unpublished PhD Thesis. UCL. London
Gurgachiya	West Asia	Iraq	35.213428	45.921052	3	3	AMS	-4000	Gonzalez-Carretero et al., unpublished	Gonzalez-Carretero L et al. (unpublished) botanical report on the material from Gurgachiya
Gurgachiya	West Asia	Iraq	35.213428	45.921052	3	3	AMS	-1280	Gonzalez-Carretero et al., unpublished	Gonzalez-Carretero L et al. (unpublished) botanical report on the material from Gurgachiya
Gushuihe (GSH)	East Asia	China	34.22694	113.34728	3	1	ass	-2750	Fuller and Zhang, 2007; Zhang et al., 2010	Fuller DQ and Zhang H (2007) A preliminary report of the survey archaeobotany of the Upper Ying Valley (Henan Province). In: School of Archaeology and Museology, Peking University and Henan Provincial Institute of Cultural Relics and Archaeology (eds) Dengfeng wangchenggang yizhi de faxian yu yanjiu (2002-2005) [Archaeological Discovery and Research at the Wangchenggang Site in Dengfeng (2002-200…	Zhang H, Bevan A, Fuller D and Fang Y (2010) Archaeobotanical and GIS-based approaches to prehistoric agriculture in the Upper Ying Valley, Henan, China. Journal of Archaeological Science 37(7): 1480-1489.
Gushuihe (GSH)	East Asia	China	34.22694	113.34728	3	3	ass	-2600	Fuller and Zhang, 2007; Zhang et al., 2010	Fuller DQ and Zhang H (2007) A preliminary report of the survey archaeobotany of the Upper Ying Valley (Henan Province). In: School of Archaeology and Museology, Peking University and Henan Provincial Institute of Cultural Relics and Archaeology (eds) Dengfeng wangchenggang yizhi de faxian yu yanjiu (2002-2005) [Archaeological Discovery and Research at the Wangchenggang Site in Dengfeng (2002-200…	Zhang H, Bevan A, Fuller D and Fang Y (2010) Archaeobotanical and GIS-based approaches to prehistoric agriculture in the Upper Ying Valley, Henan, China. Journal of Archaeological Science 37(7): 1480-1489.
Gyodong-ri 2	East Asia	Korea South	35.55626	129.11794	2	2	C14	-1190	Yuka and Bhandari, 2009	Yuka S and Bhandari S (2009) Charred seeds from the Gyodong-ri 192-37 site, Ulsan. In: Lee S-H (ed.) The Excavation Report of Gyodong-ri Archaeological Site. Ulsan: The Ulsan Institute of Cultural Properties, pp. 287-299.
Gyodong-ri 2	East Asia	Korea South	35.55626	129.11794	2	2	C14	-565	Yuka and Bhandari, 2009	Yuka S and Bhandari S (2009) Charred seeds from the Gyodong-ri 192-37 site, Ulsan. In: Lee S-H (ed.) The Excavation Report of Gyodong-ri Archaeological Site. Ulsan: The Ulsan Institute of Cultural Properties, pp. 287-299.
Hacilar [Hac?lar]	West Asia	Turkey	37.57	30.07	1	1	ass	-6275	Helbaek, 1970	Helbaek H (1970) The plant husbandry of Hac?lar. In: Mellaart J (ed.) Excavations at Hac?lar. Edinburgh: Edinburgh University Press, pp. 189244.
Hacinebi Tepe [Hac?nebi]	West Asia	Turkey	37.035016	37.987937	2	3	C14	-3650	Miller, 1994, 1996; Keith, 1998	Miller NF (1994) Appendix 1. Some archaeobotanical remains from the 1992 excavation season at Hac?nebi Tepe. In: Stein GJ and Misir A (eds) Mesopotamian-Anatolian interaction at Hacinebi, Turkey: Preliminary report on the 1992 excavations. Anatolica 20: 145-189.	Miller NF (1996) Hacinebi Tepe 1993: Archaeobotanical report. In: Stein G, Bernbeck R, Coursey C, McMahon A, Miller N, M?s?r A, Nicola J, Pittman H, Pollock S and Wright H (eds) Uruk Colonies and Anatolian Communities: An Interim Report on the 1992-3 Excavations at Hac?nebi, Turkey. American Journal of Archaeology 100: 248-257 [205-260].	Keith K (1998) Spindle whorls, gender, and ethnicity at Late Chalcolithic Hacinebi Tepe. Journal of Field Archaeology 25(4): 497-515.
Haftavan Tepe	West Asia	Iran	38.167118	44.792818	3	1	ass	-1525	Burney, 1970	Burney C (1970) Excavations at Haftav?n Tepe 1968: First Preliminary Report. Iran 8: 157-171.
Haimenkou	East Asia	China	26.43333	99.91667	2	3	AMS	-1350	Xue Y, 2010; Jin H, 2014; D'Alpoim Guedes and Butler EE, 2014; Xiao, 1995; Fuller, Stevens, Qin, Jiang and Guo, unpublished	Xue Y [???] (2010) ????????? ???????? [Preliminary results of the analysis of plant remains from the Haimenkou site, Jianchuan, Yunnan]. Unpublished Masters Thesis. Peking University, Beijing (in Chinese).	Jin H [???] (2014) Haimenkou yizhi zhiwu yicun zonghe fenxi ?????????????. PhD Dissertation, Peking University, Beijing.	dAlpoim Guedes J and Butler EE (2014) Modelling constraints on the spread of agriculture to Southwest China with thermal niche models. Quaternary International 349: 29-41.	Xiao M (2001) Yunnan Kaogu Shulue (A brief report on Yunnan archaeology). Kaogu 2001: 3-15.	Fuller, Stevens, Qin, Jiang and Guo (unpublished) Botanical work on material from Haimenkou
Haimenkou	East Asia	China	26.43333	99.91667	3	3	AMS	-575	Xue Y, 2010; Jin H, 2014; D'Alpoim Guedes and Butler EE, 2014; Xiao, 1995; Fuller, Stevens, Qin, Jiang and Guo, unpublished	Xue Y [???] (2010) ????????? ???????? [Preliminary results of the analysis of plant remains from the Haimenkou site, Jianchuan, Yunnan]. Unpublished Masters Thesis. Peking University, Beijing (in Chinese).	Jin H [???] (2014) Haimenkou yizhi zhiwu yicun zonghe fenxi ?????????????. PhD Dissertation, Peking University, Beijing.	dAlpoim Guedes J and Butler EE (2014) Modelling constraints on the spread of agriculture to Southwest China with thermal niche models. Quaternary International 349: 29-41.	Xiao M (2001) Yunnan Kaogu Shulue (A brief report on Yunnan archaeology). Kaogu 2001: 3-15.	Fuller, Stevens, Qin, Jiang and Guo (unpublished) Botanical work on material from Haimenkou
Hajar al-Rayhani	Arabia	Yemen	15.073073	45.297248	3	2?	C14	-350	Stewart, 1996; Bovin and Fuller, 2009	Stewart R (1996) Summarized species list for the botanical remains excavated in 1987 at Hajar ar-Rayhani, Yemen Arab Republic. In: In Overstreet W and Blakely J (eds) Environmental Research in Support of Archaeological Investigations in the Yemen Arab Republic, 19821987. Washington DC: American Foundation for the Study of Man,pp. 299	Boivin N and Fuller DQ (2009) Shell Middens, Ships and Seeds: Exploring Coastal Subsistence, Maritime Trade and the Dispersal of Domesticates in and Around the Ancient Arabian Peninsula. Journal of World Prehistory 22: 113-180.
Hajar Bin Humeid	Arabia	Yemen	14.905535	45.758112	2	2?	C14	-250	Soderstrom, 1969; Bovin and Fuller, 2009	Soderstrom T (1969) Impressions of cereals and other plants in the pottery of Hajar bin Humeid. In van Beek G (ed.) Hajar Bin Humeid, Investigations at a Pre-Islamic Site in South Arabia. Baltimore: The Johns Hopkins Press, pp. 399407.	Boivin N and Fuller DQ (2009) Shell Middens, Ships and Seeds: Exploring Coastal Subsistence, Maritime Trade and the Dispersal of Domesticates in and Around the Ancient Arabian Peninsula. Journal of World Prehistory 22: 113-180.
Hajji Firuz	West Asia	Iran	36.994394	45.474393	2	1	C14	-5950	Voigt, 1977; Kramer, 1982	Voight M (1977) The subsistence economy of a sixth millenium village in the Ushnu-Solduz Valley. Bibliotheca Mesopotamica 7: 307-346.	Kramer C (1982) Village Ethnoarchaeology: Rural Iran in Archaeological Perspective. New York: Academic Press
Hajji Ibrahim	West Asia	Syria	36.34000015	38.20999908	2	3	C14	-3105	Miller, 1997	Miller NF (1997) Sweyhat and Hajji Ibrahim: some archaeobotanical samples from the 1991 and 1993 seasons. In: Zettler RL (ed.) Subsistence and settlement in a marginal environment: Tell es-Sweyhat, 1989-1995. , Philadelphia: University of Pennsylvania Press, pp. 95-122
Hala Sultan Tekke	West Asia	Cyprus	34.885277	33.610013	3	1	ass	-1400	Hjelmqvist, 1979	Hjelmqvist H (1979) Some economic plants and weeds from the Bronze Age of Cyprus. In Öbrink U (ed.) Hala Sultan Tekke 5. Excavations in Area 22, 1971-1973 and 1975-1978. Studies in Mediterranean Archaeology 45(5). Göteborg: Paul Åströms Forlag, pp. 110-133.
Hallan Cemi	West Asia	Turkey	38.23333333	41.25	2	2	C14	-9485	Savard, 2005	Savard M (2005) Epipalaeolithic to Early Neolithic Subsistence Strategies in the Northern Fertile Crescent: The Archaeobotanical Remains from Hallan Çemi, Demirköy, M'lefaat and Qermez Dere. PhD Dissertation. Cambridge: University of Cambridge.
Hallur	South Asia	India	14.36583	75.62306	3	1	AMS	-1550	Fuller, 1999; Fuller et al., 2004	Fuller DQ (1999) The Emergence of Agricultural Societies in South India: Botanical and Archaeological Perspectives. Unpublished PhD. thesis: University of Cambridge.	Fuller DQ, Korisettar R, Venkatasubbaiah PC and Jones MK (2004) Early plant domestications in southern India: some preliminary archaeobotanical results. Vegetation History and Archaeobotany 13: 115-129.
Hallur	South Asia	India	14.36583	75.62306	3	3	AMS	-1075	Fuller, 1999; Fuller et al., 2004	Fuller DQ (1999) The Emergence of Agricultural Societies in South India: Botanical and Archaeological Perspectives. Unpublished PhD. thesis: University of Cambridge.	Fuller DQ, Korisettar R, Venkatasubbaiah PC and Jones MK (2004) Early plant domestications in southern India: some preliminary archaeobotanical results. Vegetation History and Archaeobotany 13: 115-129.
Halula	West Asia	Syria	36.43	38.18	1	3	C14	-7725	Willcox, 1996	Willcox G and Catala M (1996) Analisis Paleobotanica. In: Molist M (ed.) Tell Halula (Siria) Un yacimiento neolitico del vale medio del Efrates campanas de 1991 y 1992. Madrid: Informes archeolgicos, Ministerio de Education y cultura. , pp. 135-142.
Halula	West Asia	Syria	36.43	38.18	1	3	C14	-7275	Willcox, 1996	Willcox G and Catala M (1996) Analisis Paleobotanica. In: Molist M (ed.) Tell Halula (Siria) Un yacimiento neolitico del vale medio del Efrates campanas de 1991 y 1992. Madrid: Informes archeolgicos, Ministerio de Education y cultura. , pp. 135-142.
Hamadab	Africa NE	Sudan	16.914765	33.693985	3	2	C14	150	Fuller et al., unpublished	Fuller DQ et al. (unpublished) Botanical work on material from Hamadab
Hammam et-Turkman	West Asia	Syria	36.52000046	39.09000015	1	3	ass	-3800	van Zeist, 1988	Van Zeist W, Waterbolk-Van Rooijen W and Bottema S (1988) Some notes on the plant husbandry of Tell Hammam et-Turkmen. In: Van Loon MN (ed) Hammam et-Turkmen. Report of the University of Amsterdam's 1981-84 excavations in Syria II. Istanbul: Nederlands Historisch-Archeologisch Instituut te Istanbul, pp. 705-715.
Hammam et-Turkman	West Asia	Syria	36.52000046	39.09000015	1	3	ass	-2600	van Zeist, 1988	Van Zeist W, Waterbolk-Van Rooijen W and Bottema S (1988) Some notes on the plant husbandry of Tell Hammam et-Turkmen. In: Van Loon MN (ed) Hammam et-Turkmen. Report of the University of Amsterdam's 1981-84 excavations in Syria II. Istanbul: Nederlands Historisch-Archeologisch Instituut te Istanbul, pp. 705-715.
Hammam et-Turkman	West Asia	Syria	36.52000046	39.09000015	1	3	ass	-1725	van Zeist, 1988	Van Zeist W, Waterbolk-Van Rooijen W and Bottema S (1988) Some notes on the plant husbandry of Tell Hammam et-Turkmen. In: Van Loon MN (ed) Hammam et-Turkmen. Report of the University of Amsterdam's 1981-84 excavations in Syria II. Istanbul: Nederlands Historisch-Archeologisch Instituut te Istanbul, pp. 705-715.
Hanumantaraopeta	South Asia	India	14.925626	78.384854	3	3	AMS	-1550	Fuller, 1999; Fuller et al., 2004	Fuller DQ (1999) The Emergence of Agricultural Societies in South India: Botanical and Archaeological Perspectives. Unpublished PhD. thesis: University of Cambridge.	Fuller DQ, Korisettar R, Venkatasubbaiah PC and Jones MK (2004) Early plant domestications in southern India: some preliminary archaeobotanical results. Vegetation History and Archaeobotany 13: 115-129.
Harappa	South Asia	Pakistan	30.627756	72.866816	3	2	C14	-2900	Weber, 2003; Weber et al., 2010	Weber SA (2003) Archaeobotany at Harappa: Indications for change. In: Weber SA and Belcher WR (eds.) Indus ethnobiology. New perspectives from the ?eld. Lanham: Lexington Books, pp. 175-198.	Weber SA, Kashyap A and Harriman D (2010) Does size matter: the role and significance of cereal grains in the Indus civilization? Archaeological and Anthropological Sciences 2: 35-43.
Harappa	South Asia	Pakistan	30.627756	72.866816	3	2	C14	-2400	Weber, 2003; Weber et al., 2010	Weber SA (2003) Archaeobotany at Harappa: Indications for change. In: Weber SA and Belcher WR (eds.) Indus ethnobiology. New perspectives from the ?eld. Lanham: Lexington Books, pp. 175-198.	Weber SA, Kashyap A and Harriman D (2010) Does size matter: the role and significance of cereal grains in the Indus civilization? Archaeological and Anthropological Sciences 2: 35-43.
Harappa	South Asia	Pakistan	30.627756	72.866816	3	2	C14	-2050	Weber, 2003; Weber et al., 2010	Weber SA (2003) Archaeobotany at Harappa: Indications for change. In: Weber SA and Belcher WR (eds.) Indus ethnobiology. New perspectives from the ?eld. Lanham: Lexington Books, pp. 175-198.	Weber SA, Kashyap A and Harriman D (2010) Does size matter: the role and significance of cereal grains in the Indus civilization? Archaeological and Anthropological Sciences 2: 35-43.
Harappa	South Asia	Pakistan	30.627756	72.866816	3	2	C14	-1800	Weber, 2003; Weber et al., 2010; Madella 2003	Weber SA (2003) Archaeobotany at Harappa: Indications for change. In: Weber SA and Belcher WR (eds.) Indus ethnobiology. New perspectives from the ?eld. Lanham: Lexington Books, pp. 175-198.	Weber SA, Kashyap A and Harriman D (2010) Does size matter: the role and significance of cereal grains in the Indus civilization? Archaeological and Anthropological Sciences 2: 35-43.	Madella M (2003) Investigating agriculture and environment in South Asia: Present and future considerations of opal phytoliths. In: Weber SA and Belcher WR (eds) Indus ethnobiology. New perspectives from the ?eld. Lanham: Lexington Books, pp. 199-250.
Hasankeyf Höyük	West Asia	Turkey	37.710354	41.42493	2	2	C14	-9440	Miyake et al., 2011; Tanno per comm, 2015	Miyake Y (2011) Salat Cami Yan?. A Pottery Neolithic site in the Tigris Valley. In: Özdo?an M, Ba?gelen N and Kuniholm P (eds) The Neolithic in Turkey: New Excavations and New Research - The Tigris Basin. Istanbul: Archaeology and Art Publications, pp. 129-149.
Hasanlu	West Asia	Iran	37.004076	45.457971	3	1	ass	-925	Harris, 1989; Danti, 2013	Harris MV (1989) Glimpses of an Iron Age Landscape. Expedition 31(2): 12.	Danti MD (2013) Hasanlu V: The Late Bronze and Iron I Periods. Philadelphia: University of Pennsylvania Press.
Hassek Höyük	West Asia	Turkey	37.75	38.91999817	2	3	ass	-3500	Gregor, 1992	Gregor H-J (1992) Paläobotanische Untersuchungen zur antiken Pflanzenwelt des Hassek Höyük im Tal des oberen Euphrat und ein Versuch zur Rekonstruktion des dortigen Ökosystems für den Übergang von der späten Urukzeit zur frühen Bronzezeit. In: Behm-Blancke MR (ed.) Hassek Höyük. Naturwissenschaftliche Untersuchungen und lithische Industrie. Deutsches Archäologisches Institut Abteilung Istanbul, I…
Hassek Höyük	West Asia	Turkey	37.75	38.91999817	2	3	ass	-2700	Gregor, 1992	Gregor H-J (1992) Paläobotanische Untersuchungen zur antiken Pflanzenwelt des Hassek Höyük im Tal des oberen Euphrat und ein Versuch zur Rekonstruktion des dortigen Ökosystems für den Übergang von der späten Urukzeit zur frühen Bronzezeit. In: Behm-Blancke MR (ed.) Hassek Höyük. Naturwissenschaftliche Untersuchungen und lithische Industrie. Deutsches Archäologisches Institut Abteilung Istanbul, I…
Hattibelagallu	South Asia	India	15.365369	77.215701	3	3	AMS	-1700	Fuller, 1999; Fuller et al., 2004	Fuller DQ (1999) The Emergence of Agricultural Societies in South India: Botanical and Archaeological Perspectives. Unpublished PhD. thesis: University of Cambridge.	Fuller DQ, Korisettar R, Venkatasubbaiah PC and Jones MK (2004) Early plant domestications in southern India: some preliminary archaeobotanical results. Vegetation History and Archaeobotany 13: 115-129.	Fuller DQ, Korisettar R, Venkatasubbaiah PC and Jones MK (2004). Early plant domestications in southern India: some preliminary archaeobotanical results. Vegetation History and Archaeobotany 13: 115129.
Hawara	Africa NE	Egypt	29.258026	30.896375	2	1	ass	10	Smith, 2003: Table 3.5	Smith W (2003) Archaeobotanical Investigations of Agriculture at Late Antique Kom el-Nana (Tell el-Amarna). Excavation Memoir 70. London: Egypt Exploration Society
Haxiu	East Asia	China	32.17412	102.145469	2	2	ass	-2950	Zhao and Chen, 2011; d'Alpoim Guedes, 2011; d'Alpoim Guedes et al., 2014, 2015; Aba et al., 2008, 2007	Zhao Z and Chen J (2011) Sichuan Maoxian Yingpanshan Yizhi Fuxuan Jieguo ji Fenxi [Results of the flotation carried out at the site of Yingpanshan in Maoxian County, Sichuan]. Nanfang Wenwu 2011(3): 6067. (in Chinese).	Aba ZQZW, Sichuan SWKY, Chengdu SWKY, Maerkang XWXB, Aba ZW (2007) Sichuan Maerkang Haxiu Yizhi Diaocha Jianbao (A report on the survey at the site of Haxiu in Ma'erkang). Sichuan Wenwu 2007(4): 816.	Aba ZQZW, Sichuan SWKY, Chengdu SWKY and Ma'erkang XWT (2008) Sichuan Ma'erkang Xian Haxiu Yizhi 2003, 2005 Nian Diaocha Jianbao (Report on the 2003 and 2005 surveys carried out at the site of Haxiu in Ma'erkang, Sichuan Province). Chengdu Kaogu Faxian [??????] in 2006: 114 (in Chinese).	dAlpoim Guedes J (2011) Millets, rice, social complexity, and the spread of agriculture to the Chengdu Plain and southwest China. Rice 4: 104-113.	dAlpoim Guedes J, Lu HL, Li YX, Spengler RN, Wu XH and Aldenderfer MS. (2014) Moving agriculture onto the Tibetan plateau: the archaeobotanical evidence. Archaeological and Anthropological Sciences 6: 255-269.	dAlpoim Guedes J, Lu HL, Hein HM and Schmidt AH (2015) Early evidence for the use of wheat and barley as staple crops on the margins of the Tibetan Plateau. Proceedings of the National Academy of Sciences of the United States of America 112(18): 5625-5630.
Hayonim Cave	West Asia	Israel	32.93	35.18	2	1	ass	-11700	Hopf and Bar-Yosef, 1987	Hopf M and Bar-Yosef O (1987) Plant remains from Hayonim Cave. Paléorient 13: 117-120.
Hayt al-Suad	Arabia	Yemen	14.747646	44.363893	2	2?	C14	-2650	Ekstrom and Edens, 2003, Bovin and Fuller, 2009	Ekstrom H and Edens CM (2003) Prehistoric agriculture in highland Yemen: New results from Dhamar. Bulletin of the American Institute of Yemeni Studies 45: 2335.	Boivin N and Fuller DQ (2009) Shell Middens, Ships and Seeds: Exploring Coastal Subsistence, Maritime Trade and the Dispersal of Domesticates in and Around the Ancient Arabian Peninsula. Journal of World Prehistory 22: 113-180.
Heibiya	East Asia	China	36.662308	102.021742	1	1	AMS	-2809	Chen et al., 2015	Chen FH, Dong G, Zhang D, Liu X, Jia X, An C and Jones MK (2015) Agriculture facilitated permanent human occupation of the Tibetan Plateau after 3600 BP. Science 347(6219): 248-250.
Heituya (Lx002a)	East Asia	China	34.315909	105.563631	2	2	ass	-4150	Barton, 2009	Barton LW (2009) Early Food Production in Chinas Western Loess Plateau. Unpublished PhD. University of California, Davis
Hemudu	East Asia	China	29.96335	121.35115	3	2	C14	-4800	Fuller et al., 2007; ZPIACR, 2003	Fuller DQ, Harvey E and Qin L (2007) Presumed domestication? Evidence for wild rice cultivation and domestication in the fifth millennium BC of the Lower Yangtze region. Antiquity 81: 316-331.	Zhejiang Provincial Institute of Cultural Relics and Archaeology (2003) Hemudu: xinshiqi shidai yizhi kaogu fajue baogao [Hemudu: an Excavation Report of the Neolithic Site]. Beijing: Cultural Relics Publishing House (in Chinese).
Hierakonpolis	Africa NE	Egypt	25.091377	32.774584	2	3	ass	-3500	Fahmy et al., 2011; Fahmy and Fadl, 2010	Fahmy AG, Fad M and Friedman RF (2011) Economy and Ecology of Predynastic Hierakonpolis, Egypt: Archaeobotanical Evidence from a Trash Mound at HK11C In: Fahmy AG, Kahlbeher S and DAndrea AC (eds), Windows on the African Past. Current approaches to African archaeobotany. Frankfurt: Africa Magna Verlag, pp. 91-118.	Fahmy AG and Fadl M (2010). Plant macroremains from locality HK29A at Hierakonpolis, Egypt. Journal of the American Research Center in Egypt (JARCE) 45: 137-152.
Hili 8	Arabia	United Arab Emirates	24.292728	55.79415	1	1i	C14	-2500	Cleuziou and Costantini, 1980; Bovin and Fuller, 2009	Cleuziou S and Costantini L (1980) Premiers éléments sur l'agriculture protohistorique de l'Arabie Orientale. Paléorient 6: 245-251.	Boivin N and Fuller DQ (2009) Shell Middens, Ships and Seeds: Exploring Coastal Subsistence, Maritime Trade and the Dispersal of Domesticates in and Around the Ancient Arabian Peninsula. Journal of World Prehistory 22: 113-180.
Hiregudda	South Asia	India	15.187103	76.974387	3	3	AMS	-1650	Fuller, 1999; Fuller et al., 2004	Fuller DQ (1999) The Emergence of Agricultural Societies in South India: Botanical and Archaeological Perspectives. Unpublished PhD. thesis: University of Cambridge.	Fuller DQ, Korisettar R, Venkatasubbaiah PC and Jones MK (2004) Early plant domestications in southern India: some preliminary archaeobotanical results. Vegetation History and Archaeobotany 13: 115-129.	Fuller DQ, Korisettar R, Venkatasubbaiah PC and Jones MK (2004). Early plant domestications in southern India: some preliminary archaeobotanical results. Vegetation History and Archaeobotany 13: 115129.
Hogok-dong	East Asia	Korea North	42.353153	129.247112	1	1	ass	-1050	Hwang, 1960 cited by Nelson, 1993, 144	Nelson SM (1993) The Archaeology of Korea. Cambridge: Cambridge University Press.
Hongshanzuinanpo	East Asia	China	36.981785	98.522021	2	2	AMS	-1341	Chen et al., 2015	Chen FH, Dong G, Zhang D, Liu X, Jia X, An C and Jones MK (2015) Agriculture facilitated permanent human occupation of the Tibetan Plateau after 3600 BP. Science 347(6219): 248-250.
Hongtjiaozi	East Asia	China	35.795896	102.553211	1	1	AMS	-3006	Chen et al., 2015	Chen FH, Dong G, Zhang D, Liu X, Jia X, An C and Jones MK (2015) Agriculture facilitated permanent human occupation of the Tibetan Plateau after 3600 BP. Science 347(6219): 248-250.
Hongyazhangjia	East Asia	China	35.895692	102.829968	2	2	AMS	-2762	Chen et al., 2015	Chen FH, Dong G, Zhang D, Liu X, Jia X, An C and Jones MK (2015) Agriculture facilitated permanent human occupation of the Tibetan Plateau after 3600 BP. Science 347(6219): 248-250.
Horvat Beter	West Asia	Israel	31.22999954	34.77999878	2	1	ass	-4000	Zaitschek, 1961	Zaitschek DV (1961) Remains of cultivated plants from Horvat Beter (Beersheba). 'Atiqot 2: 48-52.
Hougang	East Asia	China	36.11184102	114.3352808	2	2	ass	-2500	Liu et al., 2008: site 42, 166; Jingmen Archaeological Institute, 2008	Liu CJ [???], Jin GY [???] and Kong ZC [???] (2008) Archaeobotany: Research on seeds and fruits [????-?????? ]. Shandong University Orient Archaeology Research Series. Beijing: Science Press [?????].	Jingmen Archaeological Institute [??????????] (2008) ??????????????? (Report on a Survey of the Site of Hougang Chenghe in Jingmen, Hubei). Jianghan Kaogu 2008(2): 27  34 (in Chinese).
Hougong	East Asia	China	35.356297	111.40188	2	2	ass	-2750	Song, 2011	Song J (2011) The agricultural economy during the Longshan period: an archaeobotanical perspective from Shandong and Shanxi. Unpublished PhD Thesis. UCL. London
Hougou	East Asia	China	35.356297	111.401878	2	3	ass	-2500	Song, 2011	Song J (2011) The agricultural economy during the Longshan period: an archaeobotanical perspective from Shandong and Shanxi. Unpublished PhD Thesis. UCL. London
Houma Dongchengwang	East Asia	China	35.62241384	111.3637206	2	2	ass	-2750	Liu et al., 2008: site 41, 166	Liu CJ [???], Jin GY [???] and Kong ZC [???] (2008) Archaeobotany: Research on seeds and fruits [????-?????? ]. Shandong University Orient Archaeology Research Series. Beijing: Science Press [?????].
Houyuangguanzhuang	East Asia	China	35.137442	118.309601	1	1	ass	-2250	Wang et al., 2013; d'Alpoim Guedes et al., 2015	Wang H, He D and Jin G (2013) Report on the plant remains from the Houyangguangzhuang site in Cangshan. Haidai Kaogu 6: 133-138 (in Chinese).	dAlpoim Guedes J, Lu HL, Hein HM and Schmidt AH (2015) Early evidence for the use of wheat and barley as staple crops on the margins of the Tibetan Plateau. Proceedings of the National Academy of Sciences of the United States of America 112(18): 5625-5630.
Huángji? zhu?ng	East Asia	China	38.950748	112.904423	2		ass	-2200	Jiang, 2011	Jiang YC (2011) Hutuohe shangyou kagou diaocha chutu zhiwu yicun chubu yanjiu [Preliminary Analysis of Plant Remains from Archaeological Regional Survey in the Upper Hutou River Valley). Unpublished BA thesis. Peking University, Beijing (in Chinese).
Huanglianshu (=Longshangang)	East Asia	China	32.979724	111.32831	2	2	ass	-2950	Liu et al., 2008: site 45, 166; Flad and Chen, 2013: 118	Liu CJ [???], Jin GY [???] and Kong ZC [???] (2008) Archaeobotany: Research on seeds and fruits [????-?????? ]. Shandong University Orient Archaeology Research Series. Beijing: Science Press [?????].	Flad R and Chen P (2013) Ancient Central China: Centers and Peripheries Along the Yangzi River. Cambridge: Cambridge University Press.
Huangniangniangtai	East Asia	China	37.93554539	102.6059132	2	2	C14	-2100	Liu et al., 2008: site 52, 166; Dodson et al., 2013; Jin's compilation	Liu CJ [???], Jin GY [???] and Kong ZC [???] (2008) Archaeobotany: Research on seeds and fruits [????-?????? ]. Shandong University Orient Archaeology Research Series. Beijing: Science Press [?????].	Dodson JR, Li XQ, Zhou XY, Zhao KL, Sun N, and Atahan P (2013) Origin and spread of wheat in China. Quaternary Science Reviews 72: 108-111.
Huangniangniangtai	East Asia	China	37.93544	102.605228	2	2	AMS	-1894.5	Dodson et al., 2013	Dodson JR, Li XQ, Zhou XY, Zhao KL, Sun N, and Atahan P (2013) Origin and spread of wheat in China. Quaternary Science Reviews 72: 108-111.
Huangniangniangtai	East Asia	China	37.93544	102.605228	2	2	ass	1453	Dodson et al., 2013	Dodson JR, Li XQ, Zhou XY, Zhao KL, Sun N, and Atahan P (2013) Origin and spread of wheat in China. Quaternary Science Reviews 72: 108-111.
Hucun	East Asia	China	35.49041	111.356865	2	3	ass	-2150	Song, 2011	Song J (2011) The agricultural economy during the Longshan period: an archaeobotanical perspective from Shandong and Shanxi. Unpublished PhD Thesis. UCL. London
Huidui	East Asia	China	36.366125	102.321983	1	1	AMS	-1316	Chen et al., 2015	Chen FH, Dong G, Zhang D, Liu X, Jia X, An C and Jones MK (2015) Agriculture facilitated permanent human occupation of the Tibetan Plateau after 3600 BP. Science 347(6219): 248-250.
Huilongwan	East Asia	China	34.66722	112.829212	2	2	ass	-1700	Lee et al., 2007	Lee G-A, Crawford G, Liu L and Chen X (2007) Plants and people from the early Neolithic to the Shang periods in North China. Proceedings of the National Academy of Sciences 104(3): 1087-1092.
Huitupo	East Asia	China	32.68611	112.08334	2	2	ass	-3500	Fuller and Qin, unpublished	Fuller DQ and Qin L (unpublished) Botanical work on material from the site of Huitupo
Huizui	East Asia	China	34.65185	112.74101	2	3	C14	-2000	Lee and Bestel, 2007; Lee et al., 2007; Weisskopf, 2014	Lee G-A and Bestel S (2007) Contextual analysis of plant remains at the Erlitou-period Huizui site, Henan, China. Indo-Pacific Prehistory Association Bulletin 27: 49-60.	Lee G-A, Crawford G, Liu L and Chen X (2007) Plants and people from the early Neolithic to the Shang periods in North China. Proceedings of the National Academy of Sciences 104(3): 1087-1092.	Weisskopf AR (2014). Millets, rice and farmers: phytoliths as indicators of agricultural, social and ecological change in Neolithic and Bronze age central China. BAR International Series 2589. Oxford: Archaeopress.
Huizui	East Asia	China	34.65185	112.74101	2	2	AMS rice	-1700	Lee and Bestel, 2007; Lee et al., 2007; Weisskopf, 2014	Lee G-A and Bestel S (2007) Contextual analysis of plant remains at the Erlitou-period Huizui site, Henan, China. Indo-Pacific Prehistory Association Bulletin 27: 49-60.	Lee G-A, Crawford G, Liu L and Chen X (2007) Plants and people from the early Neolithic to the Shang periods in North China. Proceedings of the National Academy of Sciences 104(3): 1087-1092.	Weisskopf AR (2014). Millets, rice and farmers: phytoliths as indicators of agricultural, social and ecological change in Neolithic and Bronze age central China. BAR International Series 2589. Oxford: Archaeopress.
Hulas	South Asia	India	29.7	77.36667	2	2	C14	-1550	Saraswat, 1993	Saraswat KS (1993) Plant economy of Late Harappans at Hulas. Purattatva 23: 1-12.
Hulaskera	South Asia	India	26.68333	81.01667	3	2	ass	125.5	Chanchala, 1992	Chanchala S (1992) The fruit and seed remains from ancient Hulaskhera, District Lucknow, U. P. (c. 700 B.C.-500 A.D.). Pragdhara 2: 65-80.
Hulaskera	South Asia	India	26.68333	81.01667	3	2	ass	-600	Chanchala, 1992	Chanchala S (1992) The fruit and seed remains from ancient Hulaskhera, District Lucknow, U. P. (c. 700 B.C.-500 A.D.). Pragdhara 2: 65-80.
Hulaskera	South Asia	India	26.68333	81.01667	3	2	ass	375	Chanchala, 1992	Chanchala S (1992) The fruit and seed remains from ancient Hulaskhera, District Lucknow, U. P. (c. 700 B.C.-500 A.D.). Pragdhara 2: 65-80.
Hulaskera	South Asia	India	26.68333	81.01667	3	2	ass	-375	Chanchala, 1992	Chanchala S (1992) The fruit and seed remains from ancient Hulaskhera, District Lucknow, U. P. (c. 700 B.C.-500 A.D.). Pragdhara 2: 65-80.
Hulaskera	South Asia	India	26.68333	81.01667	3	2	ass	-100	Chanchala, 1992	Chanchala S (1992) The fruit and seed remains from ancient Hulaskhera, District Lucknow, U. P. (c. 700 B.C.-500 A.D.). Pragdhara 2: 65-80.
Hulijia	East Asia	China	35.876376	102.801839	1	1	ass	-3750	Liu et al., 2008: site 27, 166	Liu CJ [???], Jin GY [???] and Kong ZC [???] (2008) Archaeobotany: Research on seeds and fruits [????-?????? ]. Shandong University Orient Archaeology Research Series. Beijing: Science Press [?????].	Jia X (2012) ??????????????????????????? [Cultural Evolution Process and Plant Remains during Neolithic-Bronze Age in Northeast Qinghai Province]. Unpublished PhD. Lanzhou University.
Hund	South Asia	Pakistan	34.013234	72.432789	3	3	ass	400	Cooke, 2002	Cooke M (2002) Investigating Changing Agricultural Production and Patterns of Subsistence at Ancient Hund, in the Vale of Peshawar, Pakistan. Unpublished BSc Dissertation, Institute of Archaeology: University College London.
Huoshaogou	East Asia	China	39.94983	97.708792	2	2	C14	-1752.5	Dodson et al., 2013	Dodson JR, Li XQ, Zhou XY, Zhao KL, Sun N, and Atahan P (2013) Origin and spread of wheat in China. Quaternary Science Reviews 72: 108-111.
Huoshaogou	East Asia	China	39.94983	97.708792	2	2	C14	-602.5	Dodson et al., 2013	Dodson JR, Li XQ, Zhou XY, Zhao KL, Sun N, and Atahan P (2013) Origin and spread of wheat in China. Quaternary Science Reviews 72: 108-111.
Huoshaogou	East Asia	China	39.94983	97.708792	2	2	C14	401.5	Dodson et al., 2013	Dodson JR, Li XQ, Zhou XY, Zhao KL, Sun N, and Atahan P (2013) Origin and spread of wheat in China. Quaternary Science Reviews 72: 108-111.
Huoshiliang	East Asia	China	40.533307	98.147523	1	1	C14	-2015	Dodson et al., 2013	Dodson JR, Li XQ, Zhou XY, Zhao KL, Sun N, and Atahan P (2013) Origin and spread of wheat in China. Quaternary Science Reviews 72: 108-111.
Hurere	East Asia	China	35.88467	102.822278	1	1	AMS	-3258	Chen et al., 2015	Chen FH, Dong G, Zhang D, Liu X, Jia X, An C and Jones MK (2015) Agriculture facilitated permanent human occupation of the Tibetan Plateau after 3600 BP. Science 347(6219): 248-250.
Hwacheon-ri	East Asia	Korea South	35.78644	129.12686	2	2	ass	-600	Lee, 2007	Lee G-A (2007) Analysis of plant remains from the Hwacheon-ri site, Gyeongju. In: Han D-S (ed.), The Ancient Site at Hwacheon-ri, Gyeongju. The Yeongnam Institute of Cultural Properties, Chilgok, pp 197-203 (in Korean).
Ikegami Sone	East Asia	Japan	34.502138	135.4273	3	3	denro	25	Hosoya, 2002	Hosoya LA (2002) Sacred Commoness: An archaeobotanical view to the social complexity in prehistoric Japan. PhD Thesis. University of Cambridge.
Ikiriki	East Asia	Japan	32.858094	129.928565	1	1	ass	-1250	Zheng et al., 2014	Zheng Y, Crawford GW and Chen X (2014) Archaeological evidence for peach (Prunus persica) cultivation and domestication in China. PLoS ONE 9(9): e106595. doi:10.1371/journal.pone.0106595
Ikiriki	East Asia	Japan	32.858094	129.928565	1	1	ass	-750	Zheng et al., 2014	Zheng Y, Crawford GW and Chen X (2014) Archaeological evidence for peach (Prunus persica) cultivation and domestication in China. PLoS ONE 9(9): e106595. doi:10.1371/journal.pone.0106595
Ikiztepe	West Asia	Turkey	41.61999893	35.86999893	2	3	C14	-4850	van Zeist, 2003	van Zeist W (2003) An Archaeobotanical Study of ?kiztepe, Northern Turkey. In: Özdogan M, Hauptmann H and Ba?gelen N (eds) From Villages to Towns. Studies Presented to Ufuk Esin. Istanbul: Arkeoloji ve Sanat Publicatins, pp. 547-581.
Ikiztepe	West Asia	Turkey	41.61999893	35.86999893	2	3	C14	-3200	van Zeist, 2003	van Zeist W (2003) An Archaeobotanical Study of ?kiztepe, Northern Turkey. In: Özdogan M, Hauptmann H and Ba?gelen N (eds) From Villages to Towns. Studies Presented to Ufuk Esin. Istanbul: Arkeoloji ve Sanat Publicatins, pp. 547-581.
Ilipinar	West Asia	Turkey	40.45000076	29.29999924	2	3	C14	-5915	van Zeist W and Waterbolk-van Rooijen, 1995; Cappers, 2008	van Zeist W and Waterbolk-van Rooijen W (1995) Floral remains from Late Neolithic Ilipinar. In: Roodenberg J (ed.) The Ilipinar excavations 1. Five seasons of fieldwork in NW Anatolia, 1987-1991. Istanbul: Nederland Historical-Archaeological Institute, pp. 159-166.	Cappers R (2008) Plant Remains from the Late Neolithic and Early Chalcolithic Levels. In: Roodenberg J and Roodenberg SA (eds) Life and Death in a Prehistoric Settlement in Northwest Anatolia, The ?lip?nar Excavations, Vol. III. Istanbul: Nederlands Instituut voor het Nabije Oosten, pp. 117-148.
Imamoglu	West Asia	Turkey	37.27000046	39.58000183	2	3	ass	-2150	Oybak and Demirci, 1997	Oybak E and Demirci S (1997) Early Bronze Age plant remains from Imamoglu Höyük, SE Turkey. Anatolian Studies 47: 173-121.
Imlidh-Khurd	South Asia	India	26.50833	83.20139	2	2	C14	-1650	Saraswat, 1993	Saraswat KS (1993) Seed and fruit remains at ancient Imlidh-Khurd, Gorakhpur: a preliminary report. Pragdhara 3: 37-41.
Imlidh-Khurd	South Asia	India	26.50833	83.20139	2	2	C14	-1050	Saraswat, 1993	Saraswat KS (1993) Seed and fruit remains at ancient Imlidh-Khurd, Gorakhpur: a preliminary report. Pragdhara 3: 37-41.
Inamgaon	South Asia	India	18.60806	74.54944	3	1	C14	-1200	Vishnu-Mittre and Savithri, 1976	Vishnu-Mittre and Savithri R (1976) Ancient plant economy at Inamgaon. Puratattva 8: 5563.
Inamgaon	South Asia	India	18.60806	74.54944	3	3	C14	-1600	Kajale, 1988	Kajale MD (1988) Plant Economy. In: Dhavalikar MK, Sankalia HD and Ansari ZD (eds) Excavations at Inamgaon. Pune: Deccan College Postgraduate and Research Institute, pp. 727-821.
Inamgaon	South Asia	India	18.60806	74.54944	3	3	C14	-1350	Kajale, 1988	Kajale MD (1988) Plant Economy. In: Dhavalikar MK, Sankalia HD and Ansari ZD (eds) Excavations at Inamgaon. Pune: Deccan College Postgraduate and Research Institute, pp. 727-821.
Inamgaon	South Asia	India	18.60806	74.54944	3	3	C14	-1050	Kajale, 1988; Vishnu-Mittre, 1977	Kajale MD (1988) Plant Economy. In: Dhavalikar MK, Sankalia HD and Ansari ZD (eds) Excavations at Inamgaon. Pune: Deccan College Postgraduate and Research Institute, pp. 727-821.	Vishnu-Mittre (1977) Changing economy in Ancient India. In: Reed C, Origins of Agriculture. Paris: Mouton, pp. 569-588.
Inbo-ri	East Asia	Korea South	35.652007	129.146372	2	1	ass	-700	Ahn, Sung-Mo pers. Comm.	Ahn Sung-Mo pers. Comm.
Iraq ed-Dubb	West Asia	Jordan	32.32	35.67	2	3	C14	-9230	Colledge, 2001	Colledge S (2001) Plant exploitation on Epipalaeolithic and early Neolithic sites in the Levant. British Archaeological Reports International Series 986. Oxford: Archaeopress.
Itazuke (=Itatsuke)	East Asia	Japan	33.56544	130.45307	2	1	C14	-600	Takahashi, 2009; Fujio, 2004; Imamura, 1996: 134	Takahashi R (2009) Symbiotic relations between paddy-field rice cultivators and hunter-gatherer-fishers in Japanese prehistory: archaeological considerations on the transition from the Jomon Age to the Yayoi Age. In: Ikeyea K, Ogawa H, Mithcell P (eds) Interactions between hunter-gatherers and farmers: from prehistory to present. Senri Ethnological Studies 73. Osaka: National Museum of Ethnology,…	Fujio S (2004) The beginning of agriculture in the Japanese islands. In: Society of Archaeological Studies (ed) Cultural diversity and the archaeology of the 21st century. Okayama: Society of Archaeological Studies, pp. 6273.	Imamura K (1996) Prehistoric Japan. New perspectives on insular East Asia. London: UCL.
Ivolga gorodishche	Central Asia	Russia	51.501464	107.127714	1	1	ass	-155	Di Cosmo, 1994	Di Cosmo N (1994) Ancient Inner Asian Nomads: Their Economic Basis and Its Significance in Chinese History. The Journal of Asian Studies 53(4): 1092-1126.
Jaffarabad	West Asia	Iran	32.286269	48.220107	2	3	C14	-4015	Miller, 1983	Miller NF (1983) Palaeoethnobotanical results from Bendebal and Jaffarabad. Cahiers de la Délégation Archéologique Française en Iran 13: 277-284.
Jagae-ri	East Asia	Korea South	36.79027	126.67685	2	3	AMS rice	-575	Park, 2006; Kim, 2015	Park T-S (2006) Analysis of plant seeds from the Bronze Age site at Jagae-ri, Dangjin, Sijeon-ri, Asan. In: Na G-J (ed) Jagae-ri Site (I). Korea: Chungcheong Cultural Properties Research Institute, pp 629647 (in Korean).	Kim M (2015) Rice in ancient Korea: status symbol or community food?. Antiquity 89(346): 838-853. See also supplementary material.
Jarmo	West Asia	Iraq	35.548889	44.950278	3	1	ass	-7300	Helbaek, 1959, 1960	Helbaek H (1959) Domestication of Food Plants in the Old World. Science 130(3372): 365-372.	Helbaek H (1960) The paleoethnobotany of the Near East and Europe. In: Braidwood RJ and Howe B (eds) Prehistoric investigations in Iraqi Kurdistan. Chicago: Oriental Institite, pp. 99-118.
Jarmo	West Asia	Iraq	35.548889	44.950278	3	3	ass	-7250	Lucas et al., unpublished	Lucas L, Murphy C and Fuller DQ (unpublished) Botanical report on the material from the 2012 and 2014 excavations at Jarmo
Jawa	West Asia	Jordan	32.335	37.003333	3	3	ass	-3150	Willcox, 1981	Willcox G (1981) Plant remains. In: Helms SW (ed.) Jawa, lost city in the Black Desert. London: Methuen, pp. 247-248.
Jebel Abu Thawwb (Er-Rumman)	West Asia	Jordan	32.178583	35.852186	2	3	ass	-5500	Neef, 2001	Neef R (2001) The palaeobotanical remains. In: Kafafi ZA (ed.) Jebel Abu Thawwab (Er-Rumman) The Late Neolithic and Early Bronze Age I Occupation, Central Jordan. Berlin: Ex oriente, pp. 202-209.
Jerablus Tahtani	West Asia	Syria	36.83	38.02	1	3	ass	-2600	Murray, 1995; Murray, 1996	Murray, MA (1995) Preliminary archaeobotanical report, Jerablus-Tahtani, 1994 - Tomb 302. In: Peltenburg E, Campbell S, Croft P, Lunt D, Murray MA and Watt ME (eds) Jerablus-Tahtani, Syria, 1992-4: preliminary report, 1992-1994]. Levant 27: 24-25 [1-28].	Murray MA (1996) Archaeobotanical remains, 1995. In: Peltenburg E, Bolger D, Campbell S, Murray MA and Tipping R (eds) Jerablus-Tahtani, Syria 1995: Preliminary report. Levant XXVIII: 20-21 [1-25].
Jerf el Ahmar	West Asia	Syria	36.4	38.22	1	3	AMS	-9075	Willcox et al., 2008	Willcox G, Fornite S and Herveux L (2008) Early Holocene cultivation before domestication in northern Syria. Vegetation, History and Archaeobotany 17(3): 313-325.
Jericho	West Asia	Palestinian Territories	31.85	35.45	2	2	C14	-8725	Hopf, 1983	Hopf M (1983) Jericho plant remains. In: Kenyon KM and Holland TA (eds) Excavations at Jericho V. The pottery phases of the Tell and other finds. London: Council for British Research in the Levant, pp. 576-621.
Jericho	West Asia	Palestinian Territories	31.85	35.45	2	2	C14	-7850	Hopf, 1983	Hopf M (1983) Jericho plant remains. In: Kenyon KM and Holland TA (eds) Excavations at Jericho V. The pottery phases of the Tell and other finds. London: Council for British Research in the Levant, pp. 576-621.
Jericho	West Asia	Palestinian Territories	31.85	35.43	2	3	C14	-6000	Hopf, 1983	Hopf M (1983) Jericho plant remains. In: Kenyon KM and Holland TA (eds) Excavations at Jericho V. The pottery phases of the Tell and other finds. London: Council for British Research in the Levant, pp. 576-621.
Jhusi	South Asia	India	25.425941	81.899655	2	1	ass	-2000	Pokharia et al., 2009; Misra et al., 2009	Pokharia AK, Pal JN and Srivastava A (2009) Plant macro-remains from Neolithic Jhusi in Ganga Plain: evidence for grain-based agriculture. Current Science 97(4): 564-572.	Misra VD, Pal JN, Gupta MC and Joglekar PP (2009) Excavations at Jhusi (Pratishthanpur). Indian Archaeological Society, New Delhi.
Jiahu	East Asia	China	33.62003	113.67398	2	2	ass	-6085	Zhang and Wang, 1998; Zhao and Zhang, 2009, Zhang and Hung, 2013, Zhang and Cui, 2013	Zhao Z and Zhang J (2009) The report of flotation work at the Jiahu site. Kaogu 8: 86-95 (in Chinese).	Zhang JZ and Wang XK (1998) Notes on the recent discovery of ancient cultivated rice at Jiahu, Henan Province: A new theory concerning the origin of Oryza japonica in China. Antiquity 72: 897901.	Zhang J and Cui Q (2013) The Jiahu Site in the Huai River Area. In Underhill AP (ed.), A Companion to Chinese Archaeology. Oxford: Blackwell, pp. 194-212.	Zhang C and Hung H-C (2013) Jiahu 1: earliest farmers beyond the Yangtze River. Antiquity 87(33): 46  63.
Jiajiabao	East Asia	China	35.49903729	111.4631552	2	2	ass	-1800	Song, 2011	Song J (2011) The agricultural economy during the Longshan period: an archaeobotanical perspective from Shandong and Shanxi. Unpublished PhD Thesis. UCL. London
Jiajiabao (south)	East Asia	China	35.507496	111.455956	2	3	ass	-1700	Song, 2011	Song J (2011) The agricultural economy during the Longshan period: an archaeobotanical perspective from Shandong and Shanxi. Unpublished PhD Thesis. UCL. London
Jiangzhai	East Asia	China	34.378741	109.217936	1	1	ass	-4500	Yan, 1992, Liu et al., 2008: site 11, 165; Peterson and Shelach, 2012	Yan W (1992) Origins of agriculture and animal husbandry in China. In: Aikens CM and Song NR (eds) Pacific Northeast Asia in Prehistory: hunter-fisher-gatherers, farmers, and sociopolitical elites. Pullman, Washington: Washington State University Press,	Liu CJ [???], Jin GY [???] and Kong ZC [???] (2008) Archaeobotany: Research on seeds and fruits [????-?????? ]. Shandong University Orient Archaeology Research Series. Beijing: Science Press [?????].	Peterson CE and Shelach G (2012) Jiangzhai: Social and Economic Organization of a Middle Neolithic Chinese Village. Journal of Anthropological Archaeology 31: 265301.
Jianxin	East Asia	China	34.93021062	117.4116888	2	2	ass	-2800	Liu et al., 2008: site 35, 166; Luan, 2013	Liu CJ [???], Jin GY [???] and Kong ZC [???] (2008) Archaeobotany: Research on seeds and fruits [????-?????? ]. Shandong University Orient Archaeology Research Series. Beijing: Science Press [?????].	Luan FS (2013) The Dawenkou Culture in the Lower Yellow River and Huai River Basin areas. In: Underhill AP (ed.) A Companion to Chinese Archaeology. Oxford: Blackwell, pp. 411-434.
Jiaochangpu	East Asia	China	36.409345	116.260948	2	2	ass	-2150	Zhao, 2005; d'Aploim Guedes et al., 2015	Zhao ZA (2004) A comparison of the archaeobotanical remains between the Liangchenzhan and Jiaochangpu. Dongfang Kaogu 1: 210224.	dAlpoim Guedes J, Jin G and Bocinsky KR (2015) The impact of climate on the spread of rice to north-eastern China: A new look at the data from Shandong Province. PLoS ONE 10(6): e0130430. doi:10.1371/journal.pone.0130430.
Jiaoridang	East Asia	China	35.733295	102.435454	1	1	AMS	-1463	Chen et al., 2015	Chen FH, Dong G, Zhang D, Liu X, Jia X, An C and Jones MK (2015) Agriculture facilitated permanent human occupation of the Tibetan Plateau after 3600 BP. Science 347(6219): 248-250.
Jinchankou	East Asia	China	36.920327	102.53922	2	2	AMS	-1956	Chen et al., 2015	Chen FH, Dong G, Zhang D, Liu X, Jia X, An C and Jones MK (2015) Agriculture facilitated permanent human occupation of the Tibetan Plateau after 3600 BP. Science 347(6219): 248-250.
Jinchankou	East Asia	China	36.920327	102.539221	2	2	AMS	-1780	Chen et al., 2015	Chen FH, Dong G, Zhang D, Liu X, Jia X, An C and Jones MK (2015) Agriculture facilitated permanent human occupation of the Tibetan Plateau after 3600 BP. Science 347(6219): 248-250.
Jinggou	East Asia	China	38.848592	112.849173	2	3	ass	-2200	Jiang, 2011	Jiang YC (2011) Hutuohe shangyou kagou diaocha chutu zhiwu yicun chubu yanjiu [Preliminary Analysis of Plant Remains from Archaeological Regional Survey in the Upper Hutou River Valley). Unpublished BA thesis. Peking University, Beijing (in Chinese).
Jitap-ri	East Asia	Korea North	38.467518	125.856498	2	1	ass	-2750	Yoon, 2001; Do and Hwang, 1961; Kim, 2014	Yoon Seo Suk (2001) History of food culture in Korea. Korea: Shin-kwang Publishing.	Do Y and Hwang G (1961) Excavation Report of Jitap-ri Ancient Site. Pyongyang: Institute of Science.	Kim M (2014) Rice, ethnicity and the collation of archaeobotanical data for prehistoric Korea. Archaeologies 10(2): 168-193.
Jizhai	East Asia	China	34.21864	113.33819	2	2	ass	-2250	Fuller and Zhang, 2007; Zhang et al., 2010	Fuller DQ and Zhang H (2007) A preliminary report of the survey archaeobotany of the Upper Ying Valley (Henan Province). In: School of Archaeology and Museology, Peking University and Henan Provincial Institute of Cultural Relics and Archaeology (eds) Dengfeng wangchenggang yizhi de faxian yu yanjiu (2002-2005) [Archaeological Discovery and Research at the Wangchenggang Site in Dengfeng (2002-200…	Zhang H, Bevan A, Fuller D and Fang Y (2010) Archaeobotanical and GIS-based approaches to prehistoric agriculture in the Upper Ying Valley, Henan, China. Journal of Archaeological Science 37(7): 1480-1489.
Jizhai	East Asia	China	34.21864	113.33819	2	3	ass	-2000	Fuller and Zhang, 2007; Zhang et al., 2010	Fuller DQ and Zhang H (2007) A preliminary report of the survey archaeobotany of the Upper Ying Valley (Henan Province). In: School of Archaeology and Museology, Peking University and Henan Provincial Institute of Cultural Relics and Archaeology (eds) Dengfeng wangchenggang yizhi de faxian yu yanjiu (2002-2005) [Archaeological Discovery and Research at the Wangchenggang Site in Dengfeng (2002-200…	Zhang H, Bevan A, Fuller D and Fang Y (2010) Archaeobotanical and GIS-based approaches to prehistoric agriculture in the Upper Ying Valley, Henan, China. Journal of Archaeological Science 37(7): 1480-1489.
Jodong-ri	East Asia	Korea South	37.02666	127.98905	2	3	C14	-865	Lee and Woo, 2001	Lee Y-J and Woo J-Y (2001) Chodong-ri Prehistoric Site, Chungju. Cheongju: Chungbuk National University.
Jordan River Dureijat	West Asia	Israel	33.022999	35.628651	3	3	C14	-18200	Marder et al., 2015	Marder O, Biton R, Boaretto E, Feibel CS, Melamed Y, Meinis HK, Rabinovich R, Zohar I and Sharon G (2015) Jordan River Dureijat - a new Epipaleolithic site in the Upper Jordan Valley. Journal of the Israel Prehistoric Society 45: 5-30.
Jubabat al-Juruf	Arabia	Yemen	15.049218	44.33572	1	2?	ass	-2000	Ekstrom and Edens, 2003; Bovin and Fuller, 2009	Ekstrom H and Edens CM (2003) Prehistoric agriculture in highland Yemen: New results from Dhamar. Bulletin of the American Institute of Yemeni Studies 45: 2335.	Boivin N and Fuller DQ (2009) Shell Middens, Ships and Seeds: Exploring Coastal Subsistence, Maritime Trade and the Dispersal of Domesticates in and Around the Ancient Arabian Peninsula. Journal of World Prehistory 22: 113-180.
Juxian/ Jiaozhou	East Asia	China	36.269895	120.043785	2	1	ass	-2700	Jin et al., 2009; d'Alpoim et al., 2015	Jin G, Zhao M, Wang Z, Liu Y, He Z, et al. (2009) Report on the archaeobotanical survey of Yingxian and Jiaozhou Shandong. Dongfang Kaogu 6: 344349 (in Chinese).	dAlpoim Guedes J, Jin G and Bocinsky KR (2015) The impact of climate on the spread of rice to north-eastern China: A new look at the data from Shandong Province. PLoS ONE 10(6): e0130430. doi:10.1371/journal.pone.0130430.
Kadebakele	South Asia	India	15.364014	76.502817	3	2	C14	-680	Morrison et al., in press; Morrison, in press	Morrison K (2016) From millets to rice (and back again?): Cuisine, Cultivation, and Health in Southern India. In: Robbins Schug G and Walimbe S (eds) A Companion to South Asia in the Past. New York: Wiley Blackwell, Chaper 24.	Morrison KD, Reddy SN and Kashyap A (in press for 2016) Agrarian transitions in Iron Age southern India: social and environmental implications. In: Lefère V (ed.) South Asian Archaeology 2012. Agence: France-Muséums.
Kalashishuwan	East Asia	China	36.797886	101.559709	1	1	AMS	-1260	Chen et al., 2015	Chen FH, Dong G, Zhang D, Liu X, Jia X, An C and Jones MK (2015) Agriculture facilitated permanent human occupation of the Tibetan Plateau after 3600 BP. Science 347(6219): 248-250.
Kalibangan	South Asia	India	29.474327	74.130858	2	1	C14	-2300	Vishnu-Mittre & Savithri, 1982	Vishnu-Mittre and Savithri R (1982) Food economy of the Harappans. In: Possehl GL (ed.) Harrapan Civilization. A Contemporary Perspective. New Delhi: Oxford and IBH, pp. 205-221.
Kalopsidha	West Asia	Cyprus	35.094167	33.794167	2	1	ass	-1400	Helbaek, 1966	Helbaek H (1966) What Farming produced at Cypriote Kalopsidha. In: Åström, P. (ed.) Excavations at Kalopsidha and Ayios Iakovos in Cyprus. Lund: Studies in Mediterranean Archaeology, pp. 115-125.
Kaman-Kalehöyük	West Asia	Turkey	39.34999847	33.72000122	2	2	ass	-2550	Kennedy, 2000; Fairbairn, 2002; Nesbitt, 1993, 1995	Kennedy A (2000) Ottoman plant remains from Kaman-Kalehöyük. Anatolian Archaeological Studies (Kaman-Kalehöyük) 9: 147-165.	Fairbairn A (2002) Archaeobotany at Kaman-Kalehöyük 2001. Anatolian Archaeological Studies (Kaman-Kalehöyük) 11: 201-212.	Nesbitt M (1993) Ancient crop husbandry at Kaman-Kalehöyük: 1991 archaeobotanical report. In: Mikasa T (ed.) Essays on Anatolian Archaeology. Bulletin of the Middle East Culture Center in Japan 7. Wiesbaden: Harrassowitz, pp. 75-97.	Nesbitt M (1995) Recovery of archaeological plant remains at Kaman-Kalehöyük. In: Mikasa T (ed.) Essays on ancient Anatolia and its surrounding civilizations. Bulletin of the Middle East Culture Center in Japan 8. Wiesbaden: Harrassowitz, pp. 115-130.
Kaman-Kalehöyük	West Asia	Turkey	39.34999847	33.72000122	2	2	ass	-1375	Kennedy, 2000; Fairbairn, 2002; Nesbitt, 1993, 1995	Kennedy A (2000) Ottoman plant remains from Kaman-Kalehöyük. Anatolian Archaeological Studies (Kaman-Kalehöyük) 9: 147-165.	Fairbairn A (2002) Archaeobotany at Kaman-Kalehöyük 2001. Anatolian Archaeological Studies (Kaman-Kalehöyük) 11: 201-212.	Nesbitt M (1993) Ancient crop husbandry at Kaman-Kalehöyük: 1991 archaeobotanical report. In: Mikasa T (ed.) Essays on Anatolian Archaeology. Bulletin of the Middle East Culture Center in Japan 7. Wiesbaden: Harrassowitz, pp. 75-97.	Nesbitt M (1995) Recovery of archaeological plant remains at Kaman-Kalehöyük. In: Mikasa T (ed.) Essays on ancient Anatolia and its surrounding civilizations. Bulletin of the Middle East Culture Center in Japan 8. Wiesbaden: Harrassowitz, pp. 115-130.
Kamid el-Loz	West Asia	Lebanon	33.61999893	35.83000183	2	3	ass	-1250	Behre, 1970; Baas, 1980	Behre K-E (1970) Kulturpflanzenreste aus Kamid el-Loz. In: Hachmann R (ed.) Bericht über die Ergebnisse der Ausgrabungen in Kamid el-Loz (Libanon) in den Jähren 1966 und 1967. Bonn: Saarbrucker Beiträge zur Altertumskunde IV, pp. 59-69.	Baas J (1980) Ein bedeutsamer botanischer Fund der Gattung Echium Linne aus Kamid el-Loz. In: Hachmann R (ed.) Bericht über die Ergebnisse in Kamid el-Loz in den Jahren 1968 bis 1970. 22: 111 - 115. Bonn: Saarbrucker Beiträge zur Altertumskunde, pp. 111-115.
Kaminoudhia	West Asia	Cyprus	34.712222	32.863056	2	2	C14	-2437	Hansen, 2003	Hansen J (2003) The Botanical Remains. In: Swiny S, Rapp G and Herscher E (eds) Sotira Kaminoudhia: An early Bronze Age site in Cyprus. Cyprus American Archaeological Research Institute Monograph Series Vol. 4. American Schools of Oriental Research Archaeological Reports No. 8. Boston: American Schools of Oriental Research, pp. 449-453.
Kandarodai	South Asia	Sri Lanka	9.75	80.016667	2	3	AMS Ors	-175	Murphy et al., in prep.	Murphy C, Weisskopf A, Bohinamuwa W, Adikari G, Perera N, Blinkhorn J, Horton M, Boivin N and Fuller DQ (in prep.) Wet agriculture in a dry climate: archaeobotanical analyses at Kandarodai and Kirinda in north and south Sri Lanka.
Kangjia	East Asia	China	34.58586924	109.3779522	2	1	ass	-2250	Liu et al., 2008: site 46, 166; cited in Liu, 2005: 70; Liu et al., 2001	Liu CJ [???], Jin GY [???] and Kong ZC [???] (2008) Archaeobotany: Research on seeds and fruits [????-?????? ]. Shandong University Orient Archaeology Research Series. Beijing: Science Press [?????].	Liu L (2005) The Chinese Neolithic: Trajectories to Early States. Cambridge: Cambridge University Press.	Liu L, Yan X and Chun X (2001) Shaanxi Lintong Kangjia Longshan Wenhua Yizhi 1990 Nian Fajue Dongwu Yicun [Zoological Remains Excavated From Kangjia in 1990, Longshan Site in Lintong, Shaanxi]. Huaxia Kaogu 1: 3-24.
Kanispur [Kanishpur]	South Asia	India	34.22638889	74.40833333	1	2	C14	-2900	Saraswat and Pokharia, 2004; Mani, 2008	Mani BR (2008) Kashmir Neolithic and Early Harappan : A Linkage. Pragdhara 18: 229-247.
Kanmer	South Asia	India	23.408474	70.815063	2	2	C14	-2650	Pokharia et al., 2011	Pokharia AK, Kharakwal JS, Rawat YS, Osada T, Nautiyal CM and Srivastava A (2011) Archaeobotany and Archaeology at Kanmer, a Harappan site in Kachchh, Gujarat: evidence for adaptation in response to climatic variability. Current Science 100(12): 1833-1846.
Kanmer	South Asia	India	23.408474	70.815063	2	2	C14	-2250	Pokharia et al., 2011	Pokharia AK, Kharakwal JS, Rawat YS, Osada T, Nautiyal CM and Srivastava A (2011) Archaeobotany and Archaeology at Kanmer, a Harappan site in Kachchh, Gujarat: evidence for adaptation in response to climatic variability. Current Science 100(12): 1833-1846.
Kanmer	South Asia	India	23.408474	70.815063	2	2	C14	-1850	Pokharia et al., 2011	Pokharia AK, Kharakwal JS, Rawat YS, Osada T, Nautiyal CM and Srivastava A (2011) Archaeobotany and Archaeology at Kanmer, a Harappan site in Kachchh, Gujarat: evidence for adaptation in response to climatic variability. Current Science 100(12): 1833-1846.
Kanmer	South Asia	India	23.408474	70.815063	2	2	ass	100	Pokharia et al., 2011	Pokharia AK, Kharakwal JS, Rawat YS, Osada T, Nautiyal CM and Srivastava A (2011) Archaeobotany and Archaeology at Kanmer, a Harappan site in Kachchh, Gujarat: evidence for adaptation in response to climatic variability. Current Science 100(12): 1833-1846.
Kaothe	South Asia	India	21.005024	74.278597	2	2	ass	-1800	Kajale, 1990	Kajale MD (1990) Observations on the plant remains from excavation at Chalcolithic Kaothe, District Dhule, Maharashtra with cauthionary remarks on their interpretations. In: Dhavalikar MK, Shinde VS and Atre SM (eds) Excavations at Kaothe. Pune: Deccan College Postgraduate and Research Institute, pp. 265-280.
Karamallos	West Asia	Cyprus	35.06999969	32.84000015	2	1	ass	-1400	du Plat Taylor, 1952; Helbaek, 1962	Helbaek H (1962) Late Cypriote vegetable diet at Apliki. Opuscula Atheniensia 4: 171-186.	du Plat Taylor J (1952) A Late Bronze Age settlement at Apliki, Cyprus. The Antiquaries Journal 32: 133-167.
Karanis	Africa NE	Egypt	30.118921	31.134292	2	1	ass	350	Bartlett, 1933; Smith, 2003: Table 3.5	Bartlett HH (1933) Fruits and other plants. In: Boak AER (ed.) Karanis: The Temples, Coin Hoards, Botanical and Zoological Reports, Seasons 1924-31. Michigan: Ann Arbor, University of Michigan Press, pp. 88.	Smith W (2003) Archaeobotanical Investigations of Agriculture at Late Antique Kom el-Nana (Tell el-Amarna). Excavation Memoir 70. London: Egypt Exploration Society
Kastros	West Asia	Cyprus	35.694067	34.585598	2	2	AMS	-6450	van Zeist, 1981	van Zeist W (1981) Plant remains from Cape Andreas - Kastros (Cyprus). In: le Brun A (ed.) Un site néolithique précéramique en Chypre: Cap AndreasKastros. Paris: Recherche sur les grandes civilisations, pp. 95-99.
Kaundinyapura	South Asia	India	20.979908	78.143616	2	1	ass	0	Vishnu-Mittre, 1968	Vishnu-Mittre (1968) Kaundinyapura plant economy in Pre-Historic and Historic times. In: Dikshit MG (ed.) Excavations at Kaundinyapura. Bombay: Government Central Press, pp. 140-147.
Kausambi	South Asia	India	25.34494	81.38698	3	1	ass	-450	Chanchala, 1995	Chanchala S (1995) Some seed and fruit remains from Kausambi, District Allahabad, U. P. (ca 600 B.C. 450 B.C.). Geophytology 24(2): 169-172.
Kawa	Africa NE	Sudan	19.126537	30.496467	3	3	AMS	-600	Fuller, 2004; Fuller, 2014	Fuller DQ (2004) Early Kushite Agriculture: Archaeobotanical Evidence from Kawa. Sudan & Nubia 8: 70-74.	Fuller DQ (2014) Agricultural Innovation and State Collapse in Meroitic Nubia: The Impact of the Savannah Package. In: Stevens CJ, Nixon S, Murray MA and Fuller DQ (eds) Archaeology of African Plant Use. Walnut Creek CA: Left Coast Press, pp. 165-178.
Kayalyk	Central Asia	Kazakhstan	45.660844	80.235633	1	1	ass	1100	Ryabogina and Ivanov, 2011	Ryabogina NE and Ivanov SN (2011) Ancient agriculture in western Siberia: Problems of argumentation, paleoethnobotanic methods, and analysis of data. Archaeology. Ethnology and Anthropology of Eurasia 39(4): 96106.
Kayatha	South Asia	India	23.240141	76.018802	2	1	C14	-1900	Kajale, 1975; Vishnu-Mittre et al., 1985	Kajale MD (1975) Plant economy at Kayatha: Appendix B. In: Ansari ZD and Dhavalikar MK (eds) Excavations at Kayatha. Pune: Deccan College Post-Graduate and Research Institute, Appendix B.	Vishnu-Mittre, Saraswat KS, Sharma A and Chanchala S (1985) Palaeobotanical and Pollen Analytical Investigations. Indian Archaeology - A Review 1982-83: 146-150.
Kazahari	East Asia	Japan	40.50494	141.52058	2	3	AMS rice	-665	D'Andrea, 1995b; D'Andrea et al., 1995	D'Andrea AC (1995) Later Jomon subsistence in Northeastern Japan: new evidence from palaeoethnobotanical studies. Asian Perspectives 34 (2): 195-227.	D'Andrea AC, Crawford G, Yoshizaki M and Kudo T (1995) Late Jomon cultigens in northeastern Japan. Antiquity 69: 146152.
Keer	East Asia	China	35.990526	97.717309	2	2	AMS	-674	Chen et al., 2015	Chen FH, Dong G, Zhang D, Liu X, Jia X, An C and Jones MK (2015) Agriculture facilitated permanent human occupation of the Tibetan Plateau after 3600 BP. Science 347(6219): 248-250.
Kellis	Africa NE	Egypt	25.491486	28.978718	1	2	ass	200	Thanheiser, 1999; Smith, 2003: Table 3.5	Thanheiser U (1999) Plant remains from Kellis: first results. In: Hope CA and Mills AJ (eds.) Dakhleh Oasis Project: Preliminary Reports on the 1992-1993 and 1993-1994 Field Seasons, Dakhleh Oasis Project Monograph 8. Oxford: Oxbow Books, pp.89-93.	Smith W (2003) Archaeobotanical Investigations of Agriculture at Late Antique Kom el-Nana (Tell el-Amarna). Excavation Memoir 70. London: Egypt Exploration Society
Kenan Tepe	West Asia	Turkey	37.84999847	40.83000183	2	2	C14	-1475	Ekstrom, 2003	Ekstrom H (2003) Archaeobotanical remains. [In: Parker BJ, Creekmore A, Dodd LS, Paine R and Abrahaml M (eds), The upper Tigris archaeological research project (UTARP): a preliminary report from the 2001 field season]. Anatolica 29: 121-125 [101-174].
Kenan Tepe	West Asia	Turkey	37.84999847	40.83000183	2	2	C14	-3300	Ekstrom, 2003	Ekstrom H (2003) Archaeobotanical remains. [In: Parker BJ, Creekmore A, Dodd LS, Paine R and Abrahaml M (eds), The upper Tigris archaeological research project (UTARP): a preliminary report from the 2001 field season]. Anatolica 29: 121-125 [101-174].
Khairadih	South Asia	India	26.1811	83.81667	1	1	ass	-450	Saraswat et al., 1990; Saraswat, 2005; Pokharia et al., 2015	Saraswat KS, Saini DC, Sharma MK and Chanchala S (1990) Palaeobotanical and pollen analytical investigation. Indian Archaeology 1985-86 - A Review: 122-125.	Saraswat KS (2005) Agricultural background of the early farming communities in the Middle Ganga Plain. Pragdhara 15: 145-177.	Pokharia AK, Srivastava C, Vikram B, Dimri DN, Nautiyal CM and Sharma S (2015) On the botanical findings from excavations at Ahichchhatra: a multicultural site in Upper Ganga Plain, Uttar Pradesh. Current Science 109(7): 1293-1304.
Khao Sam Kheo	Southeast Asia	Thailand	10.5283	99.185	3	3	AMS/C14	-250	Castillo and Fuller, 2010; Castillo, 2013; Castillo et al., in press	Castillo C and Fuller DQ (2010) Still too fragmentary and dependent upon chance? Advances in the study of early Southeast Asian archaeobotany. In: Bellina-Pryce B, Pryce TO, Bacus E, Wisseman-Christie J, (Eds.), 50 Years of Archaeology in Southeast Asia: Essays in Honour of Ian Glover. River Books, Bangkok, pp. 90-111.	Castillo C (2013) The archaeobotany of Khao Sam Kaeo and Phu Khao Thong: The agriculture of late prehistoric Southern Thailand. Unpublished PhD dissertation, Institute of Archaeology: University College London.	Castillo C, Bellina B and Fuller DQ (in press). Rice, beans and trade crops on the early maritime silk route in Southeast Asia. Antiquity. [accepted]
Khezhakeno	South Asia	India	25.51305556	94.21388889	2	2	ass	1400	Pokharia et al., 2013	Pokharia AK, Jamir T, Tetso D and Venuh Z (2013) Late first millennium BC to second millennium AD agriculture in Nagaland: a reconstruction based on archaeobotanical evidence and radiocarbon dates. Current Science 104(10): 1341-1353.
Khirbat al-Mudaybi	West Asia	Jordan	31.028759	35.77903	1	2	ass	1300	Bogaard and Charles, 1999	Bogaard A and Charles M (1999) Addendum: summary of archaeobotanical work at al-Mudaybi'. In: Mattingly G, Lawlor J, Wineland J, Pace J, Bogaard A and Charles M (eds) Al-Karak resources project 1997: Excavations at Khirbat al-Mudaybi'. Annual of the Department of Antiquities of Jordan 43: 127-143 [140-143].
Khirbat al-Mudayna al-'Aliya	West Asia	Jordan	31.280613	35.870514	3	3	AMS	-1022.5	Porter et al., 2014	Porter BW, Routledge BE, Simmons EM and Lev-Tov JS (2014). Extensification in a Mediterranean semi-arid marginal zone: An archaeological case study from Early Iron Age Jordan's Eastern Karak Plateau. Journal of Arid Environments 104: 132-148.
Khirbet Qumran cave	West Asia	Israel	31.74083333	35.45861111	2	1	ass	50	Kislev and Marmostein, 2003	Kislev ME and Marmorstein M (2003) Cereals and Fruits from a Collapsed Cave South of Khirbet Qumran. Israel Exploration Journal 53: 74-77.
Khusomi	South Asia	India	25.71861111	94.28583333	2	2	ass	1525	Pokharia et al., 2013	Pokharia AK, Jamir T, Tetso D and Venuh Z (2013) Late first millennium BC to second millennium AD agriculture in Nagaland: a reconstruction based on archaeobotanical evidence and radiocarbon dates. Current Science 104(10): 1341-1353.
Kish	West Asia	Iraq	32.61999893	44.41999817	2	1	ass	-2650	Field, 1932	Field H (1932) Ancient Wheat and Barley from Kish, Mesopotamia. AmericanAnthropologist 34: 303-309.
Kitashirakawa	East Asia	Japan	35.031682	135.792804	2	2	AMS Se	-675	Nasu and Momohara, 2016	Nasu H and Momohara A (2016) The beginnings of rice and millet agriculture in prehistoric Japan. Quaternary International 397: 504-512
Kohla	South Asia	Nepal	28.37928333	84.18518333	2	2	C14	1150	Asouti and Fuller, 2009	Asouti E and Fuller DQ (2009) Archaeobotanical Evidence. In: Evans C (ed.) Grounding Knowledge, Walking Land: Archaeological research and ethno-historical identity in central Nepal. Cambridge: MCDonald Institue for Archaeological Research, pp. 144-154.
Ko-kanbara	East Asia	Japan	32.806593	130.702257	2	2	ass	200	Hosoya, 2002	Hosoya LA (2002) Sacred Commoness: An archaeobotanical view to the social complexity in prehistoric Japan. PhD Thesis. University of Cambridge.
Kokhrakot	South Asia	India	28.88333	76.56667	1	1	ass	-150	Sahni, 1936	Sahni B (1936) Antiquities from Khokhrakot mount at Rohtak in the Jumna Valley. Current Science 4(11): 796-801.
Kokkinorotsos	West Asia	Cyprus	35.027778	33.241944	2	3	AMS	-2775	Webb et al, 2009	Webb JM, Frankel D, Croft P and McCartney C (2009)Excavations at Politiko Kokkinorotsos. A Chalcolithic Hunting Station in Cyprus. Proceedings of the Prehistoric Society 75: 189-237.
Koldihwa	South Asia	India	24.910064	82.048723	3	3	AMS	-1700	Harvey et al., 2005; Harvey, 2006	Harvey E, Fuller DQ, Pal JN and Gupta MC (2005) Early agriculture of Neolithic Vindyhas (North-Central India). In: Franke-Vogt U and Weisshaar J (eds) South Asian Archaeology 2003. Proceedings of the European Association for South Asian Archaeology Conference, Bonn, Germany, 7th11th July 2003. Aachen: Linden Soft, pp. 329-334.	Harvey EL (2006) Early agricultural communities in Northern and Eastern India: an archaeobotanical investigation. PhD. Dissertation. Institute of Archaeology: University College London.
Koldihwa	South Asia	India	24.91063	82.04903	3	3	AMS	-700	Harvey, 2006	Harvey EL (2006) Early agricultural communities in Northern and Eastern India: an archaeobotanical investigation. PhD. Dissertation. Institute of Archaeology: University College London.
Kolovo	Central Asia	Russia	56.359072	62.077485	1	1i	ass	-1000	Ryabogina and Ivanov, 2011	Ryabogina NE and Ivanov SN (2011) Ancient agriculture in western Siberia: Problems of argumentation, paleoethnobotanic methods, and analysis of data. Archaeology. Ethnology and Anthropology of Eurasia 39(4): 96106.
Kom el-Hisn 3	Africa NE	Egypt	30.795289	30.600366	2	2	ass	-2475	Moens and Wetterstrom, 1988	Moens M-F and Wetterstrom W (1988) The agricultural economy of an Old Kingdom town in Egypt's west Delta: insights from plant remains. Journal of Near Eastern Studies 3: 159-173.
Kom el-Nana	Africa NE	Egypt	27.619404	30.88904	2	3	ass	575	Smith, 2003	Smith W (2003) Archaeobotanical Investigations of Agriculture at Late Antique Kom el-Nana (Tell el-Amarna). Excavation Memoir 70. London: Egypt Exploration Society
Kongjiazhuang southwest	East Asia	China	35.49678241	111.7408288	2	2	ass	-1700	Song, 2011	Song J (2011) The agricultural economy during the Longshan period: an archaeobotanical perspective from Shandong and Shanxi. Unpublished PhD Thesis. UCL. London
Konur (Konar) Sandal South	West Asia	Iran	28.449575	57.778849	2	3	C14	-2500	Mashkour et al., 2013	Mashkour M, Tengberg M, Shirazi Z and Madjidzadeh Y (2013) Bio-archaeological Studies at Konar Sandal, Halil Rud Basin, Southeastern Iran. Environmental Archaeology 18: 222-246.
Konur (Konar) Sandal North	West Asia	Iran	28.463247	57.778756	2	3	C14	-750	Mashkour et al., 2013	Mashkour M, Tengberg M, Shirazi Z and Madjidzadeh Y (2013) Bio-archaeological Studies at Konar Sandal, Halil Rud Basin, Southeastern Iran. Environmental Archaeology 18: 222-246.
Körtik Tepe	West Asia	Turkey	37.81441667	40.98389444	3	2	AMS Sec	-9500	Benz et al., 2012; Riehl et al., 2012	Riehl S, Benz M, Conard N, Deckers K, Fazeli H and Zeidi M (2012) The modalities of plant use in three PPNA sites of the northern and eastern Fertile Crescent - A preliminary report. Vegetation History and Archaeobotany 21: 95-106.	Benz M, Co?kun A, Hajdas I, Deckers K, Riehl S, Alt KW, Weninger B and Özkaya V (2012) Methodological implications of new radiocarbon dates from the early Holocene site of Körtik Tepe, southeast Anatolia. Radiocarbon 54(3/4): 291-304.
Korucutepe	West Asia	Turkey	38.63000107	39.54999924	2	3	ass	-3900	van Zeist and Bakker-Heeres, 1975	van Zeist W and Bakker-Heeres JAH (1975) Prehistoric and early historic plant husbandry in the Alt?nova Plain, Southeastern Turkey. In: van Loon MN (ed.) Korucutepe, vol 1: Final Report on the Excavations of the Universities of Chicago, California (Los Angeles) and Amsterdam in the Keban Reservoir, Eastern Anatolia, 1968-1970. Amsterdam: North Holland Publishing, pp. 221-257.
Korucutepe	West Asia	Turkey	38.63000107	39.54999924	2	3	ass	-2700	van Zeist and Bakker-Heeres, 1975	van Zeist W and Bakker-Heeres JAH (1975) Prehistoric and early historic plant husbandry in the Alt?nova Plain, Southeastern Turkey. In: van Loon MN (ed.) Korucutepe, vol 1: Final Report on the Excavations of the Universities of Chicago, California (Los Angeles) and Amsterdam in the Keban Reservoir, Eastern Anatolia, 1968-1970. Amsterdam: North Holland Publishing, pp. 221-257.
Korucutepe	West Asia	Turkey	38.63000107	39.54999924	2	3	ass	-1825	van Zeist and Bakker-Heeres, 1975	van Zeist W and Bakker-Heeres JAH (1975) Prehistoric and early historic plant husbandry in the Alt?nova Plain, Southeastern Turkey. In: van Loon MN (ed.) Korucutepe, vol 1: Final Report on the Excavations of the Universities of Chicago, California (Los Angeles) and Amsterdam in the Keban Reservoir, Eastern Anatolia, 1968-1970. Amsterdam: North Holland Publishing, pp. 221-257.
Korucutepe	West Asia	Turkey	38.63000107	39.54999924	2	3	ass	-1375	van Zeist and Bakker-Heeres, 1975	van Zeist W and Bakker-Heeres JAH (1975) Prehistoric and early historic plant husbandry in the Alt?nova Plain, Southeastern Turkey. In: van Loon MN (ed.) Korucutepe, vol 1: Final Report on the Excavations of the Universities of Chicago, California (Los Angeles) and Amsterdam in the Keban Reservoir, Eastern Anatolia, 1968-1970. Amsterdam: North Holland Publishing, pp. 221-257.
Kosak Shamali	West Asia	Syria	36.52999878	38.25	1	2	ass/C14	-5625	Willcox, 2003	Willcox G (2003) Chalcolithic carbonised cereals from Ubaid burnt storage structures at Kosak Shamali. In: Nishiaki Y and Matsutani T (eds) Tell Kosak Shamali Vol. II. Tokyo: University Museum the University of Tokyo, pp. 267-227.
Koujia	East Asia	China	35.477987	103.488246	1	1	ass	591.5	Dodson et al., 2013	Dodson JR, Li XQ, Zhou XY, Zhao KL, Sun N, and Atahan P (2013) Origin and spread of wheat in China. Quaternary Science Reviews 72: 108-111.
Kouphovounos	West Asia	Cyprus	34.690278	32.906667	2	2	C14	-4550	Mantzourani, 2003	Mantzourani E (2003) Kantou-Kouphovounos: A Late Neolithic Site int the Limassol District. In: Guilaine J and le Brun A (eds.) Le Néolithique de Chypre. Nicosia: Bulletin de Correspondances Helleniques, pp. 9698.
Krorän	East Asia	China	39.024062	88.171407	1	1	ass	-150	Mallory and Mair, 2000	Mallory JP and Mair VH (2000) The Tarim Mummies: Ancient China and the Mystery of the Earliest Peoples from the West. London: Thames & Hudson.
Krounovka-1	East Asia	Russian Far East	43.752001	131.6605	2	2	C14	-3500	Sergusheva and Vostretsov, 2009	Sergusheva EA and Vostretsov YE (2009) The advance of agriculture in the coastal zone of East Asia. In: Fairbairn AS and Weiss E (eds) From Foraging to Farming: Papers in Honour of Gordon C. Hillman. Oxford: Oxbow Books, 205219.
Kuahuqiao	East Asia	China	30.14459	120.21678	3	2	C14	-5710	Zheng, 2004; Zheng et al., 2014; Fuller et al., 2007; ZPICRA, 2004	Zheng Y [???], Jiang L [???] and Zheng J [???] (2004) ???????????? (A study of ancient rice unearthed from Kuahuqiao). ?????? [Chinese Journal of Rice Science) Zhongguo Shuidao Kexue 18(2): 119-124 .	Zheng Y, Crawford GW, Chen X (2014) Archaeological Evidence for Peach (Prunus persica) Cultivation and Domestication in China, PLoS One 9(9): e106595. doi:10.1371/journal.pone.0106595	Fuller DQ, Harvey E, Qin L (2007) Presumed domestication? Evidence for wild rice cultivation and domestication in the fifth millennium BC of the lower Yangtze region. Antiquity 81: 316331.	Zhejiang Provincial Institute of Cultural Relics and Archaeology (2004) Kuahuqiao ??? [Kuahuqiao Site Report], Beijing: Cultural Relics Publishing House.
Kumtepe	West Asia	Turkey	39.97000122	26.18000031	2	3	C14	-4000	Riehl, 1999a, 1999b	Riehl S (1999a) Bronze Age environment and economy in the Troad: the archaeobotany of Kumtepe and Troy. BioArchaeologica 2. Tübingen: Mo-Vince Verlag.	Riehl S (1999b) Archäobotanik in der Troas. Studia Troica 9: 367-409.
Kunal	South Asia	India	29.62639	75.65833	2	2	C14	-2925	Saraswat and Pokharia, 2003	Saraswat KS and Pokharia AK (2003) Palaeoethnobotanical investigations at Early Harappan Kunal. Pragdhara 13: 105-140.
Kunal	South Asia	India	29.62639	75.65833	2	2	C14	-2725	Saraswat and Pokharia, 2003	Saraswat KS and Pokharia AK (2003) Palaeoethnobotanical investigations at Early Harappan Kunal. Pragdhara 13: 105-140.
Kunal	South Asia	India	29.62639	75.65833	2	2	C14	-2400	Saraswat and Pokharia, 2003	Saraswat KS and Pokharia AK (2003) Palaeoethnobotanical investigations at Early Harappan Kunal. Pragdhara 13: 105-140.
Kuntasi	South Asia	India	22.908011	70.584562	2	2	ass	-2220	Kajale, 1996	Kajale MD (1996) Plant remains. In: Dhavalikar MK, Raval MR and Chitalwala YM (eds) Kuntasi, a Harappan Emporium on West Coast. Pune: Deccan College Post-graduate and Research Institute, pp. 285-289.
Kurban Höyük	West Asia	Turkey	37.47999954	38.41999817	2	3	ass	-4150	Wilkinson, 1990; Miller, 1986	Wilkinson TJ (1990) Town and Country in southeastern Anatolia. Settlement and Land Use at Kurban Höyük and Other Sites in the lower Karababa Basin. Chicago: University of Chicago.	Miller NF (1986) Vegetation and plant use at Kurban Höyük. [In: Algaze G, Ataman K, Ingraham M, Marfoe L, McDonald M, Miller NF, Snow C, Stein G, Verharen B, Wattenmaker P, Wilkinson T and Yener A (ed.) The Chicago Euphrates Archaeological Project 1980-1984: an interim report]. Anatolica 13: 85-89; 119-120 [37-148].
Kurban Höyük	West Asia	Turkey	37.47999954	38.41999817	2	3	ass	-2700	Wilkinson, 1990; Miller, 1986	Wilkinson TJ (1990) Town and Country in southeastern Anatolia. Settlement and Land Use at Kurban Höyük and Other Sites in the lower Karababa Basin. Chicago: University of Chicago.	Miller NF (1986) Vegetation and plant use at Kurban Höyük. [In: Algaze G, Ataman K, Ingraham M, Marfoe L, McDonald M, Miller NF, Snow C, Stein G, Verharen B, Wattenmaker P, Wilkinson T and Yener A (ed.) The Chicago Euphrates Archaeological Project 1980-1984: an interim report]. Anatolica 13: 85-89; 119-120 [37-148].
Kuruçay Höyük	West Asia	Turkey	37.77999878	30.54999924	2	2	ass	-3050	Nesbitt, 1996	Nesbitt M (1996) Chalcolithic crops from Kuruçay Höyük: an interim report. In: Duru R (ed.) Kuruçay Höyük II. Results of the excavations 1978-1988. The Late Chalcolithic and Early Bronze settlements. Ankara: Türk Tarih Kurumu Basimevi, pp. 134-144.
Kurugodu	South Asia	India	15.351914	76.838124	3	3	C14	-1700	Fuller, 1999; Fuller et al., 2004;	Fuller DQ (1999) The Emergence of Agricultural Societies in South India: Botanical and Archaeological Perspectives. Unpublished PhD. thesis: University of Cambridge.	Fuller DQ, Korisettar R, Venkatasubbaiah PC and Jones MK (2004) Early plant domestications in southern India: some preliminary archaeobotanical results. Vegetation History and Archaeobotany 13: 115129.	Fuller DQ, Korisettar R, Venkatasubbaiah PC and Jones MK (2004). Early plant domestications in southern India: some preliminary archaeobotanical results. Vegetation History and Archaeobotany 13: 115129.
Kusakli [Ku?akl?]	West Asia	Turkey	39.34999847	36.88000107	2	2	ass	-1375	Pasternak, 1998; Pasternak, 2000; Segschneider, 1995	Pasternak R (1998) Übersicht über die Ergebnisse der archäobotanischen Arbeiten in Kusakli 1994-1997 und ein Interpretationsansatz zu den Befunden. Mitteilungen der Deutschen Orient-Gesellschaft zu Berlin 130: 160-170.	Pasternak R (2000) Archäobotanische Arbeiten 1999: Die Bearbeitung eines Massenfundes von Gersten im Nordflügel des Gebäudes C. Mitteilungen der Deutschen Orient-Gesellschaft zu Berlin 132: 348-351.	Segschneider M (1995) Pflanzliche Großreste. [In: Müller-Karpe A (ed.) Untersuchungen in Kusakli 1992-1994]. Mitteilungen der Deutschen Orient-Gesellschaft 127: 27-30 [5-36].
Kush	Arabia	United Arab Emirates	25.82282	56.007128	1	2	ass	1250	Kennet et al, 2007; Ishida et al, 2003	Kennet D, Beech M, Parker A and Pipe A (2007) Kush: a Sasanian and Islamic-period archaeological tell in Ras al-Khaimah (U.A.E.). Arabian Archaeology and Epigraphy 8(2): 284-302.	Ishida S, Parker AG, Kennet D and Hodson MJ (2003) Phytolith analysis from the archaeological site of Kush, Ras al-Khaimah, United Arab Emirates. Quaternary Research 59: 310-321.
Kush	Arabia	United Arab Emirates	25.82282	56.007128	1	2	ass	1650	Kennet et al, 2007; Ishida et al, 2003	Kennet D, Beech M, Parker A and Pipe A (2007) Kush: a Sasanian and Islamic-period archaeological tell in Ras al-Khaimah (U.A.E.). Arabian Archaeology and Epigraphy 8(2): 284-302.	Ishida S, Parker AG, Kennet D and Hodson MJ (2003) Phytolith analysis from the archaeological site of Kush, Ras al-Khaimah, United Arab Emirates. Quaternary Research 59: 310-321.
Kyung-lung Mesa	East Asia	China	31.117995	80.654205	1	1	ass	277	dAlpoim Guedes, 2013; dAlpoim Guedes et al., 2014	dAlpoim Guedes J, Lu HL, Li YX, Spengler RN, Wu XH and Aldenderfer MS (2014) Moving agriculture onto the Tibetan plateau: the archaeobotanical evidence. Archaeological and Anthropological Sciences 6: 255-269.
Kyung-lung Mesa	East Asia	China	31.117995	80.654205	1	1	ass	787	dAlpoim Guedes, 2013; dAlpoim Guedes et al., 2014	dAlpoim Guedes J (2013) Adaptation and Invention during the Spread of Agriculture to Southwest China. PhD Thesis. Cambridge: Harvard University.	dAlpoim Guedes J, Lu HL, Li YX, Spengler RN, Wu XH and Aldenderfer MS (2014) Moving agriculture onto the Tibetan plateau: the archaeobotanical evidence. Archaeological and Anthropological Sciences 6: 255-269.
Lagalamaerma	East Asia	China	37.330891	100.128184	1	1	AMS	-1335	Chen et al., 2015	Chen FH, Dong G, Zhang D, Liu X, Jia X, An C and Jones MK (2015) Agriculture facilitated permanent human occupation of the Tibetan Plateau after 3600 BP. Science 347(6219): 248-250.
Lahun	Africa NE	Egypt	29.234174	30.969696	3	1	ass	-1840	Germer, 1998	Germer R (1998) The plant material found by Petrie at Lahun and some remarks on the problems of identifying Egyptian plant names. In: Quirke S (ed.) Lahun Studies. Reigate: Sia Publishing, pp. 84-91.
Lahuradewa	South Asia	India	26.768236	82.945465	3	2	C14	-2250	Tewari et al., 2008	Tewari R, Srivastava RL, Saraswat KS, Singh IB and Singh KK (2008) Early Farming at Lahuradewa. Pradghara 18: 347-373.
Lahuradewa	South Asia	India	26.768236	82.945465	3	2	C14	-1400	Tewari et al., 2008	Tewari R, Srivastava RL, Saraswat KS, Singh IB and Singh KK (2008) Early Farming at Lahuradewa. Pradghara 18: 347-373.	Saraswat KS and Pokharia AK (2006) The emerging trends of early agricultural economy in Middle Ganga Plain, with special reference to Lahuradewa in South Asian Context. In: Abstracts: International Seminar on First Farmers in Global Perspective. Lucknow: Directorate of Archaeology, pp. 17-18.	Tewari R, Srivastava RL, Singh KK, Saraswat KS, Singh IB, Chauhan MS, Pokharia AK, Saxena A, Prasad V and Sharma M (2006) Second Preliminary Report of the excavations at Lahuradewa District Sant Kabir Nagar, U.P. 2002-2003-2004 & 2005-06. Pragdhara 16: 35-68.	Tewari R, Srivastava RL, Saraswat KS, Singh IB and Singh KK (2008) Early Farming at Lahuradewa. Pradghara 18: 347-373.
Lajia	East Asia	China	35.860781	102.810453	1	1	C14	-3300	An et al., 2014, The Team Study on Agriculture, 2011; Dong et al., 2013	An CB, Li H, Dong WM, Chen YF, Zhao YT and Shi C (2014) How prehistoric humans use plant resources to adapt to environmental change: A case study in the western Chinese Loess Plateau during Qijia Period. The Holocene 24(4): 512517.	The Team Study on Agriculture (2011) Formative period of Chinese civilizations agricultural economic characteristics. In: CASS Technology Archaeology Center (ed.) Technology Archaeology. Beijing: Science Press, pp. 135.	Dong GH. Jia X, Elston R, Chen F, Li S, Wang L, Cai L and An C (2013) Spatial and temporal variety of prehistoric human settlement and its influencing factors in the upper Yellow River valley, Qinghai Province, China. Journal of Archaeological Science 40: 25382546.
Lajia	East Asia	China	35.860781	102.810453	1	1	C14	-1900	Dong et al., 2013; Liu et al., 2008: site 53, 166	Liu CJ [???], Jin GY [???] and Kong ZC [???] (2008) Archaeobotany: Research on seeds and fruits [????-?????? ]. Shandong University Orient Archaeology Research Series. Beijing: Science Press [?????].	Dong GH. Jia X, Elston R, Chen F, Li S, Wang L, Cai L and An C (2013) Spatial and temporal variety of prehistoric human settlement and its influencing factors in the upper Yellow River valley, Qinghai Province, China. Journal of Archaeological Science 40: 25382546.
Lakkous	West Asia	Cyprus	34.81240833	32.40411111	3	3	C14	-3550	Colledge, 1985	Colledge S (1985) The Plant Remains. In: Peltenburg EJ (ed.) Lemba Archaeological Project Volume I: Excavations at Lemba Lakkous, 1976-1983. Sävedalen: Paul Åströms Förlag, pp. 209-211.
Lal Qila	South Asia	India	28.50711	78.25286	2	1	ass	-1500	Kajale, 1995; Pokharia et al., 2015	Kajale MD (1995) Plant remains from Lal Qila. In: Gaur RC (ed) Excavations at Lal Qila. A Habitaional OCP site and unique copper hoard from Kiratpur. Jaipur: Publication Scheme, pp. 189-193.	Pokharia AK, Srivastava C, Vikram B, Dimri DN, Chandra Mohan Nautiyal and Sharma S (2015) On the botanical findings from excavations at Ahichchhatra: a multicultural site in Upper Ganga Plain, Uttar Pradesh. Current Science 109(7): 1293-1304.
Lalibela Cave	Africa NE	Ethiopia	11.752457	37.567685	1	1	ass	-500	Dombrowski, 1970	Dombrowski J (1970) preliminary report on excavations in Lalibela and Natchabiet Caves, Beremeder. Annales d'Ethiopie 8(1): 21-29.
Lalongwa	East Asia	China	36.188257	102.060479	2	2	AMS	-849	Chen et al., 2015	Chen FH, Dong G, Zhang D, Liu X, Jia X, An C and Jones MK (2015) Agriculture facilitated permanent human occupation of the Tibetan Plateau after 3600 BP. Science 347(6219): 248-250.
Lamuzui	East Asia	China	35.766272	102.376639	2	2	AMS	-656	Chen et al., 2015	Chen FH, Dong G, Zhang D, Liu X, Jia X, An C and Jones MK (2015) Agriculture facilitated permanent human occupation of the Tibetan Plateau after 3600 BP. Science 347(6219): 248-250.
Lanzhouwanzi	East Asia	China	43.58095	92.977982	3	3	AMS	-1570	Debaine-Francfort, 1989; Lee at al., 2007; Flad et al., 2010	Debaine-Francfort C (?1989) Archéologie du Xinjiang des origines aux Han. IIème partie. Paleorient 15(1): 183-213.	Lee G-A, Crawford G, Liu L and Chen X (2007) Plants and people from the early Neolithic to the Shang periods in North China. Proceedings of the National Academy of Sciences 104(3): 1087-1092.	Flad R, Li SC, Wu XH and Zhao Z (2010) Early wheat in China: Results from new studies at Donghuishan in the Hexi Corridor. Holocene 20: 955965.
Laohuzui	East Asia	China	35.95	107.116667	3	3	AMS	-2337	Dong et al., 2013, 2014, 2015; Chen et al., 2015	Dong G, Zhang D, Liu X, Liu F, Chen F and Jones MK (2015) Agriculture facilitated permanent human occupation of the Tibetan Plateau after 3600 BP. Science 348: 6237	Chen FH, Dong GH, Zhang DJ, Liu XY, Jia X, An CB, Ma MM, Xie YW, Barton L, Ren XY, Zhao ZJ, Wu XH and Jones MK (2015) Agriculture facilitated permanent human occupation of the Tibetan Plateau after 3600 B.P. Science 347(6219): 248-50. doi: 10.1126/science.1259172. Epub 2014 Nov 20.	Dong GH. Jia X, Elston R, Chen F, Li S, Wang L, Cai L and An C (2013) Spatial and temporal variety of prehistoric human settlement and its influencing factors in the upper Yellow River valley, Qinghai Province, China. Journal of Archaeological Science 40: 25382546.	Dong GH, Wang ZL, Ren LL, Motuzaite Matuzeviciute G, Wang H, Ren X and Chen F (2014) A comparative study of radiocarbon dating charcoal and charred seeds from the same flotation samples in the Late Neolithic and Bronze Age sites in the Gansu and Qinghai Provinces, Northwest China. Radiocarbon 56: 157163.
Laona (Souskiou)	West Asia	Cyprus	43.72777778	32.60611111	1	3	AMS	-3000	Lucas, 2014	Lucas L (2014) Crops, Culture, and Contact in Prehistoric Cyprus. B.A.R. British International Series 2639. Archaeopress: Oxford.
Ledu Liuwan	East Asia	China	36.454089	102.555789	2	1	ass	-2650	Liu et al., 2008: site 26, 166; An, 1989; Gansu Provincial Museum et al., 1984	Liu CJ [???], Jin GY [???] and Kong ZC [???] (2008) Archaeobotany: Research on seeds and fruits [????-?????? ]. Shandong University Orient Archaeology Research Series. Beijing: Science Press [?????].	An Z (1989) Prehistoric agriculture in China. In: Harris DR and Hillman GC (ed.) Foraging and Farming: The Evolution of Plant Exploitation. London: Uwin Hyman, pp. 643-650.	Gansu Provincial Museum and the Teachers College of Northwest China (1984) Studies on the remains of millet and hemp unearthed from a Majiayao Culture site at Linjia, Dongxiang, Gansu. Kaogu 7: 654-655 (in Chinese).
Li County: unnamed site	East Asia	China	34.074061	105.133781	1	2	ass	-3250	An et al., 2010	An CB, Ji Duxue, Chen FH, Dong GH, Wang H, Dong WM and Zhao XY (2010) Evolution of prehistoric agriculture in central Gansu Province, China: A case study in Qinan and Li County. Chinese Science Bulletin 55: 1925-1930 doi: 10.1007/s11434-010-3208-2
Liangchengzhen	East Asia	China	35.57903	119.57195	2	2	AMS	-2300	Crawford et al., 2005a, 2005b	Crawford G, Underhill A, Zhao Z, Lee G, Feinman G, Nicholas L, Luan F, Yu H, Fang H, Cai F (2005) Late neolithic plant remains from Northern China: Preliminary results from Liangchengzhen, Shandong. Current Anthropology 46(2): 309-317.	Crawford GW, Zhao Z, Luan F, Yu H, Fang H, Cai F, Underhill A, Lee G-A, Feinman G and Nicholas L (2005) Liangchengzhen Yizhi Chutu Longshan Wenhua Zhiwu Yicun de Chubu Fenxi (Preliminary Analysis of Preserved Plant Remains Unearthed from the Longshan Culture Site of Liangchengzhen). Kaogu 9: 73-80 (in Chinese).
Liangchengzhen	East Asia	China	35.57903	119.57195	2	3	AMS	-1950	Crawford et al., 2005a, 2005b	Crawford G, Underhill A, Zhao Z, Lee G, Feinman G, Nicholas L, Luan F, Yu H, Fang H, Cai F (2005) Late neolithic plant remains from Northern China: Preliminary results from Liangchengzhen, Shandong. Current Anthropology 46(2): 309-317.	Crawford GW, Zhao Z, Luan F, Yu H, Fang H, Cai F, Underhill A, Lee G-A, Feinman G and Nicholas L (2005) Liangchengzhen Yizhi Chutu Longshan Wenhua Zhiwu Yicun de Chubu Fenxi (Preliminary Analysis of Preserved Plant Remains Unearthed from the Longshan Culture Site of Liangchengzhen). Kaogu 9: 73-80 (in Chinese).
Liangzhuang	East Asia	China	35.571014	116.360516	2	1	ass	1375	Wu et al., 2010; d'Aploim Guedes et al., 2015; Wang et al., 2010; Hou et al., 2013	Wu W, Yan X, Gao M and Jin G (2010) Report on the archaeobotanical remains from the Liangzhuang site in Wenshang, Jining. Dongfang Kaogu 7: 370378 (in Chinese).	dAlpoim Guedes J, Jin G and Bocinsky KR (2015) The impact of climate on the spread of rice to north-eastern China: A new look at the data from Shandong Province. PLoS ONE 10(6): e0130430. doi:10.1371/journal.pone.0130430.	Wang C, Zhao X and Jin G (2010) Flotation results from the Liuzhuang site, Hebi City of Henan. Huaxia Archaeology [Huaxia Kaogu] 3: 90-99.	Hou L, Hu Y, Zhao X, Li S, Wei D, Hou Y, Hu B, Lv P, Li T, Song G and Wang C (2013) Human subsistence strategy at Liuzhuang site, Henan, China during the proto-Shang culture (2000-1600 BC) by stable isotopic analysis. Journal of Archaeological Science 40(5): 2344-2351
Lianjiagang	East Asia	China	38.783262	112.810092	2	3	ass	-2200	Jiang, 2011	Jiang YC (2011) Hutuohe shangyou kagou diaocha chutu zhiwu yicun chubu yanjiu [Preliminary Analysis of Plant Remains from Archaeological Regional Survey in the Upper Hutou River Valley). Unpublished BA thesis. Peking University, Beijing (in Chinese).
Lidovka-1	East Asia	Russian Far East	44.413799	135.877421	2	2	C14	-1025	Sergusheva and Vostretsov, 2009	Sergusheva EA and Vostretsov YE (2009) The advance of agriculture in the coastal zone of East Asia. In: Fairbairn AS and Weiss E (eds) From Foraging to Farming: Papers in Honour of Gordon C. Hillman. Oxford: Oxbow Books, 205219.
Lilou	East Asia	China	34.155685	112.66866	2	1	ass	-2250	Liu et al., 2008: site 53, 176; Lu, 1999	Liu CJ [???], Jin GY [???] and Kong ZC [???] (2008) Archaeobotany: Research on seeds and fruits [????-?????? ]. Shandong University Orient Archaeology Research Series. Beijing: Science Press [?????].	Lu TLD (1999) The Transition from Foraging to Farming and the Origin of Agriculture in China. BAR S774. Oxford: Oxford British Archaeological Reports.
Linjia	East Asia	China	35.65810457	103.2689413	2	1	ass	-2900	Yan, 1992, Liu et al., 2008: site 49, 166; An, 1989	Yan W (1992) Origins of agriculture and animal husbandry in China. In: Aikens CM and Song NR (eds) Pacific Northeast Asia in Prehistory: hunter-fisher-gatherers, farmers, and sociopolitical elites. Pullman, Washington: Washington State University Press,	Liu CJ [???], Jin GY [???] and Kong ZC [???] (2008) Archaeobotany: Research on seeds and fruits [????-?????? ]. Shandong University Orient Archaeology Research Series. Beijing: Science Press [?????].	An Z (1989) Prehistoric agriculture in China. In: Harris DR and Hillman GC (ed.) Foraging and Farming: The Evolution of Plant Exploitation. London: Uwin Hyman, pp. 643-650.
Lipovy Ovrag	Central Asia	Russia	53.762004	50.25567	1	1	ass	-1500	Ryabogina and Ivanov, 2011	Ryabogina NE and Ivanov SN (2011) Ancient agriculture in western Siberia: Problems of argumentation, paleoethnobotanic methods, and analysis of data. Archaeology. Ethnology and Anthropology of Eurasia 39(4): 96106.
Liujiazhuang southeast	East Asia	China	35.383873	111.456902	2	3	ass	-1400	Song, 2011	Song J (2011) The agricultural economy during the Longshan period: an archaeobotanical perspective from Shandong and Shanxi. Unpublished PhD Thesis. UCL. London
Liujiazhuang southeast	East Asia	China	35.383873	111.456902	2	3	ass	-1300	Song, 2011	Song J (2011) The agricultural economy during the Longshan period: an archaeobotanical perspective from Shandong and Shanxi. Unpublished PhD Thesis. UCL. London
Liuquan	East Asia	China	35.47493	111.422796	2	3	ass	-4000	Song, 2011	Song J (2011) The agricultural economy during the Longshan period: an archaeobotanical perspective from Shandong and Shanxi. Unpublished PhD Thesis. UCL. London
Liuwanshagou	East Asia	China	36.454039	102.555762	2	2	AMS	-2329	Chen et al., 2015	Chen FH, Dong G, Zhang D, Liu X, Jia X, An C and Jones MK (2015) Agriculture facilitated permanent human occupation of the Tibetan Plateau after 3600 BP. Science 347(6219): 248-250.
Liuzhuang	East Asia	China	35.75008611	114.2611249	1	1	ass	-3250	Wang et al., 2010; Hou et al., 2013; Wang, 2010	Wang Z (2010) The Origin of Shang Tribe and Social Changes in Proto-Shang Period. Beijing: China Social Sciences Press.	Hou L, Hu Y, Zhao X, Li S, Wei D, Hou Y, Hu B, Lv P, Li T, Song G and Wang CS (2013) Human subsistence strategy at Liuzhuang site, Henan, China during the proto-Shang culture (20001600 BC) by stable isotopic analysis. Journal of Archaeological Science 40(5): 2344-2351.	Wang Z [???], Zhao X [???] and Jin G [???] (2010) ??????????????? [Analysis of flotation samples from the Liuzhuang, Hebi, Henan]. ???? (Huaxia Kaogu) 3: 90-99.
Lixian 1	East Asia	China	34.127876	105.121815	1	1	ass	-4500	Li H, An, CB, Fan W, Dong W, Zhao Y and Wang H (2015) Population history and its relationship with climate change on the Chinese Loess Plateau during the past 10,000 years. The Holocene 25(7): 1144-1152.
Lixian 1	East Asia	China	34.127876	105.121815	1	1	ass	-495.5	Ji, 2009; Li et al., 2015	Ji D [???] (2009) Zhongguo Xibei diqu caiji jingji xiang nongye jingji guodu de keneng dongyin ??????????????????????. Kaogu yu Wenwu ????? 4: 36-47 (in Chinese).	Li H, An, CB, Fan W, Dong W, Zhao Y and Wang H (2015) Population history and its relationship with climate change on the Chinese Loess Plateau during the past 10,000 years. The Holocene 25(7): 1144-1152.	http://d.g.wanfangdata.com.cn/Periodical_kgyww200904004.aspx
Lixian 12 (LX2)	East Asia	China	34.245099	105.431726	2	2	C14	-4190	Ji, 2009; An et al., 2010; Li Lui, 2005: 88	Ji D [???] (2009) Zhongguo Xibei diqu caiji jingji xiang nongye jingji guodu de keneng dongyin ??????????????????????. Kaogu yu Wenwu ????? 4: 36-47 (in Chinese).	An CB, Ji Duxue, Chen FH, Dong GH, Wang H, Dong WM and Zhao XY (2010) Evolution of prehistoric agriculture in central Gansu Province, China: A case study in Qinan and Li County. Chinese Science Bulletin 55: 1925-1930 doi: 10.1007/s11434-010-3208-2	Liu L (2005) The Chinese Neolithic: Trajectories to Early States. Cambridge: Cambridge University Press.
Lixian 17	East Asia	China	34.172466	105.155869	2	1	ass	-3250
Lixian 2	East Asia	China	34.127876	105.121815	1	1	ass	-3600	Ji, 2009; Li et al., 2015	Ji D [???] (2009) Zhongguo Xibei diqu caiji jingji xiang nongye jingji guodu de keneng dongyin ??????????????????????. Kaogu yu Wenwu ????? 4: 36-47 (in Chinese).	Li H, An, CB, Fan W, Dong W, Zhao Y and Wang H (2015) Population history and its relationship with climate change on the Chinese Loess Plateau during the past 10,000 years. The Holocene 25(7): 1144-1152.
Lixian 3	East Asia	China	34.130148	105.113365	2	1	ass	-3250	Ji, 2009; Li et al., 2015	Ji D [???] (2009) Zhongguo Xibei diqu caiji jingji xiang nongye jingji guodu de keneng dongyin ??????????????????????. Kaogu yu Wenwu ????? 4: 36-47 (in Chinese).	Li H, An, CB, Fan W, Dong W, Zhao Y and Wang H (2015) Population history and its relationship with climate change on the Chinese Loess Plateau during the past 10,000 years. The Holocene 25(7): 1144-1152.
Lixian 4	East Asia	China	34.127876	105.121815	2	1	ass	-2800	Ji, 2009; Li et al., 2015	Ji D [???] (2009) Zhongguo Xibei diqu caiji jingji xiang nongye jingji guodu de keneng dongyin ??????????????????????. Kaogu yu Wenwu ????? 4: 36-47 (in Chinese).	Li H, An, CB, Fan W, Dong W, Zhao Y and Wang H (2015) Population history and its relationship with climate change on the Chinese Loess Plateau during the past 10,000 years. The Holocene 25(7): 1144-1152.
Lixian 5	East Asia	China	34.189091	105.178434	1	1	ass	-2100	Ji, 2009; An et al., 2014; Li et al., 2015	Ji D [???] (2009) Zhongguo Xibei diqu caiji jingji xiang nongye jingji guodu de keneng dongyin ??????????????????????. Kaogu yu Wenwu ????? 4: 36-47 (in Chinese).	Li H, An, CB, Fan W, Dong W, Zhao Y and Wang H (2015) Population history and its relationship with climate change on the Chinese Loess Plateau during the past 10,000 years. The Holocene 25(7): 1144-1152.	An CB, Li H, Dong WM, Chen YF, Zhao YT and Shi C (2014) How prehistoric humans use plant resources to adapt to environmental change: A case study in the western Chinese Loess Plateau during Qijia Period. The Holocene 24(4): 512517.
Loebanhr 3	South Asia	Pakistan	34.751531	72.406597	1	1	ass	-1550	Costantini, 1987	Costantini L (1987) Appendix B. Vegetal remains. In: Stacul G (ed.) Prehistoric and Protohistoric Swat, Pakistan. Rome: Instituto Italiano per il Medio ed Estremo Orientale, pp. 155165.
Longshan	East Asia	China	36.681353	101.23716	2	2	AMS	-932	Chen et al., 2015; Dong et al., 2014	Chen FH, Dong G, Zhang D, Liu X, Jia X, An C and Jones MK (2015) Agriculture facilitated permanent human occupation of the Tibetan Plateau after 3600 BP. Science 347(6219): 248-250.	Dong GH, Wang ZL, Ren LL, Motuzaite Matuzeviciute G, Wang H, Ren X and Chen F (2014) A comparative study of radiocarbon dating charcoal and charred seeds from the same flotation samples in the Late Neolithic and Bronze Age sites in the Gansu and Qinghai Provinces, Northwest China. Radiocarbon 56: 157163.
Lothal	South Asia	India	22.522578	72.24889	2	1	ass	-1950	Ramesh Rao and Lal, 1985	Rao R and Lal K (1985) Plant remains. In: Rao SR (ed.) Lothal. Delhi: Archaeological Survey of India, pp. 667-684.
Loulan (Lop Nor)	East Asia	China	40.5542	90.304496	2	2	ass	410	Mallory and Mair, 2000	Mallory JP and Mair VH (2000) The Tarim Mummies: Ancient China and the Mystery of the Earliest Peoples from the West. London: Thames & Hudson.
Luanzagangzi	East Asia	China	43.75805	89.189062	2	2	ass	-1100	Flad et al., 2010; Fairbairn in Jia et al., 2011	Flad R, Li SC, Wu XH and Zhao Z (2010) Early wheat in China: Results from new studies at Donghuishan in the Hexi Corridor. The Holocene 20: 955965.	Jia W, Betts A, Wu X (2011) New evidence for Bronze Age agricultural settlements in the Zhunge'er (Junggar) Basin, China. Journal of Field Archaeology 36(4): 269-280.
Ludwala (Mangali Ludwala)	South Asia	India	29.039147	75.740923	2	3	ass	1700	Willcox, 1992; Murphy and Fuller, unpublished	Willcox G (1992) Some differences between crops of Near Eastern origin and those from the tropics. In: Jarrige C (ed) South Asian Archaeology 1989. Madison: Prehistory Press, pp. 291-299.	Murphy C and Fuller DQ, unpublished. Examination of botanical material held by Willcox from Ludwala
Luokou	East Asia	China	34.66555	112.99816	2	2	ass	-2250	Lee et al., 2007	Lee G-A, Crawford G, Liu L and Chen X (2007) Plants and people from the early Neolithic to the Shang periods in North China. Proceedings of the National Academy of Sciences 104(3): 1087-1092.
Luokou	East Asia	China	34.66250388	112.9872032	2	2	ass	-1735	Liu et al., 2008: site 53, 174	Liu CJ [???], Jin GY [???] and Kong ZC [???] (2008) Archaeobotany: Research on seeds and fruits [????-?????? ]. Shandong University Orient Archaeology Research Series. Beijing: Science Press [?????].
Luokou northeast	East Asia	China	34.66555	112.99816	2	3	C14	-1700	Lee et al., 2007	Lee G-A, Crawford G, Liu L and Chen X (2007) Plants and people from the early Neolithic to the Shang periods in North China. Proceedings of the National Academy of Sciences 104(3): 1087-1092.
Luokou northeast	East Asia	China	34.66555	112.99816	2	2	ass	-1700	Lee et al., 2007	Lee G-A, Crawford G, Liu L and Chen X (2007) Plants and people from the early Neolithic to the Shang periods in North China. Proceedings of the National Academy of Sciences 104(3): 1087-1092.
Luowalinchang	East Asia	China	35.927581	101.873665	2	2	AMS	-3191	Chen et al., 2015	Chen FH, Dong G, Zhang D, Liu X, Jia X, An C and Jones MK (2015) Agriculture facilitated permanent human occupation of the Tibetan Plateau after 3600 BP. Science 347(6219): 248-250.
Luowalinchang	East Asia	China	35.927581	101.873666	2	2	AMS	-2719	Chen et al., 2015	Chen FH, Dong G, Zhang D, Liu X, Jia X, An C and Jones MK (2015) Agriculture facilitated permanent human occupation of the Tibetan Plateau after 3600 BP. Science 347(6219): 248-250.
Luowalinchang	East Asia	China	35.927581	101.873668	2	2	AMS	-1315	Chen et al., 2015	Chen FH, Dong G, Zhang D, Liu X, Jia X, An C and Jones MK (2015) Agriculture facilitated permanent human occupation of the Tibetan Plateau after 3600 BP. Science 347(6219): 248-250.
Luowalinchang	East Asia	China	35.927581	101.873667	2	2	AMS	-1312	Chen et al., 2015	Chen FH, Dong G, Zhang D, Liu X, Jia X, An C and Jones MK (2015) Agriculture facilitated permanent human occupation of the Tibetan Plateau after 3600 BP. Science 347(6219): 248-250.
Lysaya Gora	Central Asia	Ukraine	50.19	31.255	1	1i	ass		Rassamakin, 1999	Rassamakin Y (1999) The Neolithic of the Black Sea Steppe: Dynamics of Cultural and Economic Development4500-2300 B.C. In: Levine M, Rassamakin Y, Kislenko A, Tatarintseva N (eds) Late Prehistoric Exploitation of the Eurasian Steppe. McDonald Institute Monographs: Cambridge, pp. 59-182.
Ma'an	East Asia	China	35.449008	119.248006	2	2	ass	-1750	Chen and Fang, 2008; d'Aploim Guedes et al., 2015	Chen X and Fang H (2008) A case study of agriculture in the Shang Dynasty: Macro plant remains from the Daxinzhuang site, Jinan, China. Dongfang Kaogu 4: 4768.	dAlpoim Guedes J, Jin G and Bocinsky KR (2015) The impact of climate on the spread of rice to north-eastern China: A new look at the data from Shandong Province. PLoS ONE 10(6): e0130430. doi:10.1371/journal.pone.0130430.
Madâin Sâlih	Arabia	Saudi Arabia	26.79129	37.955561	2	3	ass	-100	Bouchaud, 2013	Bouchaud C (2013) Exploitation végétale des oasis : production, commerce et utilisation. Lexemple de Madâin Sâlih (Arabie Saoudite) entre le IVe siècle av. J.-C. et le VIIe siècle ap. J.-C. Revue d'ethnoécologie 4: URL : http://ethnoecologie.revues.org/1217 ; DOI : 10.4000/ ethnoecologie.1217
Madâin Sâlih	Arabia	Saudi Arabia	26.79129	37.955561	2	3	ass	50.5	Bouchaud, 2013	Bouchaud C (2013) Exploitation végétale des oasis : production, commerce et utilisation. Lexemple de Madâin Sâlih (Arabie Saoudite) entre le IVe siècle av. J.-C. et le VIIe siècle ap. J.-C. Revue d'ethnoécologie 4: URL : http://ethnoecologie.revues.org/1217 ; DOI : 10.4000/ ethnoecologie.1217
Madâin Sâlih	Arabia	Saudi Arabia	26.79129	37.955561	2	3	ass	200	Bouchaud, 2013	Bouchaud C (2013) Exploitation végétale des oasis : production, commerce et utilisation. Lexemple de Madâin Sâlih (Arabie Saoudite) entre le IVe siècle av. J.-C. et le VIIe siècle ap. J.-C. Revue d'ethnoécologie 4: URL : http://ethnoecologie.revues.org/1217 ; DOI : 10.4000/ ethnoecologie.1217
Madâin Sâlih	Arabia	Saudi Arabia	26.79129	37.955561	2	3	ass	450	Bouchaud, 2013	Bouchaud C (2013) Exploitation végétale des oasis : production, commerce et utilisation. Lexemple de Madâin Sâlih (Arabie Saoudite) entre le IVe siècle av. J.-C. et le VIIe siècle ap. J.-C. Revue d'ethnoécologie 4: URL : http://ethnoecologie.revues.org/1217 ; DOI : 10.4000/ ethnoecologie.1217
Madnapur	South Asia	India	28.063511	80.10612	1	2	ass	-825	Chanchala, 2004	Chanchala S (2004) Palaeoethnobotany: Ancient man, plants and environment in north and north western India- Studies of botanical remans from ancient sites in UP. In: Mehrotra NC and Rajanikanth A (eds) Annual Report 2003-2004 Birbal Sahi Institute of Palaeobotany. Lucknow: Publication Unit, Birbal Sahni Institute of Paleobotany, p. 22 [http:// www.bsip.res.in]
Maegok-dong	East Asia	Korea South	35.64535	129.36731	2	3	C14	-975	Niyama, 2006	Niyama M (2006) Charred seeds recovered from dwellings at Maegok-dong area IV. In: Lee S-H (ed.) The Excavation Report of Maegok-dong (area IV) Archaeological Site. Ulsan: The Ulsan Institute of Cultural Properties, pp. 266-275.
Mahagara	South Asia	India	24.91278	82.05139	3	3	AMS Ors	-1650	Harvey, 2006; Harvey et al., 2005; Fuller, 2011a, 2011b	Harvey E, Fuller DQ, Pal JN and Gupta MC (2005) Early agriculture of Neolithic Vindyhas (North-Central India). In: Franke-Vogt U and Weisshaar J (eds) South Asian Archaeology 2003. Proceedings of the European Association for South Asian Archaeology Conference, Bonn, Germany, 7th11th July 2003. Aachen: Linden Soft, pp. 329-334.	Harvey EL (2006) Early agricultural communities in Northern and Eastern India: an archaeobotanical investigation. PhD. Dissertation. Institute of Archaeology: University College London.	Fuller DQ (2011a) Finding plant domestication in the Indian Subcontinent. Current Anthropology 52(S4): S347-S362.	Fuller DQ (2011b) Pathways to Asian civilizations: Tracing the origins and spread of rice and rice cultures. Rice 4(34): 7892.
Mahorana	South Asia	India	30.489357	75.949197	2	1	ass	-2150	Vishnu-Mittre et al., 1986	Vishnu-Mittre, Sharma A and Chanchala S (1986) Palaeobotanical and pollen analytical investigations. Indian Archaeology 1983-1984 - A Review: 174-178.
Mahorana	South Asia	India	30.489357	75.949197	2	2	ass	-2000	Saraswat, 1991	Saraswat KS (1991) Crop Economy at Ancient Mahorana, Punjab (C. 21001900 B.C.). Pragdhara 1: 83-88.
Mai Chiot	Africa NE	Eritrea	15.331384	38.958928	2	3	C14	-425	D'Andrea, Schmidt and Curtis, 2008	D'Andrea AC, Schmidt PR and Curtis MC (2008) Palaeoethnobotanical analysis and agricultural economy in early 1st millennium BCE sites around Asmara. In: Schmidt PR, Curtis MC and Teka Z (eds) The Archaeology of Ancient Eritrea. Trenton, NJ: Red Sea Press Inc, pp. 1-17.
Mai Hutsa	Africa NE	Eritrea	15.39434	38.911508	2	3	C14	-600	D'Andrea, Schmidt and Curtis, 2008	D'Andrea AC, Schmidt PR and Curtis MC (2008) Palaeoethnobotanical analysis and agricultural economy in early 1st millennium BCE sites around Asmara. In: Schmidt PR, Curtis MC and Teka Z (eds) The Archaeology of Ancient Eritrea. Trenton, NJ: Red Sea Press Inc, pp. 1-17.
Maima-1	Central Asia	Russia	52.021503	85.911386	2	1	ass	150.5	Ryabogina and Ivanov, 2011; Abdulganeyev, 1997	Ryabogina NE and Ivanov SN (2011) Ancient agriculture in western Siberia: Problems of argumentation, paleoethnobotanic methods, and analysis of data. Archaeology. Ethnology and Anthropology of Eurasia 39(4): 96106.	Abdulganeyev MT [??????????? MT] (1997) O nalichii zemledeliya u naseleniya lesostepnogo i predgornogo Altaya v epokhu zheleza. In Sotsialno-ekonomicheskiye struktury drevnikh obshchestv Zapadnoi Sibiri: Materialy Vserossiiskoi nauchnoi konferentsii. Barnaul: Altai. Gos. Univ, pp. 138141.
Majeon-ri	East Asia	Korea South	36.08744	127.08832	2	3	ass	-600	Lee, 2004	Lee G-A (2004) Analysis of plant remains from the Majon-ri site. In: Lee H-J (ed) The Majon-ri Site. Jochiwon: Research Institute for Archaeological Resource, Korea University, pp 297-309.
Majiabang	East Asia	China	30.705814	120.7023	3	2	ass	-4250	Ph: Zheng et al., 1999, 2004; macros: Gao et al., unpublished; Zheng and Crawford, 2014; Zhang et al., 2012	Zheng Y, Fujiwara H, You X, Yu W, Liu B, Ding J, Wang C and Udatsu T (1999) Morphological characteristics of plant opals from motor cells of rice in the Neolothic age of the Taihu region. Chinese Journal of Rice Science 13(1): 25-30 (in Chinese).	Zheng Y, Crawford GW, Chen X (2014) Archaeological Evidence for Peach (Prunus persica) Cultivation and Domestication in China, PLoS One 9(9): e106595. doi:10.1371/journal.pone.0106595	Gao Y et al. (unpublished) Botanical work on material from the site of Majiabang	Zhang J, Lu H, Gu W, Wu N, Zhou K, Hu Y, Xin Y and Wang C (2012) Early Mixed Farming of Millet and Rice 7800 Years Ago in the Middle Yellow River Region, China. PLoS ONE 7(12): e52146. doi:10.1371/journal.pone.0052146	Zheng Y, Matsui A, Fujiwara H (2004). Phytoliths of rice detected in the Neolithic sites in the Valley of the Taihu Lake in China. Environmental Archaeology 8: 177-83
Malaya Podushechka	East Asia	Russian Far East	43.247425	132.356603	1	2	C14	-800	Sergusheva and Vostretsov, 2009	Sergusheva EA and Vostretsov YE (2009) The advance of agriculture in the coastal zone of East Asia. In: Fairbairn AS and Weiss E (eds) From Foraging to Farming: Papers in Honour of Gordon C. Hillman. Oxford: Oxbow Books, 205219.
Malhar	South Asia	India	24.99528	83.26722	1	2	C14	-1900	Tewari et al., 2000; Saraswat, 2004	Tewari R, Srivastava RK, Saraswat KS and Singh KK (2000) Excavations at Malhar, District Chandauli (U.P.) 1999: A Preliminary Report. Pragdhara 10: 69-98.	Saraswat KS (2004) Plant Economy in Ancient Malhar. Pradghara 14: 137-172.
Malhar	South Asia	India	24.99528	83.26722	1	2	C14	-1200	Tewari et al., 2000; Saraswat, 2004	Tewari R, Srivastava RK, Saraswat KS and Singh KK (2000) Excavations at Malhar, District Chandauli (U.P.) 1999: A Preliminary Report. Pragdhara 10: 69-98.	Saraswat KS (2004) Plant Economy in Ancient Malhar. Pradghara 14: 137-172.
Mallapadi	South Asia	India	12.525376	78.377384	1	1	ass	-700	Moorti, 1994	Moorti US (1994) Megalithic Culture of South India. Socio-economic Perspectives. Varanasi: Ganga Kaveri Publishing House.
Malyan	West Asia	Iran	30.04999924	52.41999817	2	3	C14	-3130	Miller, 1982, 1985, 1996	Miller NF (1982) Economy and environment of Malyan, a third millennium B.C. urban center in southern Iran. Unpublished PhD Thesis, University of Michigan.	Miller NF (1985) Palaeoethnobotanical evidence for deforestation in ancient Iran: A case study of urban Malyan. Journal of Ethnobiology 5(1): 1-19.	Miller NF (1996) Palaeoethnobotany. In: Carter E (ed.) Excavations at Anshan (Tal-e Malyan): the Middle Elamite period. Philadelphia, PA: University Museum, pp. 99-108.
Malyan	West Asia	Iran	30.04999924	52.41999817	2	3	C14	-1875	Miller, 1982, 1985, 1996	Miller NF (1982) Economy and environment of Malyan, a third millennium B.C. urban center in southern Iran. Unpublished PhD Thesis, University of Michigan.	Miller NF (1985) Palaeoethnobotanical evidence for deforestation in ancient Iran: A case study of urban Malyan. Journal of Ethnobiology 5(1): 1-19.	Miller NF (1996) Palaeoethnobotany. In: Carter E (ed.) Excavations at Anshan (Tal-e Malyan): the Middle Elamite period. Philadelphia, PA: University Museum, pp. 99-108.
Manahat	West Asia	Israel	31.75	35.18000031	2				Kislev, 1998	Kislev ME (1998) The relative impact of pig husbandry versus goat browsing on ancient oak forests in Israel. In: Edelstein G, Milevski I and Aurant S (eds) Villages, terraces, and stone mounds. Excavations at Manahat, Jerusalem, 1987-1989 (The Rephaim Valley Project). Jerusalem: Israel Antiquities Authority, pp. 113 - 118.
Manjhi	South Asia	India	25.9175	84.86306	1	2	ass	150.5	Chanchala, 2001	Chanchala S (2001) Seed and fruit remains from Manjhi. Pragdhara 11: 143-153.
Mantai	South Asia	Sri Lanka	8.95651	79.9609	3	3	AMS	240	Kajale, 1990; Kingwell-Banham, 2015	Kajale MD (1990) Ancient plant economy from excavations at Mantai, district Mannar, north-west Sri Lanka. Ancient Ceylon 12: 263-266.	Kingwell-Banham E (2015) Early rice agricultural systems in India. PhD Dissertation, Insitute of Archaeology: University College London.
Mantai	South Asia	Sri Lanka	8.95651	79.9609	3	3	AMS	700	Kajale, 1990; Kingwell-Banham, 2015	Kajale MD (1990) Ancient plant economy from excavations at Mantai, district Mannar, north-west Sri Lanka. Ancient Ceylon 12: 263-266.	Kingwell-Banham E (2015) Early rice agricultural systems in India. PhD Dissertation, Insitute of Archaeology: University College London.
Maoshan	East Asia	China	30.432342	120.26303	3	3	C14	-3000	Zhuang et al., 2014; GaoYu et al., unpublished.	Gao Y, Kingwell-Banham E and Stevens CJ (unpublished) Botanical work on material from the site of Maoshan	Zhuang Y, Ding P and French C (2014) Water management and agricultural intensification of rice farming at the late-Neolithic site of Maoshan, Lower Yangtze River, China. The Holocene 24(5): 531-545
Maoshan	East Asia	China	30.432342	120.26303	3	3	C14	-2750	Zhuang et al., 2014; GaoYu et al., unpublished; Zheng et al., 2014	Gao Y, Kingwell-Banham E and Stevens CJ (unpublished) Botanical work on material from the site of Maoshan	Zhuang Y, Ding P and French C (2014) Water management and agricultural intensification of rice farming at the late-Neolithic site of Maoshan, Lower Yangtze River, China. The Holocene 24(5): 531-545	Zheng Y, Crawford GW, Chen X (2014) Archaeological Evidence for Peach (Prunus persica) Cultivation and Domestication in China, PLoS One 9(9): e106595. doi:10.1371/journal.pone.0106595
Maoshan	East Asia	China	30.432342	120.26303	3	3	C14	-2400	Zhuang et al., 2014; GaoYu et al., unpublished	Gao Y, Kingwell-Banham E and Stevens CJ (unpublished) Botanical work on material from the site of Maoshan	Zhuang Y, Ding P and French C (2014) Water management and agricultural intensification of rice farming at the late-Neolithic site of Maoshan, Lower Yangtze River, China. The Holocene 24(5): 531-545
Masan-ri	East Asia	Korea North	38.48598	125.845535	2	2	ass	-2750	Aikens and Lee, 2014; Ahn et al., 2015	Ahn S-M, Kim J and Hwang J (2015) Sedentism, settlements, and radiocarbon dates of Neolithic Korea. Asian Perspectives 54(1): 113-143.	Aikens CM and Lee G-A (2014) Postglacial inception and growth of anthropogenic landscapes in China, Korea, Japan, and the Russian Far East. Anthropocene 4: 46-56.
Masan-ri	East Asia	Korea North	38.48598	125.845535	2	1	ass	-1150	Yoon, 2001	Yoon S-S (2001) History of food culture in Korea. Korea: Shin-kwang Publishing.
Matun	East Asia	China	34.61271089	112.8406831	3	3	ass	-2250	Lee et al., 2007	Lee G-A, Crawford G, Liu L and Chen X (2007) Plants and people from the early Neolithic to the Shang periods in North China. Proceedings of the National Academy of Sciences 104(3): 1087-1092.
Mawangdui	East Asia	China	28.208611	113.021667	3	2	ass	-165.5	Yu, 1977	Yu Y-S (1977) Han: In: Chang KC (ed.) Food in Chinese Culture. Anthropological and Historical Perpsectives. Yale Univ. Press, pp. 53-83.
Mebrak	South Asia	Nepal	28.824957	83.865688	2	2	ass	-700	Knorzer, 2000	Knörzer KH (2000) 3000 years of agriculture in a valley of the High Himalayas. Vegetation History and Archaeobotany 9: 219222.
Mebrak	South Asia	Nepal	28.824957	83.865688	2	2	ass	-150	Knorzer, 2000	Knörzer KH (2000) 3000 years of agriculture in a valley of the High Himalayas. Vegetation History and Archaeobotany 9: 219222.
Mebrak	South Asia	Nepal	28.824957	83.865688	2	2	ass	1000	Knorzer, 2000	Knörzer KH (2000) 3000 years of agriculture in a valley of the High Himalayas. Vegetation History and Archaeobotany 9: 219222.
Mebrak	South Asia	Nepal	28.824957	83.865688	2	2	ass	1400	Knorzer, 2000	Knörzer KH (2000) 3000 years of agriculture in a valley of the High Himalayas. Vegetation History and Archaeobotany 9: 219222.
Mebrak	South Asia	Nepal	28.824957	83.865688	2	2	ass	1700	Knorzer, 2000	Knörzer KH (2000) 3000 years of agriculture in a valley of the High Himalayas. Vegetation History and Archaeobotany 9: 219222.
Mehrgarh	South Asia	Pakistan	29.416667	67.583333	2	1i	C14	-4750	Costantini, 1983, 2008	Costantini L (1983) The beginning of agriculture in the Kachi Plain: The evidence of Mehrgarh. In Allchin B (ed.) South Asian Archaeology 1981. Cambridge: Cambridge University Press, pp. 29-33.	Costantini L (2008) The first farmers in Western Pakistan: the evidence of the Neolithic agropastoral settlement of Mehrgarh. Pragdhara 18: 167-178.
Mehrgarh	South Asia	Pakistan	29.416667	67.583333	2	1i	C14	-2500	Costantini, 1983, 2008	Costantini L (1983) The beginning of agriculture in the Kachi Plain: The evidence of Mehrgarh. In Allchin B (ed.) South Asian Archaeology 1981. Cambridge: Cambridge University Press, pp. 29-33.	Costantini L (2008) The first farmers in Western Pakistan: the evidence of the Neolithic agropastoral settlement of Mehrgarh. Pragdhara 18: 167-178.
Melissa	West Asia	Cyprus	34.41426667	33.86104444	2	3	ass	-1400	Dammann, 2008	Dammann NM (2008) From Seeds to Landscape in Phlamoudhi, Cyprus. In: Smith JS (ed.) Views from Phlamoudhi, Cyprus. Annual of the American Schools of Oriental Research 63. Boston: American Schools of Oriental Research, pp. 99-110.
Meroe	Africa NE	Sudan	16.93658	33.71106	3	1	C14/ass	225	Shinnie and Anderson, 2004: 366	Shinnie PL and Anderson J (2004) The Capital of Kush 2: Meroe Excavations, 19731984, Meroitica 20. Wiesbaden: Harrassowitz.
Merv	Central Asia	Turkmenistan	37.662778	62.1925	2	3	C14	600	Nesbitt, 1994	Nesbitt M (1994) Archaeobotanical research in the Merv Oasis. In: Herrmann G and Kurbansakhatove K, et al. (eds), The International Merv Project. Preliminary report on the second season (1993), 53-75. Iran 32: pp. 71-73.
Mesorotsos	West Asia	Cyprus	34.796725	32.69432222	3	3	ass	-7500	Lucas, 2014	Lucas L (2014) Crops, Culture, and Contact in Prehistoric Cyprus. B.A.R. British International Series 2639. Archaeopress: Oxford.
Miaohou	East Asia	China	37.480928	121.423114	2	2	ass	-1750	Jin et al., 2009; d'AlpoimGuedes et al., 2015	Jin G [???], Wang Z [???], Zhao M [??], Wang F [??] and Zhao J [??] (2009). A report on the examination of botanical remains from Miaohou, Yantai, Shandong [??????????????]. Dongfang Kaogu [????] 6: 321330.	dAlpoim Guedes J, Jin G and Bocinsky KR (2015) The impact of climate on the spread of rice to north-eastern China: A new look at the data from Shandong Province. PLoS ONE 10(6): e0130430. doi:10.1371/journal.pone.0130430.
Mijiawan	East Asia	China	36.539371	102.406418	2	2	AMS	-2382	Chen et al., 2015	Chen FH, Dong G, Zhang D, Liu X, Jia X, An C and Jones MK (2015) Agriculture facilitated permanent human occupation of the Tibetan Plateau after 3600 BP. Science 347(6219): 248-250.
Mikhailovka (I)	Central Asia	Ukraine	47.310483	33.94527	2	1i	C14	-3000	Rassamakin, 1999	Rassamakin Y (1999) The Neolithic of the Black Sea Steppe: Dynamics of Cultural and Economic Development4500-2300 B.C. In: Levine M, Rassamakin Y, Kislenko A, Tatarintseva N (eds) Late Prehistoric Exploitation of the Eurasian Steppe. McDonald Institute Monographs: Cambridge, pp. 59-182.
Mikhailovka (II)	Central Asia	Ukraine	47.310483	33.94527	2	1i	ass	-3200	Rassamakin, 1999	Rassamakin Y (1999) The Neolithic of the Black Sea Steppe: Dynamics of Cultural and Economic Development4500-2300 B.C. In: Levine M, Rassamakin Y, Kislenko A, Tatarintseva N (eds) Late Prehistoric Exploitation of the Eurasian Steppe. McDonald Institute Monographs: Cambridge, pp. 59-182.
Mikhailovka (III)	Central Asia	Ukraine	47.310483	33.94527	2	1i	ass	-2650	Rassamakin, 1999	Rassamakin Y (1999) The Neolithic of the Black Sea Steppe: Dynamics of Cultural and Economic Development4500-2300 B.C. In: Levine M, Rassamakin Y, Kislenko A, Tatarintseva N (eds) Late Prehistoric Exploitation of the Eurasian Steppe. McDonald Institute Monographs: Cambridge, pp. 59-182.
Milovanovo 3	Central Asia	Russia	54.093059	81.553124	2	1i	ass	-900	Ryabogina and Ivanov, 2011	Ryabogina NE and Ivanov SN (2011) Ancient agriculture in western Siberia: Problems of argumentation, paleoethnobotanic methods, and analysis of data. Archaeology. Ethnology and Anthropology of Eurasia 39(4): 96106.
Minshat Abu Omar	Africa NE	Egypt	30.896839	32.04459	2	1	ass	-3250	Thanheiser, 1992	Thanheiser U (1992) Plant remains from Minshat Abu Omar: first impressions. In: van der Brink E (ed.) The Nile Delta in Transition: 4th-3rd Millennium B.C., Proceedings of the Seminar held in Cairo, 21-24 October 1990 at the Netherlands Institute of Archaeology and Arabic Studies. Jerusalem: The Israel Exploration Society, pp. 167-170.
Miri Qalat	South Asia	Pakistan	26.033722	63.012738	2	3	C14	-3750	Tengberg, 1999	Tengberg M (1999) Crop husbandry at Miri Qalat Makran, SW Pakistan (40002000 B.C.). Vegetation History and Archaeobotany 8(1): 3-12.
Miri Qalat	South Asia	Pakistan	26.033722	63.012738	2	3	C14	-3250	Tengberg, 1999	Tengberg M (1999) Crop husbandry at Miri Qalat Makran, SW Pakistan (40002000 B.C.). Vegetation History and Archaeobotany 8(1): 3-12.
Miri Qalat	South Asia	Pakistan	26.033722	63.012738	2	3	C14	-2750	Tengberg, 1999	Tengberg M (1999) Crop husbandry at Miri Qalat Makran, SW Pakistan (40002000 B.C.). Vegetation History and Archaeobotany 8(1): 3-12.
Miri Qalat	South Asia	Pakistan	26.033722	63.012738	2	3	C14	-2250	Tengberg, 1999	Tengberg M (1999) Crop husbandry at Miri Qalat Makran, SW Pakistan (40002000 B.C.). Vegetation History and Archaeobotany 8(1): 3-12.
Mitathal	South Asia	India	28.89165	76.169868	2	3	C14	-1680	Willcox, 1992; Murphy and Fuller, unpublished	Willcox G (1992) Some differences between crops of Near Eastern origin and those from the tropics. In: Jarrige C (ed) South Asian Archaeology 1989. Madison: Prehistory Press, pp. 291-299.	Murphy C and Fuller DQ, unpublished. Examination of botanical material held by Willcox from Mitathal
Miyahara	East Asia	Japan	33.981647	133.306825	1	2	ass	-450	Hosoya, 2002	Hosoya LA (2002) Sacred Commoness: An archaeobotanical view to the social complexity in prehistoric Japan. PhD Thesis. University of Cambridge.
M'lefaat	West Asia	Iraq	36.3	43.53	2	2	C14	-9150	Savard et al., 2006	Savard M, Nesbitt M and Jones MK (2006) The role of wild grasses in subsistence and sedentism: new evidence from the northern Fertile Crescent. World Archaeology 38:179196.
Mleiha	Arabia	United Arab Emirates	25.12637	55.856616	1	3	C14	100.5	Peña-Chocarro and Barron Lopez, 1999; Bovin and Fuller, 2009	Peña-Chocarro L and Barron Lopez E (1999) Plant Remains from the Site of Mleiha (U.A.E.). In: Boucharlat R and Mouton M (eds) Mleiha I Environnement, stratégies de subsistance et artisanat. Travaux de la Maison de l'Orient méditerranéen 29(1): 63-39	Boivin N and Fuller DQ (2009) Shell Middens, Ships and Seeds: Exploring Coastal Subsistence, Maritime Trade and the Dispersal of Domesticates in and Around the Ancient Arabian Peninsula. Journal of World Prehistory 22: 113-180.
Mochiyazawa	East Asia	Japan	43.194296	140.852374	3	3	ass	100	D'Andrea, 1995	D'Andrea AC (1995) Later Jomon subsistence in Northeastern Japan: new evidence from palaeoethnobotanical studies. Asian Perspectives 34 (2): 195-227.
Mohenjodaro	South Asia	Pakistan	27.325176	68.136612	2	1	ass	-2250	Vishnu-Mittre & Savithri, 1982	Vishnu-Mittre and Savithri R (1982). Food economy of the Harappans. In: Possehl GL (ed.) Harrapan civilization. A contemporary perspective. New Delhi: Oxford and IBH, pp. 205-221.
Moluyukhov Bugor	Central Asia	Ukraine	49.13333333	32.46666667	2	1i	ass	-3500	Rassamakin, 1999	Rassamakin Y (1999) The Neolithic of the Black Sea Steppe: Dynamics of Cultural and Economic Development4500-2300 B.C. In: Levine M, Rassamakin Y, Kislenko A, Tatarintseva N (eds) Late Prehistoric Exploitation of the Eurasian Steppe. McDonald Institute Monographs: Cambridge, pp. 59-182.
Momoyama	East Asia	Japan	33.829505	132.707558	1	2	ass	200	Hosoya, 2002	Hosoya LA (2002) Sacred Commoness: An archaeobotanical view to the social complexity in prehistoric Japan. PhD Thesis. University of Cambridge.
Monjukly Depe	Central Asia	Turkmenistan	36.84862	60.418177	3	2	C14	-6137.5	Miller, 2011	Miller NF (2011) Preliminary Archaeobotanical Results. In: Pollock S and Bernbeck R (eds) Excavations at Monjukli Depe, Meana-Caaca Region, Turkmenistan, 2010, pp. 169-237. Archäologische Mitteilungen aus Iran und Turan 43: 213-221.
Monjukly Depe	Central Asia	Turkmenistan	36.84862	60.418177	3	2	ass	-4750	Miller, 2011	Miller NF (2011) Preliminary Archaeobotanical Results. In: Pollock S and Bernbeck R (eds) Excavations at Monjukli Depe, Meana-Caaca Region, Turkmenistan, 2010, pp. 169-237. Archäologische Mitteilungen aus Iran und Turan 43: 213-221.
Mons Claudianus	Africa NE	Egypt	26.80916667	33.48694444	2	3	ass	225	van der Veen, 2001	van der Veen M (2001) The botanical evidence. In: Maxfield VA and Peacock DPS (eds.) Survey and Excavation at Mons Claudianus, 1987-1993, vol II Excavations: Part 1. Cairo: Institut Francais D'Archeologie Orientale, pp. 175-247.
Mosphilia	West Asia	Cyprus	34.82432778	32.39711944	3	3	AMS	-4451	Murray, 1998	Murray MA (1998) Archaeobotanical Report. In: Peltenburg EJ (ed.) Lemba Archaeological Project Volume II.1A: Excavations at Kissonerga - Mosphilia, 1979-1999. Sävedalen: Paul Åströms Förlag, pp. 215-223.
Mosphilia	West Asia	Cyprus	34.82432778	32.39711944	3	3	AMS	-4156	Murray, 1998	Murray MA (1998) Archaeobotanical Report. In: Peltenburg EJ (ed.) Lemba Archaeological Project Volume II.1A: Excavations at Kissonerga - Mosphilia, 1979-1999. Sävedalen: Paul Åströms Förlag, pp. 215-223.
Mosphilia	West Asia	Cyprus	34.82432778	32.39711944	3	3	AMS	-3496	Murray, 1998	Murray MA (1998) Archaeobotanical Report. In: Peltenburg EJ (ed.) Lemba Archaeological Project Volume II.1A: Excavations at Kissonerga - Mosphilia, 1979-1999. Sävedalen: Paul Åströms Förlag, pp. 215-223.
Mosphilia	West Asia	Cyprus	34.82432778	32.39711944	3	3	AMS	-2850	Murray, 1998	Murray MA (1998) Archaeobotanical Report. In: Peltenburg EJ (ed.) Lemba Archaeological Project Volume II.1A: Excavations at Kissonerga - Mosphilia, 1979-1999. Sävedalen: Paul Åströms Förlag, pp. 215-223.
Mota Cave (GB 20)	Africa NE	Ethiopia	6.506043	37.611433	1	2	C14/ass	-1500	Lucas and Fuller, unpublished	Lucas L and Fuller DQ (unpublished) Botanical work on material from Mota Cave (GB 20)
Mozuizi	East Asia	China	38.228611	102.673244	2	2	ass	-2150	Team for Study on Agriculture, 2011	The Team Study on Agriculture (2011) Formative period of Chinese civilizations agricultural economic characteristics. In: CASS Technology Archaeology Center (ed.) Technology Archaeology. Beijing: Science Press, pp. 135.
Mozuizi	East Asia	China	38.228611	102.673244	2	2	AMS	-178	Dodson et al., 2013	Dodson JR, Li XQ, Zhou XY, Zhao KL, Sun N, and Atahan P (2013) Origin and spread of wheat in China. Quaternary Science Reviews 72: 108-111.
Mundigak	Central Asia	Afghanistan	31.963854	65.511447	2	1	C14	-2500	Porteres, 1961; Fuller and Madella, 2001	Porteres R (1961) Sur quelques échantillons végétaux des fouilles de Mundigak. In: Casal JM (ed.) Fouilles de Mundigakfouilles de Mundigak, vol. 1. Paris: C. Klincksieck, pp. 260.	Fuller DQ and Madella M (2001) Issues in Harappan archaeobotany: Retrospect and prospect. In: Settar S and Korisettar R (eds), Indian Archaeology in Retrospect, Vol. II. Protohistory. New Delhi: Manohar, pp. 317-390.
Mureybet I-III	West Asia	Syria	36.02	38.15	1	3	C14	-9100	van Zeist and Bakker-Heeres, 1984	van Zeist W and Bakker-Heeres JAH (1984) Archaeobotanical studies in the Levant. 3. Late-Palaeolithic Mureybit. Palaeohistoria 26: 171-199.
Mureybet IV	West Asia	Syria	36.02	38.15	1	3	C14	-8350	van Zeist and Bakker-Heeres, 1984	van Zeist W and Bakker-Heeres JAH (1984) Archaeobotanical studies in the Levant. 3. Late-Palaeolithic Mureybit. Palaeohistoria 26: 171-199.
Mylouthkia	West Asia	Cyprus	34.81666667	32.393	3	3	AMS	-8500	Murray, 2003; Colledge, 2003	Murray M (2003) The Plant Remains. In: Peltenburg EJ (ed.) The Colonisation and Settlement of Cyprus: Investigations at Kissonerga-Mylouthkia 1976-1996. Sävedalen: Paul Åströms Förlag, pp. 59-71.	Colledge S (2003) The charred plant remains in three of the pits. In: Peltenburg EJ (ed.) The Colonisation and Settlement of Cyprus: Investigations at Kissonerga-Mylouthkia, 1976-1996. Sävedalen: Paul Åströms Förlag, pp. 239-245.
Mylouthkia	West Asia	Cyprus	34.81666667	32.393	3	3	AMS	-7150	Murray, 2003; Colledge, 2003	Murray M (2003) The Plant Remains. In: Peltenburg EJ (ed.) The Colonisation and Settlement of Cyprus: Investigations at Kissonerga-Mylouthkia 1976-1996. Sävedalen: Paul Åströms Förlag, pp. 59-71.	Colledge S (2003) The charred plant remains in three of the pits. In: Peltenburg EJ (ed.) The Colonisation and Settlement of Cyprus: Investigations at Kissonerga-Mylouthkia, 1976-1996. Sävedalen: Paul Åströms Förlag, pp. 239-245.
Mylouthkia	West Asia	Cyprus	34.81666667	32.393	3	3	AMS	-3555	Murray, 2003; Colledge, 2003	Murray M (2003) The Plant Remains. In: Peltenburg EJ (ed.) The Colonisation and Settlement of Cyprus: Investigations at Kissonerga-Mylouthkia 1976-1996. Sävedalen: Paul Åströms Förlag, pp. 59-71.	Colledge S (2003) The charred plant remains in three of the pits. In: Peltenburg EJ (ed.) The Colonisation and Settlement of Cyprus: Investigations at Kissonerga-Mylouthkia, 1976-1996. Sävedalen: Paul Åströms Förlag, pp. 239-245.
Mylouthkia	West Asia	Cyprus	34.81666667	32.393	3	3	AMS	-8450	Murray, 2003; Colledge, 2003	Murray M (2003) The Plant Remains. In: Peltenburg EJ (ed.) The Colonisation and Settlement of Cyprus: Investigations at Kissonerga-Mylouthkia 1976-1996. Sävedalen: Paul Åströms Förlag, pp. 59-71.	Colledge S (2003) The charred plant remains in three of the pits. In: Peltenburg EJ (ed.) The Colonisation and Settlement of Cyprus: Investigations at Kissonerga-Mylouthkia, 1976-1996. Sävedalen: Paul Åströms Förlag, pp. 239-245.
Nabatake	East Asia	Japan	33.4486	129.95783	2	2	C14	-600	Nasu and Momohara, 2016; Kumar, 2009 p.28	Nasu H and Momohara A (2016) The beginnings of rice and millet agriculture in prehistoric Japan. Quaternary International 397: 504-512	Kumar A (2009) Globalizing the Prehistory of Japan: Language, Genes and Civilisation. London: Routledge.
Nagada South (Naqada)	Africa NE	Egypt	25.913217	32.707373	2	1	ass	-3550	Wetterstrom, 1993	Wetterstrom W (1993) Foraging and farming in Egypt: The transition from hunting and gathering to horticulture in the Nile Valley. In: Shaw T, Andah B, Sinclair P and Okpoko A (eds) The Archaeology of Africa: Food, Metals, and Towns. London: Routledge, pp. 165-226.
Nahal Hemar	West Asia	Israel	31.14166667	35.37222222	2	2	C14	-7525	Kislev, 1988	Kislev ME (1988) Nahal Hemar cave, desiccated plant remains: an interim report. 'Atiqot 18: 7681.
Nahal Mishmar	West Asia	Israel	31.42000008	35.38000107	2	1	ass	-3850	Zaitschek, 1961; Liphschitz, 1989	Zaitschek DV (1961) Remains of cultivated plants from the caves of Nahal Mishmar. Israel Exploration Journal 11: 70-72.	Liphschitz N (1989) Plant economy and diet in the early Bronze age in Israel: a summary of present research. In: de Miroschedji P (ed.) LUrbanisation de la Palestine alAge du Bronze ancien. Oxford: British Archaeological Reports (International Series 527), pp. 269-277.
Nahal Qanah Cave	West Asia	Israel	32.15000153	35.09999847	2	1	ass	-4900	Liphschitz, 1996	Liphschitz N (1996) Archaeobotanical investigations. In: Gopher A and Tsuk T (eds). The Nahal Qanah cave. Earliest gold in the southern Levant (Monograph Series of the Institute of Archaeology, Vol. 12). Tel Aviv: Tel Aviv University, pp. 202-204.
Nahal Zehora II	West Asia	Israel	32.616026	35.098316	3	2	C14	-6050	Kislev and Hartmann, 2012	Kislev ME and Hartmann A (2012) Food crops from Nahal Zehora II. In: Gopher A (ed.) Village Communities of the Pottery Neolithic Period on the Menashe Hills, Israel: Archaeological Investigations at the Sites of Na?al Zehora. Tel Aviv: Tel Aviv University Institute of Archaeology, pp. 1321-1326.
Nahal Zehora II	West Asia	Israel	32.616026	35.098316	3	2	ass	-5450	Kislev and Hartmann, 2012	Kislev ME and Hartmann A (2012) Food crops from Nahal Zehora II. In: Gopher A (ed.) Village Communities of the Pottery Neolithic Period on the Menashe Hills, Israel: Archaeological Investigations at the Sites of Na?al Zehora. Tel Aviv: Tel Aviv University Institute of Archaeology, pp. 1321-1326.
Naikund	South Asia	India	21.33377	79.16742	2	2	ass	-500	Kajale, 1982, 1989	Kajale MD (1982) First record of ancient grains at Naikund. In: Dea S and Jamkhedkar AP (eds) Excavations in Naikund. Pune/Bombay: Department of Archaeology and Museums, Government of Maharashtra and Deccan College Post-Graduate and Research Institute, pp.60-63.	Kajale MD (1989) Archaeobotanical investigation on Megalithic Bhagimohari, and its significance. Man and Environment 13: 87-96.
Naimisharanya	South Asia	India	27.566418	80.683762	1	2	ass	50	Chanchala, 2009	Chanchala S (2009) Palaeoethnobotany: Ancient man, plants and environment in north and north western India. In: Mehrotra NC and Rajanikanth A (eds), Annual Report 2004-2005 Birbal Sahi Institute of Palaeobotany. Publication Unit, Birbal Sahni Institute of Paleobotany, Lucknow, pp. 32 [http:// www.bsip.res.in].
Namgyeong	East Asia	Korea North	39.198788	125.918444	2	1	ass	-1750	Yoon, 2001	Yoon S-S (2001) History of food culture in Korea. Korea: Shin-kwang Publishing.	Kim M (2014) Rice, ethnicity and the collation of archaeobotanical data for prehistoric Korea. Archaeologies 10(2): 168-193.
Nanbaishi west	East Asia	China	35.35640575	111.4710722	2	2	ass	-2500	Song, 2011	Song J (2011) The agricultural economy during the Longshan period: an archaeobotanical perspective from Shandong and Shanxi. Unpublished PhD Thesis. UCL. London
Nanguanli (Nankuanli)	East Asia	Taiwan	23.105506	120.282272	2	1	C14	-2670	Tsang, 2005; Tsang et al., 2006: 316-318; Hsieh et al, 2011	Tsang C-h (2005) Recent discoveries at a Tapenkeng Culture Site in Taiwan: Implications for the problems of Austonesian Origins. In: Sagart L, Blench R and Sanchez-Mazas A (eds) The peopling of East Asia. London: Routledge, pp. 63-73.	Tsang C-h [???], Li K-t [???] and Chu C-y [???] (2006) ???? (Footprints of Ancient People: Archaeological Discoveries in the Tainan Science Park). Hsin Yin: Tainan County Cultural Bureau.	Hsieh J, Hsing YC, Hsu T, Li PJ, Li K, Tsang C (2011) Studies on Ancient RiceWhere Botanists, Agronomists, Archeologists, Linguists, and Ethnologists Meet. Rice 4(3): 178-183.
Nanjiaokou	East Asia	China	34.86968	111.42472	2	3	AMS	-3925	Qin and Fuller, 2009	Qin L and Fuller DQ [Fu Daolian] (2009) Appendix 3. The Nanjiaokou site 2007 excavated Early to Mid Yangshao plant remains. In: Henan Provincial Institute of Cultural Relics and Archaeology (eds) Nanjiaokou Site in Sanmenxia. Science Press: Beijing, pp. 427-435 [in Chinese].
Nanjiaokou	East Asia	China	34.86968	111.42472	2	3	AMS Ors Se	-3400	Qin and Fuller, 2009	Qin L and Fuller DQ [Fu Daolian] (2009) Appendix 3. The Nanjiaokou site 2007 excavated Early to Mid Yangshao plant remains. In: Henan Provincial Institute of Cultural Relics and Archaeology (eds) Nanjiaokou Site in Sanmenxia. Science Press: Beijing, pp. 427-435 [in Chinese].
Nanjie	East Asia	China	38.934414	112.854278	2	3	ass	-2200	Jiang, 2011	Jiang YC (2011) Hutuohe shangyou kagou diaocha chutu zhiwu yicun chubu yanjiu [Preliminary Analysis of Plant Remains from Archaeological Regional Survey in the Upper Hutou River Valley). Unpublished BA thesis. Peking University, Beijing (in Chinese).
Nansa	East Asia	China	34.275253	108.640647	1	2	AMS Ttax3	-1556.5	Dodson et al., 2013	Dodson JR, Li XQ, Zhou XY, Zhao KL, Sun N, and Atahan P (2013) Origin and spread of wheat in China. Quaternary Science Reviews 72: 108-111.
Nanshansi	East Asia	China	36.432517	102.397894	1	2	ass	-2058	Chen et al., 2015	Chen FH, Dong G, Zhang D, Liu X, Jia X, An C and Jones MK (2015) Agriculture facilitated permanent human occupation of the Tibetan Plateau after 3600 BP. Science 347(6219): 248-250.
Nanshi	East Asia	China	34.696671	112.913912	2	3	ass	-2250	Lee et al., 2007	Lee G-A, Crawford G, Liu L and Chen X (2007) Plants and people from the early Neolithic to the Shang periods in North China. Proceedings of the National Academy of Sciences 104(3): 1087-1092.	Jin GY (Unpublished) Compilation of archaebotanical material from sites in China. Jinan: Shandong
Nantunling	East Asia	China	35.36640666	119.4525646	2	3	C14	-4750	Chen, 2007	Chen X (2007) Results on the fotation carried out at two sites in the Rizhao area of Shandong. Nanfang Wenwu [????] 1: 9294 (in Chinese).
Nantunling	East Asia	China	35.36640666	119.4525646	2	3	C14	-2650	Chen, 2007	Chen X (2007) Results on the fotation carried out at two sites in the Rizhao area of Shandong. Nanfang Wenwu [????] 1: 9294 (in Chinese).
Nanwang west	East Asia	China	35.35295967	111.3584402	2	3	ass	-1700	Song, 2011	Song J (2011) The agricultural economy during the Longshan period: an archaeobotanical perspective from Shandong and Shanxi. Unpublished PhD Thesis. UCL. London
Nanwangjiu	East Asia	China	38.892011	112.81666	2	3	ass	-2200	Jiang, 2011	Jiang YC (2011) Hutuohe shangyou kagou diaocha chutu zhiwu yicun chubu yanjiu [Preliminary Analysis of Plant Remains from Archaeological Regional Survey in the Upper Hutou River Valley). Unpublished BA thesis. Peking University, Beijing (in Chinese).
Nanwangjiu	East Asia	China	38.892011	112.81666	2	3	ass	-1700	Jiang, 2011	Jiang YC (2011) Hutuohe shangyou kagou diaocha chutu zhiwu yicun chubu yanjiu [Preliminary Analysis of Plant Remains from Archaeological Regional Survey in the Upper Hutou River Valley). Unpublished BA thesis. Peking University, Beijing (in Chinese).
Nanwayao	East Asia	China	34.715078	112.239113	2	3	ass	-3250	Lee et al., 2007	Lee G-A, Crawford G, Liu L and Chen X (2007) Plants and people from the early Neolithic to the Shang periods in North China. Proceedings of the National Academy of Sciences 104(3): 1087-1092.
Nanyangzhuang	East Asia	China	38.06637618	114.6436052	2	1	ass	-4100	Chen, 1989; Weisskopf, 2010	Chen WH [???] (1989) ??????????? [some issues on the origin of rice]. Nongye kaogu ???? 1989(2)	Weisskopf AR (2010) Vegetation, Agriculture and Social Change in Late Neolithic China: a phytolith study. PhD Dissertation. London: UCL.
Nanzhuangtou	East Asia	China	39.111372	115.656989	2	2st	C14	-8100	Yang et al., 2012, 2015; Barton et al., 2007	Yang X, Wan Z, Perry L, Lu H, Wang Q, Zhao C, Li J, Xie F, Yu J, Cui T, Wang T, Li M and Ge Q (2012) Early millet use in northern China. Proceedings of the National Academy of Sciences USA 109(10): 3726-3730.	Yang X, Ma Z, Li J, Yu J, Stevens C and Zhuang Y (2015) Comparing subsistence strategies in different landscapes of North China 10,000 years ago. The Holocene 25(12): 1957-1964.	Barton L, Brantingham, J and Ji DX (2007) Late Pleistocene climate change and Paleolithic cultural evolution in Northern. Developments in Quaternary Sciences 9: 105-128.
Narhan	South Asia	India	26.3575	83.53417	2	2	C14	-1050	Saraswat et al., 1994	Saraswat KS, Sharma NK and Saini DC (1994) Plant Economy ay Ancient Narhan (ca. 1,300 B.C. - 300/400 A.D.). In Singh P (eds) Excavations at Narhan (1984-1989). Varanasi Banaras: Hindu University, pp. 255-346
Narhan	South Asia	India	26.3575	83.53417	2	2	C14	-750	Saraswat et al., 1994	Saraswat KS, Sharma NK and Saini DC (1994) Plant Economy ay Ancient Narhan (ca. 1,300 B.C. - 300/400 A.D.). In Singh P (eds) Excavations at Narhan (1984-1989). Varanasi Banaras: Hindu University, pp. 255-346
Narhan	South Asia	India	26.3575	83.53417	2	2	C14	-500	Saraswat et al., 1994	Saraswat KS, Sharma NK and Saini DC (1994) Plant Economy ay Ancient Narhan (ca. 1,300 B.C. - 300/400 A.D.). In Singh P (eds) Excavations at Narhan (1984-1989). Varanasi Banaras: Hindu University, pp. 255-346
Nauri	Africa NE	Sudan	19.76	30.37	3	2	ass	1000	Fuller and Edwards, 2001	Fuller, DQ and Edwards D (2001) Medieval Plant economy in Middle Nubia: some archaeobotanical evidence from Nauri. Sudan & Nubia 5: 96-103
Nausharo	South Asia	Pakistan	29.366667	67.583333	2	3	ass	-2250	Costantini, 1990	Costantini L (1990) Harrapan agriculture in Pakistan: The evidence of Nausharo. In: Taddei M (ed.) South Asian archaeology 1987. Rome: Instituto Italiano per il Medio ed Estremo Oreintale, pp. 321-332.
Navdatoli	South Asia	India	22.163068	75.58468	2	2	ass	-1450	Vishnu-Mittre, 1961	Vishnu-Mittre (1961) Plant economy in ancient Navdatoli-Maheshwar. In: Sankalia HD (ed.) Technical Report on Archaeological Remains. Pune: Department of Archaeology and Ancient Indian History, Decan College and University of Pune, pp 1352.
Navdatoli	South Asia	India	22.18333	75.6	2	2	ass	-1300	Vishnu-Mittre, 1961	Vishnu-Mittre (1961) Plant economy in ancient Navdatoli-Maheshwar. In: Sankalia HD (ed.) Technical Report on Archaeological Remains. Pune: Department of Archaeology and Ancient Indian History, Decan College and University of Pune, pp 1352.
Nazakibaru [Nazakibaru]	East Asia	Japan	26.20879	127.655627	2	3	ass	900	Takamiya, 2001	Takamiya H (2001) The transition from foragers to farmers on the Island of Okinawa. Indo-Pacific Prehistory Association Bulletin 21 (Melaka Papers Volume 5): 60-67.
NDRS: P1	Africa NE	Sudan	19.048623	30.600042	2	1	ass	-1775	Cartwright, 2001	Cartwright C (2001) The plant remains. In: Welsby D (ed.) Life on the Desert Edge. Seven thousand years of settlement in the Northern Dongola Reach, Sudan. London: The Sudan Archaeological Research Society, pp. 556-567
NDRS: P37	Africa NE	Sudan	19.048623	30.600042	2	1	ass	-1775	Cartwright, 2001	Cartwright C (2001) The plant remains. In: Welsby D (ed.) Life on the Desert Edge. Seven thousand years of settlement in the Northern Dongola Reach, Sudan. London: The Sudan Archaeological Research Society, pp. 556-567
Nemrik 9	West Asia	Iraq	36.71666667	42.85	2	2	C14	-9050	Nesbitt, 1992	Nesbitt M (1992) VIII. A preliminary note on the charred plant remains. In: Kozlowski SK (ed.) Nemrik 9. Pre-pottery Neolithic site in Iraq. Volume 2: House No 1/ 1A/ 1B. Warsaw: University of Warsaw, pp. 127.
Netiv Hagdud	West Asia	Israel	31.98333333	35.45	2	3	AMS	-9080	Kislev, 1997	Kislev ME (1997) Early agriculture and palaeoecology of Netiv Hagdud. In: Bar-Yosef O and Gopher A (eds) An early Neolithic village in the Jordan valley. Cambridge, MA: Peabody Museum of Archaeology and Ethnology, Harvard University, pp. 209236.
Neukdo	East Asia	Korea South	34.92391	128.03707	2	1	ass	-50	Donga University Museum, 2005 (Area C); Heo et al., 2001 (Area B); Kim, 2015	Donga University Museum (2005) Sacheon Neuk-do CI. Busan: Donga University Museum (in Korean).	Heo MH, Seo H, Lee J and Ahn S (2001) Carbonised grains excavated at Neukdo. Gomunhwa 57: 2539.	Kim M (2013) Wheat in ancient Korea: a size comparison of carbonized kernels. Journal of Archaeological Science 40: 517-525.
Neunggol	East Asia	Korea South	36.366686	126.79989	2	1	AMS Se	-3505	Lee, 2011	Lee G-A (2011) The Transition from Foraging to Farming in Prehistoric Korea. Current Anthropology 52(S4): S307-S329.
Nevali Çori	West Asia	Turkey	37.58	38.65	1	2	C14	-8275	Pasternak, 1998	Pasternak R (1998) Investigations of botanical remains from Nevali Çori PPNB, Turkey: A short interim report. In: Damania AB, Valkoun J, Willcox G and Qualset CO (eds) The origins of agriculture and crop domestication. Aleppo: ICARDA, IPGRI, FAO, and UC/GRCP, pp. 170-176.
Nevasa	South Asia	India	19.561821	74.914225	2	2	ass	-50	Sankalia et al., 1960; Kajale, 1977; Vishnu-Mittre et al., 1985	Sankalia HD, Deo SB, Ansari ZD and Ehrhardt S (1960) From History to Prehistory at Nevasa (1954-56). Pune: Department of Archaeology and Ancient Indian History, Decan College and University of Pune Publication 1, pp. 64-70.	Kajale MD (1977) Ancient plant economy at Nevasa during Satavahana and Indo-Roman period. Bulletin of the Deccan College Post-Graduate and Research Institute 36: 48-61.	Vishnu-Mittre, Saraswat KS, Sharma A and Chanchala S (1985) Palaeobotanical and Pollen Analytical Investigations. Indian Archaeology - A Review 1982-83: 146-150
New Phor	South Asia	India	25.72777778	94.77916667	2	2	ass	15	Pokharia et al., 2013	Pokharia AK, Jamir T, Tetso D and Venuh Z (2013) Late first millennium BC to second millennium AD agriculture in Nagaland: a reconstruction based on archaeobotanical evidence and radiocarbon dates. Current Science 104(10): 1341-1353.
Nianzizhuang	East Asia	China	34.643154	112.830554	2	3	ass	-2250	Lee et al., 2007	Lee G-A, Crawford G, Liu L and Chen X (2007) Plants and people from the early Neolithic to the Shang periods in North China. Proceedings of the National Academy of Sciences 104(3): 1087-1092.
Nil Kham Haeng	Southeast Asia	Thailand	14.95675	100.65593	1	3	C14	-1075	Pigott et al., 2006	Pigott VC, Mudar KM, Kealhofer L, Weber S and Voelker JC (2006) A program of analysis of organic remains from prehistoric copper-producing settlements in the Khao Wong Prachan Valley, central Thailand. In: Bacus EA, Glover IC, Pigott VC (eds) Uncovering Southeast Asia's past. Singapore: NUS Press, pp 154167.
Nil Kham Haeng	Southeast Asia	Thailand	14.95675	100.65593	1	3	C14	-650	Pigott et al., 2006; Weber et al., 2010	Pigott VC, Mudar KM, Kealhofer L, Weber S and Voelker JC (2006) A program of analysis of organic remains from prehistoric copper-producing settlements in the Khao Wong Prachan Valley, central Thailand. In: Bacus EA, Glover IC, Pigott VC (eds) Uncovering Southeast Asia's past. Singapore: NUS Press, pp 154167.	Weber S, Lehman H, Barela T, Hawks S and Harriman D (2010) Rice or millets: early farming strategies in prehistoric central Thailand. Archaeological and Anthropological Sciences 2(2): 79-88.
Nimrud	West Asia	Iraq	36.09999847	43.31999969	3	1	ass	-750	Helbaek, 1966	Helbaek H (1966) The plant remains from Nimrud. In: Mallowan ME (ed.) Nimrud and its remains. London: Collins, pp. 613-620.
Niuwabao	East Asia	China	36.59403989	114.0487693	2	1	C14	-5750	Ren, 1996; Lui et al., 2008: site 2, 165	Liu CJ [???], Jin GY [???] and Kong ZC [???] (2008) Archaeobotany: Research on seeds and fruits [????-?????? ]. Shandong University Orient Archaeology Research Series. Beijing: Science Press [?????].	Ren S (1996) Several major achievements in early Neolithic China, ca. 5000 BC. Kaogu Archaeology 1996: 37-49. English translation http://http-server.carleton.ca/~bgordon/Rice/papers/REN96.htm	Hebei Government Cultural Office. Remains in Several Wu'an Ming Basin Excavations. Archaeology 1984(1)
Noh	South Asia	India	27.18559	77.43889	1	1	ass	-400	Vishnu-Mittre and Savithri, 1974	Vishnu-Mittre and Savathri R (1974) Ancient plant economy at Noh, Rajasthan. Purattatva 7: 77-80.
Noin Ula	East Asia	Mongolia	49.033039	106.737041	1	1	ass	-55	Korolyuk and Polosmak, 2010	Korolyuk EA and Polosmak NV (2010) Plant remains from Noin Ula burial mounds 20 and 31 (Northern Mongolia). Archaeology, Ethnology and Anthropology of Eurasia 38(2): 57-63.
Non Mak La	Southeast Asia	Thailand	Non	100.67486	1	3	C14	-1775	Pigott et al., 2006; Weber et al., 2010	Pigott VC, Mudar KM, Kealhofer L, Weber S and Voelker JC (2006) A program of analysis of organic remains from prehistoric copper-producing settlements in the Khao Wong Prachan Valley, central Thailand. In: Bacus EA, Glover IC, Pigott VC (eds) Uncovering Southeast Asia's past. Singapore: NUS Press, pp 154167.	Weber S, Lehman H, Barela T, Hawks S and Harriman D (2010) Rice or millets: early farming strategies in prehistoric central Thailand. Archaeological and Anthropological Sciences 2(2): 79-88.
Non Mak La	Southeast Asia	Thailand	14.96395	100.67486	1	3	C14	-1075	Pigott et al., 2006; Weber et al., 2010	Pigott VC, Mudar KM, Kealhofer L, Weber S and Voelker JC (2006) A program of analysis of organic remains from prehistoric copper-producing settlements in the Khao Wong Prachan Valley, central Thailand. In: Bacus EA, Glover IC, Pigott VC (eds) Uncovering Southeast Asia's past. Singapore: NUS Press, pp 154167.	Weber S, Lehman H, Barela T, Hawks S and Harriman D (2010) Rice or millets: early farming strategies in prehistoric central Thailand. Archaeological and Anthropological Sciences 2(2): 79-88.
Non Pa Wai	Southeast Asia	Thailand	14.9711	100.678	1	3	AMS Se	-2335	Weber et al., 2010	Weber S, Lehman H, Barela T, Hawks S and Harriman D (2010) Rice or millets: early farming strategies in prehistoric central Thailand. Archaeological and Anthropological Sciences 2(2): 79-88.
Non Pa Wai	Southeast Asia	Thailand	14.9711	100.678	1	3	C14	-850	Pigott et al., 2006; Weber et al., 2010	Pigott VC, Mudar KM, Kealhofer L, Weber S and Voelker JC (2006) A program of analysis of organic remains from prehistoric copper-producing settlements in the Khao Wong Prachan Valley, central Thailand. In: Bacus EA, Glover IC, Pigott VC (eds) Uncovering Southeast Asia's past. Singapore: NUS Press, pp 154167.	Weber S, Lehman H, Barela T, Hawks S and Harriman D (2010) Rice or millets: early farming strategies in prehistoric central Thailand. Archaeological and Anthropological Sciences 2(2): 79-88.
Novoselische-4	East Asia	Russian Far East	44.651054	131.851449	2	2	C14	-2387.5	Sergusheva and Vostretsov, 2009	Sergusheva EA and Vostretsov YE (2009) The advance of agriculture in the coastal zone of East Asia. In: Fairbairn AS and Weiss E (eds) From Foraging to Farming: Papers in Honour of Gordon C. Hillman. Oxford: Oxbow Books, 205219.
Novy Kumak-2	Central Asia	Russia	51.235768	57.461834	1	1	ass	-250	Ryabogina and Ivanov, 2011	Ryabogina NE and Ivanov SN (2011) Ancient agriculture in western Siberia: Problems of argumentation, paleoethnobotanic methods, and analysis of data. Archaeology. Ethnology and Anthropology of Eurasia 39(4): 96106.	Akbulatov IM [?????????] (1999) The Economy of the Early Nomads of the Southern Utrals: 7th to 6th Century BC [????????? ?????? ?????????? ?????? ????? VII ?. ?? ?. ?. - IV ?. ?. ?.] (VII v. do n.e. IV v. n.e.). Ufa: Natsionalnyi muzei Respubliki Bashkortostan [???????????? ????? ?????????? ????????????] (in Russian).
Numeira	West Asia	Israel	31.5	35.56999969	1	2	ass	-2700	McCreery, 1981	McCreery DW (1981) Flotation of the Bab edh-Dhra and Numeira plant remains. Annual of the American School of Oriental Research 46: 165-169.
Ochollo-Mulato (GB7A)	Africa NE	Ethiopia	6.461	37.6535	3	3	ass	1900	Fuller, unpublished	Fuller DQ (unpublished) Botanical work on material from Ochollo-Mulato (GB7A)
Odong Hoeryong	East Asia	Korea North	42.356177	129.69309	2	1	ass	-1450	Hwang, 1984:95; Bale, 2008	Hwang K (1984) Choson-ui Chongdong-gi-shidae [The Bronze Age of Choson]. Pyongyang: Sahoe Kwahak Chulpansa (in Korean).	Bale MT (2001) The archaeology of early agriculture in the Korean Peninsula: An update on recent developments. Indo-Pacific Prehistory Association Bulletin 21 (Melaka Papers Volume 5): 77-84.
Ohalo II	West Asia	Israel	32.722093	35.572143	3	3	C14	-21350	Kislev et al., 1992; Nadel and Werker, 1999	Kislev ME, Nadel D and Carmi I (1992) Epipalaeolithic (19,000 BP) cereal and fruit diet at Ohalo II, Sea of Galilee, Israel. Review of Palaeobotany and Palynology 73(1-4): 161-166.	Nadel, D., & Werker, E. (1999). The oldest ever brush hut plant remains from Ohalo II, Jordan Valley, Israel (19,000 BP). Antiquity, 73(282), 755-764.
Ojakly	Central Asia	Turkmenistan	38.248527	62.164164	1	3	AMS Hv/C-14	-1595	Spengler et al., 2014, Rouse and Cerasetti, 2014	Spengler RN III, Doumani PN and Frachetti MD (2014) Late Bronze Age agriculture at Tasbas in the Dzhungar Mountains of eastern Kazakhstan. Quaternary International 348: 147157.	Rouse, L.M., and B. Cerasetti. Ojakly: A Late Bronze Age Mobile Pastoral Occupation Site in the Murghab Delta, Turkmenistan. Journal of Field Archaeology, 39 (1), 32-50.
Ojiyana	South Asia	India	25.54123	74.20754	2	2	C14	-1300	Pokharia, 2008	Pokharia AK (2008) Record of macrobotanical remains from the Aravalli Hill, Ojiyana, Rajasthan: evidence from agriculture-based subsistence economy. Current Science 94 (5): 612-617.
Okbang 1 [= Ogbang]	East Asia	Korea South	35.19982	127.98905	2	3	AMS rice	-925	Kim, 2013; Crawford and Lee, 2003: 92; Lee and Crawford, 2002; Lee, 2011	Crawford GW and G-A Lee (2003) Agricultural origins in Korea. Antiquity 77(295): 8795.	Lee G-A and Crawford GW (2002) Plant Remains Recovered from Locality Okbang 1, 9 in the Nam River Basin. In: Choe J-G (ed) Mumun Settlement in Okbang 1, 9 Locality at Dapyong, Jinju. Jinju: Gyongnam Archaeological Institute, pp 445-454 (in Korean).	Lee G-A (2011) The Transition from Foraging to Farming in Prehistoric Korea. Current Anthropology 52(S4): S307-S329.	Kim M (2013) Wheat in ancient Korea: a size comparison of carbonized kernels. Journal of Archaeological Science 40: 517-525.
Okbang 4	East Asia	Korea South	35.19982	127.98905	2	3	ass	-600	Kim, 2013; Crawford and Lee, 2003: 92; Lee and Crawford, 2002; Lee, 2011	Crawford GW and G-A Lee (2003) Agricultural origins in Korea. Antiquity 77(295): 8795.	Lee G-A and Crawford GW (2002) Plant Remains Recovered from Locality Okbang 1, 9 in the Nam River Basin. In: Choe J-G (ed) Mumun Settlement in Okbang 1, 9 Locality at Dapyong, Jinju. Jinju: Gyongnam Archaeological Institute, pp 445-454 (in Korean).	Lee G-A (2011) The Transition from Foraging to Farming in Prehistoric Korea. Current Anthropology 52(S4): S307-S329.	Kim M (2013) Wheat in ancient Korea: a size comparison of carbonized kernels. Journal of Archaeological Science 40: 517-525.
Okinoshima	East Asia	Japan	34.990679	139.825472	3	1?	AMS	-8125	Kudo et al., 2009	Kudo Y, Kobayashi M, Momohara A, Noshiro S, Nakamura T, Okitsu S, Yanagisawa S, Okamoto T (2009) Radiocarbon dating of fossil hemp fruits in the earliest Jomon period excavated from the Okinoshima site, Chiba, Japan. Japanese Journal of Historical Botany 17(1): 29-33. (in Japanese with English abstract)
Olkhovka	Central Asia	Russia	56.186556	60.857762	1	1i	ass	-1400	Ryabogina and Ivanov, 2011	Ryabogina NE and Ivanov SN (2011) Ancient agriculture in western Siberia: Problems of argumentation, paleoethnobotanic methods, and analysis of data. Archaeology. Ethnology and Anthropology of Eurasia 39(4): 96106.
Ona Nagast	Africa NE	Ethiopia	14.142954	38.706312	2	3	C14	150	D'Andrea, 2008	D'Andrea AC (2008) Tef (Eragrostis tef) in Ancient Agricultural Systems of Highland Ethiopia, Economic Botany 62(4): 547-566.
Ona Nagast	Africa NE	Ethiopia	14.142954	38.706312	2	3	ass	900	D'Andrea, 2008	D'Andrea AC (2008) Tef (Eragrostis tef) in Ancient Agricultural Systems of Highland Ethiopia, Economic Botany 62(4): 547-566.
Oriyo Timbo	South Asia	India	21.88666667	71.60444444	2	2	C14	-1600	Reddy, 1994	Reddy SN (1994) Plant Usage and Subsistence Modelling: an Ethnoarchaeological Approach to the Late Harappan of Northwest India. Unpublished PhD. thesis, Ann Arbor Michigan: University of Wisconsin.
Ortos	West Asia	Cyprus	34.7625	32.599722	2	2	C14	-6200	Simmons 1994, 1996; unpublished	Simmons AH (1994) Early Neolithic Settlement in Western Cyprus: Preliminary Report on the 19921993 Test Excavations at Kholetria Ortos. Bulletin of the American Schools of Oriental Research 295: 1-14.	Simons AH (1996) Preliminary report on multidisiplinary investigations at neolithic Kholetria-Ortos, paphos District. Report of the Department of Antiquities Cyprus (RDAC): 29-44.
Oun 1	East Asia	Korea South	35.115278	128.72139	2	3	ass	-2585	Crawford and Lee, 2003; Lee, 2003; Bale, 2001; Lee, 2011	Crawford GW and G-A Lee (2003) Agricultural origins in Korea. Antiquity 77(295): 8795.	Lee G-A (2003) Changes in Subsistence Patterns from the Chulmun to Mumun Periods: Archaeobotanical Investigation. Unpublished PhD. dissertation. Department of Anthropology: University of Toronto.	Bale MT (2001) The archaeology of early agriculture in the Korean Peninsula: an update on recent developments. Bulletin of the Indo-Pacific Prehistory Association 21: 77-84	Lee G-A (2011) The Transition from Foraging to Farming in Prehistoric Korea. Current Anthropology 52(S4): S307-S329.
Oun 1	East Asia	Korea South	35.11528	128.72139	2	3	AMS rice	-600	Crawford and Lee, 2003; Lee, 2003; Bale, 2001; Lee, 2011	Crawford GW and G-A Lee (2003) Agricultural origins in Korea. Antiquity 77(295): 8795.	Lee G-A (2003) Changes in Subsistence Patterns from the Chulmun to Mumun Periods: Archaeobotanical Investigation. Unpublished PhD. dissertation. Department of Anthropology: University of Toronto.	Bale MT (2001) The archaeology of early agriculture in the Korean Peninsula: an update on recent developments. Bulletin of the Indo-Pacific Prehistory Association 21: 77-84	Lee G-A (2011) The Transition from Foraging to Farming in Prehistoric Korea. Current Anthropology 52(S4): S307-S329.
Oylum Höyük	West Asia	Turkey	36.698966	37.179183	3	2	ass	-4500	Pasternak, 1997	Pasternak R (1997) Zwischenbericht über die Arbeiten an den botanischen Funden aus Oylum Höyük: Chalkolithische Fundschichten. Istanbuler Mitteilungen des Deutschen Archäologischen Instituts 47: 68-70.
Paithan I	South Asia	India	19.461367	75.382567	3	3	ass	-150	Cooke and Fuller, 2015; Fuller, unpublished	Cooke M and Fuller DQ (2015) Agricultural continuity and change during the Megalithic and Early Historic Periods in South India. In: Basa KK, Mohanty RK and Ota SB (eds) Megalithic traditions in India. Archaeology and Ethnography, Vol. 2. Delhi: Aryan Books International, pp. 445-476.	Fuller (unpublished) Archaeobotany report for Paithan monograph.
Paithan II	South Asia	India	19.461367	75.382567	3	3	ass	200.5	Cooke and Fuller, 2015; Fuller, unpublished	Cooke M and Fuller DQ (2015) Agricultural continuity and change during the Megalithic and Early Historic Periods in South India. In: Basa KK, Mohanty RK and Ota SB (eds) Megalithic traditions in India. Archaeology and Ethnography, Vol. 2. Delhi: Aryan Books International, pp. 445-476.	Fuller (unpublished) Archaeobotany report for Paithan monograph.
Paithan III	South Asia	India	19.461367	75.382567	3	3	ass	550	Cooke and Fuller, 2015; Fuller, unpublished	Cooke M and Fuller DQ (2015) Agricultural continuity and change during the Megalithic and Early Historic Periods in South India. In: Basa KK, Mohanty RK and Ota SB (eds) Megalithic traditions in India. Archaeology and Ethnography, Vol. 2. Delhi: Aryan Books International, pp. 445-476.	Fuller (unpublished) Archaeobotany report for Paithan monograph.
Palaeokastro	West Asia	Cyprus	34.85296389	32.36148889	3	3	ass	-1525	Miksicek, 1988	Miksicek CH (1988) A preliminary test of flotation for recovery of charred plant remains from MaaPalaeokastro. In: Karageorghis V and Demas M (eds.) Excavations at Maa-Palaeokastro 1979-1986. Nicosia: Department of Antiquities, pp. 467-470.
Panayia Church Cemetery	West Asia	Cyprus	34.77236389	33.29568611	2	2	ass	-1700	Hansen, 1986	Hansen J (1986) Flora. In: Todd I (ed) Vasilikos Valley Project 1: The Bronze Age cemetery in Kalavasos village. Studies in Mediterreanean Archaeology LXXI.I. Göteborg: Paul Åströms Förlag.
Pandu Rajar Dhibi	South Asia	India	23.58333	87.65	1	1	ass	-1066	Vishnu-Mittre, 1968	Vishnu-Mittre (1968) Protohistoric records of agriculture in India. Transactions of the Bose Research Instiute 31(3): 87-106.
Paturda	South Asia	India	20.933732	76.728182	3	2	C14	650	Deotare, 2006	Deotare DC (2006) Late Holocene Climatic Change: Archaeological Evidence from the Purna Basin, Maharashtra. Journal Geological Society of India 68: 517-526.
Pavlograd	Central Asia	Ukraine	48.518925	35.906334	1	1i	ass	-2950	Rassamakin, 1999	Rassamakin Y (1999) The Neolithic of the Black Sea Steppe: Dynamics of Cultural and Economic Development4500-2300 B.C. In: Levine M, Rassamakin Y, Kislenko A, Tatarintseva N (eds) Late Prehistoric Exploitation of the Eurasian Steppe. McDonald Institute Monographs: Cambridge, pp. 59-182.
Peiligang	East Asia	China	34.436434	113.658326	2	1	C14	-5595	Lui and Chen, 2012, Table 5.3; Zheng et al., 1984; Kaifeng and Xinzheng, 1978; Kaifeng et al., 1979; Lu 1999, Table 4	Liu L and Chen X (2012) The Archaeology of China. Cambridge: Cambridge University Press.	Zheng N [???) and Henan Institue of Archaeology, Chinese Academy of Social Sciences IACASS [????????????????] (1984) 1979 ? ? ? ? ? ? ? ? ? ? (Excavation Report of the Peiligang Site in 1979). Kaogu Xuebao 1984 (1): 23-52 (in Chinese).	Kaifeng and Xinzheng [???????, ??????] (1978) ?????????????? [Neolithic Site at Peiligang, Xinzheng, Henan]. Kaogu 1978(2): 73-79.	Kaifeng et al. [???????????, ??????????, ???????????] (1979) ?????????????? (Brief Report of the Excavation at Peiligang in 1978). Kaogu 1979 (3): 197-205.	Lu TLD (1999) The Transition from Foraging to Farming and the Origin of Agriculture in China. BAR International Series 774. Oxford: British Archaeological Reports.
Pengjia	East Asia	China	37.281947	116.807246	2	2	ass	-1750	Wu et al., 2010; d'Aploim Guedes et al., 2015	Wu W, Lei D and Jin G (2010) Jinan Pengjiazhuang Yizhi Fuxuan Jieguo Chubu Fenxi. Dongfang Kaogu7: 359369.	dAlpoim Guedes J, Jin G and Bocinsky KR (2015) The impact of climate on the spread of rice to north-eastern China: A new look at the data from Shandong Province. PLoS ONE 10(6): e0130430. doi:10.1371/journal.pone.0130430.
Peschany-1	East Asia	Russian Far East	43.187525	131.734552	1	2	C14	-1025	Sergusheva and Vostretsov, 2009	Sergusheva EA and Vostretsov YE (2009) The advance of agriculture in the coastal zone of East Asia. In: Fairbairn AS and Weiss E (eds) From Foraging to Farming: Papers in Honour of Gordon C. Hillman. Oxford: Oxbow Books, 205219.
Phaneromeni	West Asia	Cyprus	34.670833	32.901944	2	2	ass	-1400	Carpenter, 1981	Carpenter J (1981) Excavations at Phaneromeni: 1975-1978. In: Biers J and Soren D (eds.) Studies in Cypriot Archaeology. Los Angeles: Institute of Archaeology, University California, Los Angeles, pp. 59-71.
Phoebammon	Africa NE	Egypt	25.737902	32.621978	1	1	ass	550	Täckholm, 1961; Smith, 2003: Table 3.5	Täckholm V (1961) Botanical identification of the plants found at the Monastery of Phoebammon. In Bachatly C (ed.) Le Monastere de Phoebammon dans la Thebaide 3. Cairo: La Societe d'archeologie Copte, pp. 1-38.	Smith W (2003) Archaeobotanical Investigations of Agriculture at Late Antique Kom el-Nana (Tell el-Amarna). Excavation Memoir 70. London: Egypt Exploration Society
Phor	South Asia	India	25.72777778	94.77916667	2	2	ass	1660	Pokharia et al., 2013	Pokharia AK, Jamir T, Tetso D and Venuh Z (2013) Late first millennium BC to second millennium AD agriculture in Nagaland: a reconstruction based on archaeobotanical evidence and radiocarbon dates. Current Science 104(10): 1341-1353.
Phu Khao Thong	Southeast Asia	Thailand	9.38066	98.4221	3	3	AMS Ors	-25	Castillo, 2013; Silva et al, 2015: S1 Map; Castillo et al., in press	Castillo C (2013) The archaeobotany of Khao Sam Kaeo and Phu Khao Thong: The agriculture of late prehistoric Southern Thailand. Unpublished PhD dissertation, Institute of Archaeology: University College London.	Silva F, Stevens CJ, Weisskopf A, Castillo C, Qin L, Bevan A and Fuller DQ (2015) Modelling the Geographical Origin of Rice Cultivation in Asia Using the Rice Archaeological Database. PLoS ONE 10(9): e0137024.	Castillo C, Bellina B and Fuller DQ (in press) Rice, beans and trade crops on the early maritime silk route in Southeast Asia. Antiquity. [accepted]
Phudzeling	South Asia	Nepal	28.828414	83.824229	2	2	ass	-700	Knorzer, 2000	Knörzer KH (2000) 3000 years of agriculture in a valley of the High Himalayas. Vegetation History and Archaeobotany 9: 219222.
Phudzeling	South Asia	Nepal	28.828414	83.824229	2	2	ass	-150	Knorzer, 2000	Knörzer KH (2000) 3000 years of agriculture in a valley of the High Himalayas. Vegetation History and Archaeobotany 9: 219222.
Piklihal IIIA	South Asia	India	15.979285	76.444632	3	3	AMS	-1600	Murphy and Fuller, unpublished; Fuller et al., 2007	Murphy C and Fuller DQ (unpublished) Botanical work on material from the site of Pikihal	Fuller DQ, Boivin N and Korisettar R (2007) Dating the Neolithic of South India: new radiometric evidence for key economic, social and ritual transformations. Antiquity 81: 755-778.
Piklihal IIIB	South Asia	India	15.979285	76.444632	3	3	AMS	-1100	Murphy and Fuller, unpublished; Fuller et al., 2007	Murphy C and Fuller DQ (unpublished) Botanical work on material from the site of Pikihal	Fuller DQ, Boivin N and Korisettar R (2007) Dating the Neolithic of South India: new radiometric evidence for key economic, social and ritual transformations. Antiquity 81: 755-778.
Piklihal IIIB/IV	South Asia	India	15.979285	76.444632	3	3	ass	-550	Murphy and Fuller, unpublished; Fuller et al., 2007	Murphy C and Fuller DQ (unpublished) Botanical work on material from the site of Pikihal	Fuller DQ, Boivin N and Korisettar R (2007) Dating the Neolithic of South India: new radiometric evidence for key economic, social and ritual transformations. Antiquity 81: 755-778.
Pinganxincun	East Asia	China	36.502942	102.128092	2	2	C14	-2517	Chen et al., 2015; Dong et al., 2015	Chen FH, Dong G, Zhang D, Liu X, Jia X, An C and Jones MK (2015) Agriculture facilitated permanent human occupation of the Tibetan Plateau after 3600 BP. Science 347(6219): 248-250.	Dong G, Zhang D, Liu X, Liu F, Chen F and Jones MK (2015) Agriculture facilitated permanent human occupation of the Tibetan Plateau after 3600 BP. Science 348: 6237
Pirak	South Asia	Pakistan	29.43711	67.81885	2	2	C14	-1750	Costantini, 1979	Costantini L (1979) Plant remains at Pirak. In: Jarrige JF and Saontoni M (eds.) Fouilles de Pirak. Paris: Diffusion de Boccard, pp. 326-333.
Pirvitani Sariff	South Asia	India	27.84444444	81.61111111	1	2	AMS	-250	Chanchala, 2003	Chanchala S (2003) Palaeoethnobotany: Ancient man, plants and environment in north and north western India- Studies of botanical remans from ancient sites in UP. In: Mehrotra NC and Rajanikanth A (eds) Annual Report 2002-2003 Birbal Sahi Institute of Palaeobotany. Lucknow: Publication Unit, Birbal Sahni Institute of Paleobotany, pp. 22 [http:// www.bsip.res.in].
Prisaya	Central Asia	Ukraine	51.18	31.25	1	1i	ass		Rassamakin, 1999	Rassamakin Y (1999) The Neolithic of the Black Sea Steppe: Dynamics of Cultural and Economic Development4500-2300 B.C. In: Levine M, Rassamakin Y, Kislenko A, Tatarintseva N (eds) Late Prehistoric Exploitation of the Eurasian Steppe. McDonald Institute Monographs: Cambridge, pp. 59-182.
Pyeonggeodong	East Asia	Korea South	35.216867	128.116342	2	1	AMS Pa Gl Vig	-2990	Lee, 2011	Lee G-A (2011) The Transition from Foraging to Farming in Prehistoric Korea. Current Anthropology 52(S4): S307-S329.
Qal'at al Bahrein	Arabia	Bahrain	26.23382	50.520923	3	3	ass	-750	Tenberg and Lombard, 2001	Tenberg M and Lombard P (2001) Environnement et économie végétale à Qal'at al-Bahreïn aux périodes Dilmoun et Tylos. Premiers éléments d'archéobotanique. Paléorient 27(1): 167-181
Qal'at al Bahrein	Arabia	Bahrain	26.23382	50.520923	3	3	ass	-1975	Tenberg and Lombard, 2001	Tenberg M and Lombard P (2001) Environnement et économie végétale à Qal'at al-Bahreïn aux périodes Dilmoun et Tylos. Premiers éléments d'archéobotanique. Paléorient 27(1): 167-181
Qal'at al Bahrein	Arabia	Bahrain	26.23382	50.520923	3	3	ass	-1400	Tenberg and Lombard, 2001	Tenberg M and Lombard P (2001) Environnement et économie végétale à Qal'at al-Bahreïn aux périodes Dilmoun et Tylos. Premiers éléments d'archéobotanique. Paléorient 27(1): 167-181
Qara Qorum	East Asia	Mongolia	47.194988	102.788359	1	3	C14	600	Rösch et al., 2005	Rösch M, Fischer E and Märkle T (2005) Human diet and land use in the time of the KhansArchaeobotanical research in the capital of the Mongolian Empire, Qara Qorum, Mongolia. Vegetation History and Archaeobotany 14(4): 485-492.
Qaryat Medad	West Asia	Syria	35.166658	40.343635	2	3	ass	1075	Samuel, 2001	Samuel D (2001) Archaeobotanical evidence and analysis. In: Berthier S (ed.) Peuplement rural e aménagements hydroagricoles dans la moyenne vallée de lEuphrate fin VIIe-XIXe siècle. Damascus: Institut Français d'Études Arabes de Damas, pp. 343-481.
Qasr Ibrim	Africa NE	Egypt	22.649434	31.993007	3	2	AMS	-650	Clapham and Rowley-Conwy, 2007	Clapham AJ and Rowley-Conwy PA (2007) New discoveries at Qasr Ibrim, Lower Nubia. In: Cappers R (ed) Fields of change: progress in African archaeobotany. The Netherlands: Barkhuis and Groningen University Library, Groningen, pp. 157-164.
Qasr Ibrim	Africa NE	Egypt	22.649434	31.993007	3	2	AMS	150	Clapham and Rowley-Conwy, 2007	Clapham AJ and Rowley-Conwy PA (2007) New discoveries at Qasr Ibrim, Lower Nubia. In: Cappers R (ed) Fields of change: progress in African archaeobotany. The Netherlands: Barkhuis and Groningen University Library, Groningen, pp. 157-164.
Qasr Ibrim	Africa NE	Egypt	22.649434	31.993007	3	2	AMS	425	Clapham and Rowley-Conwy, 2007; Steele and Bunting, 1982	Clapham AJ and Rowley-Conwy PA (2007) New discoveries at Qasr Ibrim, Lower Nubia. In: Cappers R (ed) Fields of change: progress in African archaeobotany. The Netherlands: Barkhuis and Groningen University Library, Groningen, pp. 157-164.	Steele WM and Buntin AH (1982) Plant remains from the mortar 192.2.10 from Qasr Ibrim, in: A.J. Mills (ed.) The Cemeteries of Qasr Ibrim. London: Egyptian Exploration Society, pp. 86-87.
Qäwrighul=Gumugou	East Asia	China	40.815541	88.69992	2	1	ass	-1950	Mallory and Mair, 2000	Mallory JP and Mair VH (2000) The Tarim Mummies: Ancient China and the Mystery of the Earliest Peoples from the West. London: Thames & Hudson.
Qermez Dere	West Asia	Iraq	36.38	42.42	1	2	C14	-9450	Savard et al., 2006	Savard M, Nesbitt M and Jones MK (2006) The role of wild grasses in subsistence and sedentism: new evidence from the northern Fertile Crescent. World Archaeology 38:179196.
Qianshanyang	East Asia	China	30.82421	120.140633	2	1	AMS	-1400	Zheng and Chen, 2006; Zheng and Crawford, 2014; Jiang et al., 2009	Zheng Y and Chen X (2006) The archaeological study of the origin of melon, based on unearthed Cucumis seeds from the Lower Yangtze. In: Zhejiang provincial Institute of Archaeology (eds) Remembering 70 years since the discovery of Liangzhu Culture. Bejing: Wenwu Press, pp. 578-585 (in Chinese).	Zheng Y, Crawford GW, Chen X (2014) Archaeological Evidence for Peach (Prunus persica) Cultivation and Domestication in China, PLoS One 9(9): e106595. doi:10.1371/journal.pone.0106595	Jiang HE, Zhang YB, Li X, Yao YF, Ferguson DK, Lü EG and Li CS (2009) Evidence for early viticulture in China: proof of a grapevine (Vitis vinifera L., Vitaceae) in the Yanghai Tombs, Xinjiang. Journal of Archaeological Science 36(7): 1458-1465.
Qiaocun	East Asia	China	35.151719	107.500322	2	2	ass	-2100	An et al., 2014	An CB, Li H, Dong WM, Chen YF, Zhao YT and Shi C (2014) How prehistoric humans use plant resources to adapt to environmental change: A case study in the western Chinese Loess Plateau during Qijia Period. The Holocene 24(4): 512517.
Qiaocun	East Asia	China	35.14993	107.483382	2	1	ass	1141	Dodson et al., 2013; An et al., 2014; Li et al., 2014	Dodson JR, Li XQ, Zhou XY, Zhao KL, Sun N, and Atahan P (2013) Origin and spread of wheat in China. Quaternary Science Reviews 72: 108-111.	An CB, Li H, Dong WM, Chen YF, Zhao YT and Shi C (2014) How prehistoric humans use plant resources to adapt to environmental change: A case study in the western Chinese Loess Plateau during Qijia Period. The Holocene 24(4): 512517.	Li H, An C, Dong W, Wang S and Dong G (2014) The charcoal records of Qijia sites in Longdong Basin and its significance. Quaternary Sciences 34(1): 35-42
Qiezha	East Asia	China	36.38693	100.370607	2	2	AMS	-1339	Chen et al., 2015	Chen FH, Dong G, Zhang D, Liu X, Jia X, An C and Jones MK (2015) Agriculture facilitated permanent human occupation of the Tibetan Plateau after 3600 BP. Science 347(6219): 248-250.
Qijiaping	East Asia	China	35.49658837	103.8329639	2	1	C14	-1389.5	Ma et al., 2013; Lui et al., 2014; Lui et al., 2008: site 51, 166	Ma M, Dong G, Liu X, Lightfoot E, Chen F, Wang H, Li H and Jones MK (2013) Stable Isotope Analysis of Human and Animal Remains at the Qijiaping Site in Middle Gansu, China. International Journal of Osteoarchaeology 25(6): 923-934.	Liu X, Lightfoot E, OConnell TC, Wang H, Li S, Zhou L, Hu Y, Motuzaite-Matuzeviciute G and Jones MK (2014) From necessity to choice: Dietary revolutions in west China in the second millennium BC World Archaeology 46(5): 661680.	Liu X, Lightfoot E, OConnell TC, Wang H, Li S, Zhou L, Hu Y, Motuzaite-Matuzeviciute G and Jones MK (2014) From necessity to choice: Dietary revolutions in west China in the second millennium BC World Archaeology 46(5): 661680.	Liu CJ [???], Jin GY [???] and Kong ZC [???] (2008) Archaeobotany: Research on seeds and fruits [????-?????? ]. Shandong University Orient Archaeology Research Series. Beijing: Science Press [?????].
Qin'an 1	East Asia	China	34.987127	105.539382	2	2	ass	-5750	Ji, 2009; Li et al., 2015	Ji D [???] (2009) Zhongguo Xibei diqu caiji jingji xiang nongye jingji guodu de keneng dongyin ??????????????????????. Kaogu yu Wenwu ????? 4: 36-47 (in Chinese).	Li H, An, CB, Fan W, Dong W, Zhao Y and Wang H (2015) Population history and its relationship with climate change on the Chinese Loess Plateau during the past 10,000 years. The Holocene 25(7): 1144-1152.
Qin'an 2	East Asia	China	34.987127	105.539382	2	2	ass	-4150	Ji, 2009; Li et al., 2015	Ji D [???] (2009) Zhongguo Xibei diqu caiji jingji xiang nongye jingji guodu de keneng dongyin ??????????????????????. Kaogu yu Wenwu ????? 4: 36-47 (in Chinese).	Li H, An, CB, Fan W, Dong W, Zhao Y and Wang H (2015) Population history and its relationship with climate change on the Chinese Loess Plateau during the past 10,000 years. The Holocene 25(7): 1144-1152.
Qin'an 3	East Asia	China	34.943736	105.644026	2	2	ass	-3600	Ji, 2009; Li et al., 2015	Ji D [???] (2009) Zhongguo Xibei diqu caiji jingji xiang nongye jingji guodu de keneng dongyin ??????????????????????. Kaogu yu Wenwu ????? 4: 36-47 (in Chinese).	Li H, An, CB, Fan W, Dong W, Zhao Y and Wang H (2015) Population history and its relationship with climate change on the Chinese Loess Plateau during the past 10,000 years. The Holocene 25(7): 1144-1152.
Qin'an 4	East Asia	China	34.853174	105.652721	1	2	ass	-3250	Ji, 2009; Li et al., 2015	Ji D [???] (2009) Zhongguo Xibei diqu caiji jingji xiang nongye jingji guodu de keneng dongyin ??????????????????????. Kaogu yu Wenwu ????? 4: 36-47 (in Chinese).	Li H, An, CB, Fan W, Dong W, Zhao Y and Wang H (2015) Population history and its relationship with climate change on the Chinese Loess Plateau during the past 10,000 years. The Holocene 25(7): 1144-1152.
Qin'an 5	East Asia	China	34.858174	105.652721	2	2	ass	-2750	Ji, 2009; Li et al., 2015	Ji D [???] (2009) Zhongguo Xibei diqu caiji jingji xiang nongye jingji guodu de keneng dongyin ??????????????????????. Kaogu yu Wenwu ????? 4: 36-47 (in Chinese).	Li H, An, CB, Fan W, Dong W, Zhao Y and Wang H (2015) Population history and its relationship with climate change on the Chinese Loess Plateau during the past 10,000 years. The Holocene 25(7): 1144-1152.
Qin'an 6	East Asia	China	34.973374	105.639492	2	2	ass	-2100	Ji, 2009; Li et al., 2015	Ji D [???] (2009) Zhongguo Xibei diqu caiji jingji xiang nongye jingji guodu de keneng dongyin ??????????????????????. Kaogu yu Wenwu ????? 4: 36-47 (in Chinese).	Li H, An, CB, Fan W, Dong W, Zhao Y and Wang H (2015) Population history and its relationship with climate change on the Chinese Loess Plateau during the past 10,000 years. The Holocene 25(7): 1144-1152.
Qinglongquan	East Asia	China	32.64	111.41	1	3	ass	-2750	ICASS, 1991; Guo et al., 2011	Institute of Archaeology, Chinese Academy of Social Sciences. Qinglongquan and Dasi (in Chinese). Beijing: Science Press, 1991. 201205	Guo Y, Hu YW, Zhu JY, Zhou M, Wang CS and Richards M (2011) Stable carbon and nitrogen isotope evidence of human and pig diets at the Qinglongquan site, China. Science China, Earth Sciences 54(4): 519-527.
Qinglongquan	East Asia	China	32.64	111.41	1	3	ass	-2350	ICASS, 1991; Guo et al., 2011	Institute of Archaeology, Chinese Academy of Social Sciences. Qinglongquan and Dasi (in Chinese). Beijing: Science Press, 1991. 201205	Guo Y, Hu YW, Zhu JY, Zhou M, Wang CS and Richards M (2011) Stable carbon and nitrogen isotope evidence of human and pig diets at the Qinglongquan site, China. Science China, Earth Sciences 54(4): 519-527.
Qingshiya	East Asia	China	36.494184	102.137209	1	2	AMS	-2161	Chen et al., 2015	Chen FH, Dong G, Zhang D, Liu X, Jia X, An C and Jones MK (2015) Agriculture facilitated permanent human occupation of the Tibetan Plateau after 3600 BP. Science 347(6219): 248-250.
Qingtai	East Asia	China	34.88866944	113.4047417	2	1	ass	-3750	Lui et al., 2008: site 21, 166	Liu CJ [???], Jin GY [???] and Kong ZC [???] (2008) Archaeobotany: Research on seeds and fruits [????-?????? ]. Shandong University Orient Archaeology Research Series. Beijing: Science Press [?????].
Qizilchoqa=Kezi'erquiqia	East Asia	China	42.876813	92.837647	1	1	ass	-675	Debaine-Francfort, 1988, 1989; Mallory and Mair, 2000	Debaine-Francfort C (?1988) Archéologie du Xinjiang des origines aux Han. Premiere partie. Paleorient 14(1): 5-29.	Debaine-Francfort C (?1989) Archéologie du Xinjiang des origines aux Han. IIème partie. Paleorient 15(1): 183-213.	Mallory JP and Mair VH (2000) The Tarim Mummies: Ancient China and the Mystery of the Earliest Peoples from the West. London: Thames & Hudson.
Quanhu	East Asia	China	34.23451	109.75342	1	1	ass	-3250	Yan, 1992; Lui et al., 2008, site 23: 166	Yan W (1992) Origins of agriculture and animal husbandry in China. In: Aikens CM and Song NR (eds) Pacific Northeast Asia in Prehistory: hunter-fisher-gatherers, farmers, and sociopolitical elites. Pullman, Washington: Washington State University Press,	Liu CJ [???], Jin GY [???] and Kong ZC [???] (2008) Archaeobotany: Research on seeds and fruits [????-?????? ]. Shandong University Orient Archaeology Research Series. Beijing: Science Press [?????].
Qunbake (Ranjiagou/Chong Bagh)	East Asia	China	41.860001	84.139873	1	1	ass	-750	Zhongguo and Xinjiang, 1987; Debaine-Francfort, 1989, Flad et al., 2010	Debaine-Francfort C (?1989) Archéologie du Xinjiang des origines aux Han. IIème partie. Paleorient 15(1): 183-213.	Flad R, Li SC, Wu XH and Zhao Z (2010) Early wheat in China: Results from new studies at Donghuishan in the Hexi Corridor. The Holocene 20: 955965.	Sun B (1987) Xinjiang Luntai Qunbake gu muzang di yici fajue jianbao (Rapport préliminaire sur la lre campagne de fouille des tombes anciennes de Qunbake dans le district de Luntai au Xinjiang). Kaogu, 11 987-996 (in Chinese).
Quseir al-Qadim	Africa NE	Egypt	26.156149	34.242563	3	3	AMS	125	Van der Veen, 2011	Van der Veen M (2011) Consumption, Trade and Innovation: Exploring the Botanical Remains from the Roman and Islamic Ports at Quseir al-Qadim, Egypt. Frankfurt: Africa Magna Verlag.
Quseir al-Qadim	Africa NE	Egypt	26.156149	34.242563	3	3	AMS	1150	Van der Veen, 2011	Van der Veen M (2011) Consumption, Trade and Innovation: Exploring the Botanical Remains from the Roman and Islamic Ports at Quseir al-Qadim, Egypt. Frankfurt: Africa Magna Verlag.
Rach Nui	Southeast Asia	Vietnam	10.539017	106.672517	3	3	AMS Ors	-1615	Oxenham et al., 2015; Castillo et al., unpublished	Oxenham MF, Piper P. Bellwood P, Bui CH, Nguyen KTK, Nguyen QM, Campos F, Castillo C, Wood R, Sarjeant C, Amano N, Willi, A and Ceron J (2015) Emergence and Diversification of the Neolithic in Southern Vietnam: Insights from Rach Nui. The Journal of Island and Coastal Archaeology 10(3): 309-338.	Castillo CC, Fuller DQ, Piper P, Bellwood P and Oxenham M (n.d.) Hunter-gatherer specialization in the Late Neolithic of southern Vietnam - the case of Rach Nui. Quaternar International [submitted]
Radhan	South Asia	India	26.505	80.33	1	2	ass	-500	Kajale and Lal, 1989	Kajale MD and Lal M (1989) On the botanical findings from a multicultural site at Radhan, District Kanpur, Uttar Pradesh. Bulletin of the Deccan College Post-Graduate and Research Institute 47/48: 109-111.
Radhan	South Asia	India	26.505	80.33	1	2	ass	1400	Kajale and Lal, 1989; Kajale and Deotare 1992	Kajale MD and Lal M (1989) On the botanical findings from a multicultural site at Radhan, District Kanpur, Uttar Pradesh. Bulletin of the Deccan College Post-Graduate and Research Institute 47/48: 109-111.	Kajale MD and Deotare BC (1992) Palaeobotanical and pollen analytical investigations. Indian Archaeology 1986-87 - A Review: 123-124: 131.
Raja-Nala-Ka-Tila	South Asia	India	24.70138889	83.31138889	2	2	ass	-1200	Saraswat, 2005	Saraswat KS (2005) Agricultural background of the early farming communities in the Middle Ganga Plain. Pragdhara 15: 145-177.
Ramad	West Asia	Syria	33.429237	36.090871	2	3	C14	-7170	van Zeist and Bakker-Heeres, 1985	van Zeist W and Bakker-Heeres JH (1985) Archaeobotanical studies in the Levant 1. Neolithic sites in the Damascus Basin: Aswad, Ghoraifé, Ramad. Palaeohistoria 24: 165-256.
Ramad	West Asia	Syria	33.429237	36.090871	2	3	C14	-6775	van Zeist and Bakker-Heeres, 1985	van Zeist W and Bakker-Heeres JH (1985) Archaeobotanical studies in the Levant 1. Neolithic sites in the Damascus Basin: Aswad, Ghoraifé, Ramad. Palaeohistoria 24: 165-256.
Ramad	West Asia	Syria	33.429237	36.090871	2	3	ass	-6100	van Zeist and Bakker-Heeres, 1985	van Zeist W and Bakker-Heeres JH (1985) Archaeobotanical studies in the Levant 1. Neolithic sites in the Damascus Basin: Aswad, Ghoraifé, Ramad. Palaeohistoria 24: 165-256.
Ramapuram	South Asia	India	15.08333333	78.08333333	2	1	C14	-1500	Venkatasubbaiah and Kajale, 1991; Fuller et al., 2007	Venkatasubbaiah PC and Kajale MD (1991) Biological remains from Neolithic and Early Historic Sites in Cuddapah District, Andhra Pradesh. Man and Environment 16(1): 85-97.	Fuller, DQ, Boivin N and Korisettar R (2007) Dating the Neolithic of South India: new radiometric evidence for key economic, social and ritual transformations. Antiquity 81: 755-778.
Ras Shamra	West Asia	Syria	35.62	35.78	2	3	C14/ass	-6445	van Zeist and Bakker-Heeres, 1984	van Zeist W and Bakker-Heeres JAH (1984) Archaeobotanical studies in the Levant 2. Neolithic and Halaf levels at Ras Shamra. Palaeohistoria 26: 151170.
Ras Shamra	West Asia	Syria	35.62	35.78	2	3	ass	-5850	van Zeist and Bakker-Heeres, 1984	van Zeist W and Bakker-Heeres JAH (1984) Archaeobotanical studies in the Levant 2. Neolithic and Halaf levels at Ras Shamra. Palaeohistoria 26: 151170.
Ras Shamra	West Asia	Syria	35.62	35.78	2	3	ass	-5400	van Zeist and Bakker-Heeres, 1984	van Zeist W and Bakker-Heeres JAH (1984) Archaeobotanical studies in the Levant 2. Neolithic and Halaf levels at Ras Shamra. Palaeohistoria 26: 151170.
Ras Shamra	West Asia	Syria	35.62	35.78	2	3	C14	-7100	van Zeist and Bakker-Heeres, 1984	van Zeist W and Bakker-Heeres JAH (1984) Archaeobotanical studies in the Levant 2. Neolithic and Halaf levels at Ras Shamra. Palaeohistoria 26: 151170.
Raybun (Hadhramaut)	Arabia	Yemen	15.265911	48.335342	2	2?	C14	-450	LevKovskaya and Filatenko, 1992; Bovin and Fuller, 2009	Levkovskaya GM and Filatenko AA (1992) Palaeobotanical and palynological studies in South Arabia. Review of Palaeobotany and Palynology 73(1): 241-257.	Boivin N and Fuller DQ (2009) Shell Middens, Ships and Seeds: Exploring Coastal Subsistence, Maritime Trade and the Dispersal of Domesticates in and Around the Ancient Arabian Peninsula. Journal of World Prehistory 22: 113-180.
Rohira	South Asia	India	30.633333	75.833333	2	2	ass	-2700	Saraswat, 1988	Saraswat KS (1988) Pre-Harappan crop economy at ancient Rohira, Punjab (c. 23002000 BC). In: Ramachandran KS (ed.) Studies in Indian History and Culture. New Delhi: Navchetna Press, pp. 221240.
Rohira	South Asia	India	30.633333	75.833333	2	2	ass	-2250	Saraswat, 1986	Saraswat KS (1986) Ancient Crop-economy of Harappans from Rohira, Punjab (c. 2000-1700 B.C.). The Palaeobotanist 35: 32-38.
Rojdi	South Asia	India	21.863056	70.918889	2	2	C14	-2400	Weber, 1991	Weber SA (1991) Plants and Harappan Subsistence. An Example of Stability and Change from Rojd. New Delhi: Oxford and IBH and the American Institute of Indian Studies.
Rojdi	South Asia	India	21.863056	70.918889	2	2	C14	-2100	Weber, 1991	Weber SA (1991) Plants and Harappan Subsistence. An Example of Stability and Change from Rojd. New Delhi: Oxford and IBH and the American Institute of Indian Studies.
Rojdi	South Asia	India	21.863056	70.918889	2	2	C14	-1850	Weber, 1991	Weber SA (1991) Plants and Harappan Subsistence. An Example of Stability and Change from Rojd. New Delhi: Oxford and IBH and the American Institute of Indian Studies.
Ropar	South Asia	India	30.95681	76.52247	1	1	ass	-1700	Vishnu-Mittre and Savithri, 1979a, 1979b	Vishnu-Mittre and Savithri R (1979a) Palaeobotanical and Pollen Analytical Investigations. Indian Archaeology 1976-76 - A Review: 78-81.	Vishnu-Mittre and Savithri R (1979b) Further contribution on Protohistoric Ragi - Eleusine coracana Gaertn. The Palaeobotanist 26: 10-15.
Rukeis	West Asia	Jordan	32.34999847	36.22999954	2	2	ass	-2325	Willcox, in prep, unpublished	Willcox G (unpublished) Ruqies seeds. http://g.willcox.pagesperso-orange.fr/ruqieseeds.htm
Rumeilah	Arabia	United Arab Emirates	25.273885	55.487594	1	1/1i	ass	-750	Costantini, 1990; Bovin and Fuller, 2009	Costantini L (1990) Ecology and farming of the protohistoric communties in Central Yemeni Highlands. In de Maigret A (ed) The Bronze Age Culture of Halwan at-Tiyal and Al-Hada (Republic of Yemen). Rome: IsMEO, pp. 187-204.	Boivin N and Fuller DQ (2009) Shell Middens, Ships and Seeds: Exploring Coastal Subsistence, Maritime Trade and the Dispersal of Domesticates in and Around the Ancient Arabian Peninsula. Journal of World Prehistory 22: 113-180.
Runija	South Asia	India	23.160484	75.267918	1	1	ass	-129	Vishnu-Mittre et al., 1984	Vishnu-Mittre, Sharma A and Chanchala S (1984) Palaeobotanical and pollen analytical investigations. Indian Archaeology 1981-82 - A Review: 105-106.
Russkaya Selitba	Central Asia	Russia	53.768843	50.649922	2	1	ass	-1250	Ryabogina and Ivanov, 2011	Ryabogina NE and Ivanov SN (2011) Ancient agriculture in western Siberia: Problems of argumentation, paleoethnobotanic methods, and analysis of data. Archaeology. Ethnology and Anthropology of Eurasia 39(4): 96106.
Ryugasaki	East Asia	Japan	35.917651	140.192469	2	1	AMS Se	-680	Nasu and Momohara, 2016	Nasu H and Momohara A (2016) The beginnings of rice and millet agriculture in prehistoric Japan. Quaternary International 397: 504-512
Saar	Arabia	Bahrain	26.181871	50.486619	3	3	C14	-2150	Nesbitt, 1993; Bovin and Fuller, 2009	Nesbitt M. (1993) Archaeobotanical evidence for early Dilmun diet at Saar, Bahrain. Arabian Archaeology and Epigraphy 4(1): 20-47.	Boivin N and Fuller DQ (2009) Shell Middens, Ships and Seeds: Exploring Coastal Subsistence, Maritime Trade and the Dispersal of Domesticates in and Around the Ancient Arabian Peninsula. Journal of World Prehistory 22: 113-180.
Sabi Abyad	West Asia	Syria	36.5	39.11999893	2	3	C14	-6385	van Zeist, 1994; van Zeist and Walterbolk-van Roojen, 1996; van Zeist, 1999; Cappers, 2014: in Akkermans et al., 2014	van Zeist W (1994) Some notes on second millenium BC plant cultivation in the Syrian Jazira. In: Gasche H, Tanret M, Janssen C and Degraeve A (eds) Mesopotamian history and environment. Leuven: Peeters, pp. 541 - 553.	van Zeist W and Waterbolk-van Rooijen W (1996) The cultivated and wild plants. In: Akkermans PMMG (ed.) Tell Sabi Abyad. The late Neolithic settlement. Volume2: Istanbul: Netherlands Historisch-Archaeologisch Instituut, pp. 521-550.	van Zeist W (1999) Evidence for agricultural change in the Balikh basin, northern Syria. In: Gosden C and Hather JG (eds) The prehistory of food. Appetites for change. London: Unwin, pp. 351-373.	Akkermans, PMMG, Bruning M, Huigens H and Nieuwenhuyse OP (eds.) Excavations at Late Neolithic Tell Sabi Abyad. Interim Report on the Archaeological Research (19941999) in the Balikh Valley, Syria, PALMA Series 11. Turnhout: Brepols.
Sabi Abyad	West Asia	Syria	36.5	39.11999893	2	3	C14	-5915	van Zeist, 1994; van Zeist and Walterbolk-van Roojen, 1996; van Zeist, 1999; Cappers, 2014: in Akkermans et al., 2014	van Zeist W (1994) Some notes on second millenium BC plant cultivation in the Syrian Jazira. In: Gasche H, Tanret M, Janssen C and Degraeve A (eds) Mesopotamian history and environment. Leuven: Peeters, pp. 541 - 553.	van Zeist W and Waterbolk-van Rooijen W (1996) The cultivated and wild plants. In: Akkermans PMMG (ed.) Tell Sabi Abyad. The late Neolithic settlement. Volume2: Istanbul: Netherlands Historisch-Archaeologisch Instituut, pp. 521-550.	van Zeist W (1999) Evidence for agricultural change in the Balikh basin, northern Syria. In: Gosden C and Hather JG (eds) The prehistory of food. Appetites for change. London: Unwin, pp. 351-373.	Akkermans, PMMG, Bruning M, Huigens H and Nieuwenhuyse OP (eds.) Excavations at Late Neolithic Tell Sabi Abyad. Interim Report on the Archaeological Research (19941999) in the Balikh Valley, Syria, PALMA Series 11. Turnhout: Brepols.
Sabi Abyad II	West Asia	Syria	36.5	39.11999893	2	3	C14	-7200	van Zeist, 2000	van Zeist W, de Roller GJ and Bottema S (2000) The Plant Remains. In: Verhouven M and Akkermans PMMG (eds) Tell Sabi Abyad II, The Pre-Pottery Neolithic B Settlement. Istanbul: Nederlands Historisch-Archaeologisch Instituut te Istanbul, pp. 137-146.
Sabir	Arabia	Yemen	13.00609	44.889917	2	3	C14	-900	de Moulins et al., 2003; Bovin and Fuller, 2009	de Moulins D, Phillips C and Durrani N (2003) The archaeobotanical record of Yemen and the question of Afro-Asian contacts. In: K. Neumann, A. Butler and S. Kahlheber (eds.) Food, fuel and ?elds: Progress in African archaeobotany. Cologne: Heinrich Barth-Institut, pp. 281-299.	Boivin N and Fuller DQ (2009) Shell Middens, Ships and Seeds: Exploring Coastal Subsistence, Maritime Trade and the Dispersal of Domesticates in and Around the Ancient Arabian Peninsula. Journal of World Prehistory 22: 113-180.	de Moulins D, Phillips C and Durrani N (2003) The archaeological records of Yemen and the question of Afro-Asian contact. In: Neumann K, Buttler A and Kahlheber S (eds) Food, Fuels and Fields: Progress in African Archaeobotany. Cologne: Heinrich Barth-Institut, pp. 281-299.
Safat ez Zerr	West Asia	Syria	35.110813	40.475917	2	3	ass	825	Samuel, 2001	Samuel D (2001) Archaeobotanical evidence and analysis. In: Berthier S (ed.) Peuplement rural e aménagements hydroagricoles dans la moyenne vallée de lEuphrate fin VIIe-XIXe siècle. Damascus: Institut Français d'Études Arabes de Damas, pp. 343-481.
Sai: 8-B-25A	Africa NE	Sudan	20.7534	30.318791	2	2	C14	-2750	Garcea and Hildebrand, 2009; Hildebrand, 2007	Garcea EAA and Hildebrand EA (2009) Shifting social networks along the Nile: Middle Holocene ceramic assemblagesfrom Sai Island, Sudan. Journal of Anthropological Archaeology 28: 304-322
Sakushu-Kotoni River	East Asia	Japan	43.084804	141.330431	2	2	ass	950	Crawford, 2011	Crawford G (2011) Advances in Understanding Early Agriculture in Japan . Current Anthropology 52 (S4): S331-S345.
Salamis	West Asia	Cyprus	35.2	33.875	2	3	ass	-190	Hjelmqvist, 1973	Hjelmqvist H (1973) Some Economic Plants from Ancient Cyprus. In: Karageorghis V (ed.) Excavations in the Necropolis of Salamis III. Nicosia: Department of Antiquities, Cyprus, pp. 231-255.
Salat Camii Yani	West Asia	Turkey	37.813443	40.90865	1	2	C14	-6345	Miyake et al., 2009, 2011	Miyake Y, Maeda O, Tao M, Hongo H, Tanno K and Yoshida K (2009) Preliminary Report on the Excavations at Slat Camii Yan? in Southeast Anatolia: 2004-2008 Season. Tsukuba Archaeological Studies 20: 75-112. (in Japanese)	Miyake Y (2011) Salat Cami Yan?. A Pottery Neolithic Site in the Tigris Valley. In Özdo?an M, Ba?gelen N and Kuniholm P (eds) The Neolithic in Turkey. New Excavations and New Research - The Tigris Basin. Istanbul: Archaeology & Art Publications, pp 129-149.
Sampula	East Asia	China	37.0031	80.113056	2	2	C14	-140	Mallory and Mair, 2000; Jiang et al., 2008	Mallory JP and Mair VH (2000) The Tarim Mummies: Ancient China and the Mystery of the Earliest Peoples from the West. London: Thames & Hudson.	Jiang HE, Wang B, Li X, Lü EG and Li CS (2008) A consideration of the involucre remains of Coix lacryma-jobi L. (Poaceae) in the Sampula Cemetery (2000 years BP), Xinjiang, China. Journal of Archaeological Science 35: 13111316.
Sanchankot/Ramkot	South Asia	India	26.548052	80.484604	1	2	ass	-350	Chanchala, 2007, 2008	Chanchala S (2007) Palaeoethnobotany: Ancient man, plants and environment in northern and north-western India. Birbal Sahni Institute of Palaeobotany Annual Report 2006-07. Lucknow: Publication Unit, Birbal Sahni Institute of Paleobotany 34. [http:// www.bsip.res.in].	Chanchala S (2008) Palaeoethnobotany: Ancient man, plants and environment in north and north western India. In: Mehrotra NC and Rajanikanth A (eds) Annual Report 2007-2008 Birbal Sahi Institute of Palaeobotany. Lucknow: Publication Unit, Birbal Sahni Institute of Paleobotany, pp. 33-34 [http:// www.bsip.res.in].
Sanganakallu	South Asia	India	15.18009	76.961889	3	3	AMS	-1650	Fuller, 1999; Fuller et al., 2004	Fuller DQ (1999) The Emergence of Agricultural Societies in South India: Botanical and Archaeological Perspectives. Unpublished PhD. thesis: University of Cambridge.	Fuller DQ, Korisettar R, Venkatasubbaiah PC and Jones MK (2004) Early plant domestications in southern India: some preliminary archaeobotanical results. Vegetation History and Archaeobotany 13: 115129.	Fuller DQ, Korisettar R, Venkatasubbaiah PC and Jones MK (2004) Early plant domestications in southern India: some preliminary archaeobotanical results. Vegetation History and Archaeobotany 13: 115129.
Sangchon-ri	East Asia	Korea South	35.21492	127.955438	2	1	ass	-2750	Crawford and Lee, 2003; Lee, 2003; Lee, 2011	Lee G-A (2003) Changes in Subsistence Patterns from the Chulmun to Mumun Periods: Archaeobotanical Investigation. Unpublished PhD. dissertation. Department of Anthropology: University of Toronto.	Crawford GW and G-A Lee (2003) Agricultural origins in Korea. Antiquity 77(295): 8795.	Lee G-A (2011) The Transition from Foraging to Farming in Prehistoric Korea. Current Anthropology 52(S4): S307-S329.
Sangchon-ri	East Asia	Korea South	35.21492	127.955438	2	1	ass	-1175	Crawford and Lee, 2003; Lee, 2003; Lee, 2011	Lee G-A (2003) Changes in Subsistence Patterns from the Chulmun to Mumun Periods: Archaeobotanical Investigation. Unpublished PhD. dissertation. Department of Anthropology: University of Toronto.	Crawford GW and G-A Lee (2003) Agricultural origins in Korea. Antiquity 77(295): 8795.	Lee G-A (2011) The Transition from Foraging to Farming in Prehistoric Korea. Current Anthropology 52(S4): S307-S329.
Sanghol	South Asia	India	30.78651	76.39018	3	2	ass	-1650	Saraswat, 1997	Saraswat KS (1997) Plant Economy of Barans at Ancient Sanghol (Ca. 1900-1400 B.C.), Punjab. Pragdhara (Journal of the U. P. State Archaeology Department) 7: 97-114.
Sanghol	South Asia	India	30.78651	76.39018	3	2	ass	200	Saraswat and Pokharia 1998	Saraswat KS and Pokharia AK (1998) On the remains of Botanical Material used in Fire-Sacrifice Ritualized during Kushana Period at Sanghol (Punjab). Pragdhara 8: 149-181.
Sang-i-Chakhmaq East	West Asia	Iran	36.500111	55.002135	3	1	C14	-5950	Roustaei et al., 2015; Fuller et al., unpublished	Roustaei K, Mashkour M and Tengberg M (2015) Tappeh Sang-e Chakhmaq and the beginning of the Neolithic in north-east Iran. Antiquity 89(345): 573-595.	Fuller et al., (unpublished) Botanical work on the material from Chakhmaq.
Sanlihe	East Asia	China	36.2530416	119.9151429	2	1	ass	-2700	Lui et al., 2008: site 39, 166; Luan, 2013; IACASS, 1988	Liu CJ [???], Jin GY [???] and Kong ZC [???] (2008) Archaeobotany: Research on seeds and fruits [????-?????? ]. Shandong University Orient Archaeology Research Series. Beijing: Science Press [?????].	Luan FS (2013) The Dawenkou Culture in the Lower Yellow River and Huai River Basin areas. In: Underhill AP (ed.) A Companion to Chinese Archaeology. Oxford: Blackwell, pp. 411-434.	IACASS [????????????] (1988) ????? [Report of Sanlihe Site in Jiaoxian]. Beijing : Wenwu
Sanzuodian	East Asia	China	42.361712	118.609257	2	3	ass	-1600	Liu, 2009; Shelach et al., 2011	Shelach G, Raphael K and Jaffe Y (2011) Sanzuodian: The Structure, Function and Social Significance of the Earliest Stone Fortified Sites in China. Antiquity 85: 11-26.	Liu X (2009) Food Webs, Subsistence and Changing Culture: the development of early farming communities in the Chifeng region, North China. PhD Thesis. Cambridge: University of Cambridge
Saqqara	Africa NE	Egypt	29.87431	31.223255	2	1	ass	10	Emery, 1962; Smith, 2003: Table 3.5	Emery WB (1962) A Funerary Repast in an Egyptian Tomb of the Archaic Period. Leiden: Nederlands Instituut Voor Het Nabije Oosten.	Smith W (2003) Archaeobotanical Investigations of Agriculture at Late Antique Kom el-Nana (Tell el-Amarna). Excavation Memoir 70. London: Egypt Exploration Society
Saqqara AKT01	Africa NE	Egypt	29.87431	31.223255	2	3	ass	-1842.5	Fahmy et al., 2014	Fahmy AG, Yoshimura S and Kawai N (2014) Archaeobotany of a Middle Kingdom Cult Chambers at North Saqqara, Egypt. In: Stevens CJ, Nixon S, Murray MA and Fuller DQ (eds) Archaeology of African Plant Use. Walnut Creek CA: Left Coast Press, pp. 141-149.
Saqqara AKT02	Africa NE	Egypt	29.87431	31.223255	2	3	ass	-1842.5	Fahmy et al., 2014	Fahmy AG, Yoshimura S and Kawai N (2014) Archaeobotany of a Middle Kingdom Cult Chambers at North Saqqara, Egypt. In: Stevens CJ, Nixon S, Murray MA and Fuller DQ (eds) Archaeology of African Plant Use. Walnut Creek CA: Left Coast Press, pp. 141-149.
Sarab	West Asia	Iran	34.366667	47.083333	1	1	ass	-5500	Bökönyi, 1977; Kramer, 1982: 218, Table 6.2	Bökönyi S (1977) Animal Remains from the Kermanshah Valley, Iran, British Archaeological Reports Supplementary Series 34, Oxford, 1977.	Kramer C (1982) Village Ethnoarchaeology: Rural Iran in Archaeological Perspective. New York: Academic Press
Sarazm	Central Asia	Tajikistan	39.512499	67.443373	2	3	ass	-2300	Spengler and Willcox, 2013	Spengler RN and Willcox G (2013) Archaeobotanical results from Sarazm, Tajikistan, an Early Bronze Age Settlement on the edge: Agriculture and exchange. Environmental Archaeology 18(3): 211-221.
Saunphari	South Asia	India	28.208333	80.251389	2	2	C14	-350	Chanchala, 2004	Chanchala S (2004) Botanical remains. In: Tewari DP (ed.) Excavations at Saunphari and Explorations in Ganga Plain. Lucknow: Deptartment of AIH & Archaeology, LU; Tarun Prakashan, pp. 189-210.
Selenkahiye	West Asia	Syria	36.15000153	37.91999817	2	3	C14	-2150	van Zeist, 1985	van Zeist, W. and J. A. H. Bakker-Heeres (1985). "Archaeobotanical studies in the Levant 4. Bronze Age sites on the north Syrian Euphrates." Palaeohistoria 27: 247-316.
Sembel	Africa NE	Eritrea	15.308188	38.890085	2	3	C14	-600	D'Andrea, Schmidt and Curtis, 2008	D'Andrea AC, Schmidt PR and Curtis MC (2008) Palaeoethnobotanical analysis and agricultural economy in early 1st millennium BCE sites around Asmara. In: Schmidt PR, Curtis MC and Teka Z (eds) The Archaeology of Ancient Eritrea. Trenton, NJ: Red Sea Press Inc, pp. 1-17.
Semthan	South Asia	India	33.80539	75.11401	2	3	C14	-1050	Lone et al., 1993	Lone FA, Khan M and Buth GM (1993) Palaeoethnobotany Plants and Ancient Man in Kashmir. Rotterdam: AA Balkema.
Semthan	South Asia	India	33.80539	75.11401	2	3	C14	-400	Lone et al., 1993	Lone FA, Khan M and Buth GM (1993) Palaeoethnobotany Plants and Ancient Man in Kashmir. Rotterdam: AA Balkema.
Semthan	South Asia	India	33.80539	75.11401	2	3	C14	-100.5	Lone et al., 1993	Lone FA, Khan M and Buth GM (1993) Palaeoethnobotany Plants and Ancient Man in Kashmir. Rotterdam: AA Balkema.
Semthan	South Asia	India	33.80539	75.11401	2	3	C14	250.5	Lone et al., 1993	Lone FA, Khan M and Buth GM (1993) Palaeoethnobotany Plants and Ancient Man in Kashmir. Rotterdam: AA Balkema.
Semthan	South Asia	India	33.80539	75.11401	2	3	C14	750	Lone et al., 1993	Lone FA, Khan M and Buth GM (1993) Palaeoethnobotany Plants and Ancient Man in Kashmir. Rotterdam: AA Balkema.
Senuwar	South Asia	India	24.93168	83.93672	2	2	C14	-2250	Saraswat, 2004	Saraswat KS (2004) Plant economy of early farming communities. In: Singh BP (ed.) Early Farming Communities of the Kaimur (Excavations at Senuwar). Jaipur: Publication Scheme, pp. 416-535.
Senuwar	South Asia	India	24.93168	83.93672	2	2	C14	-1600	Saraswat, 2004	Saraswat KS (2004) Plant economy of early farming communities. In: Singh BP (ed.) Early Farming Communities of the Kaimur (Excavations at Senuwar). Jaipur: Publication Scheme, pp. 416-535.
Senuwar	South Asia	India	24.93168	83.93672	2	2	C14	-1050	Saraswat, 2004	Saraswat KS (2004) Plant economy of early farming communities. In: Singh BP (ed.) Early Farming Communities of the Kaimur (Excavations at Senuwar). Jaipur: Publication Scheme, pp. 416-535.
Seoktan-ri	East Asia	Korea North	36.281177	127.649663	2	1	ass	-700	Lee, 1980 cited in Lee and Park 2006	Lee Y-H and Park T-S (2006) Origin of legumes cultivation in Korean Peninsula by viewpoint of excavated grain remains and genetic diversity of legumes. ????? ?5? 1?, ???????, Agricultural Research 5(1): Korean Agricultural Historical Society 2006(2): 1-31.
Serebryakovsky	Central Asia	Russia	54.015106	87.132631	2	1	ass	50	Ryabogina and Ivanov, 2011	Ryabogina NE and Ivanov SN (2011) Ancient agriculture in western Siberia: Problems of argumentation, paleoethnobotanic methods, and analysis of data. Archaeology. Ethnology and Anthropology of Eurasia 39(4): 96106.
Sha'ar Hagolan	West Asia	Israel	32.686582	35.604023	2	2	C14	-6230	Allen, 2002	Allen SE 2002 Palaeoethnobotany: Preliminary Results. In: Garfinkel Y and Mille MA (eds) Sha'ar Hagolan I. Oxbow Books: Oxford, pp. 236-246.
Shaguoliang	East Asia	China	40.078931	97.381379	2	2	AMS	-1725	Dodson et al., 2013	Dodson JR, Li XQ, Zhou XY, Zhao KL, Sun N, and Atahan P (2013) Origin and spread of wheat in China. Quaternary Science Reviews 72: 108-111.
Shahi Tump	South Asia	Pakistan	26.000637	63.019366	2	3	C14	-3500	Tengberg, 1999	Tengberg M (1999) Crop husbandry at Miri Qalat Makran, SW Pakistan (40002000 B.C.). Vegetation History and Archaeobotany 8(1): 3-12.
Shahr-i-Sokhta	West Asia	Iran	30.647614	61.424412	1	2	ass	-2500	Costantini and Biasini, 1985	Costantini L and Biasini LC (1985) Agriculture in Baluchistan between the 7th and 3rd Millenium BC. Newsletter of Baluchistan Studies 2: 16-37.
Shaliuheqiaodong	East Asia	China	37.330972	100.134205	1	2	AMS	-1655	Chen et al., 2015; Dong et al., 2014	Chen FH, Dong G, Zhang D, Liu X, Jia X, An C and Jones MK (2015) Agriculture facilitated permanent human occupation of the Tibetan Plateau after 3600 BP. Science 347(6219): 248-250.	Dong GH, Wang ZL, Ren LL, Motuzaite Matuzeviciute G, Wang H, Ren X and Chen F (2014) A comparative study of radiocarbon dating charcoal and charred seeds from the same flotation samples in the Late Neolithic and Bronze Age sites in the Gansu and Qinghai Provinces, Northwest China. Radiocarbon 56: 157163.
Shangdalin	East Asia	China	38.84628	112.697018	2	3	ass	-2200	Jiang, 2011	Jiang YC (2011) Hutuohe shangyou kagou diaocha chutu zhiwu yicun chubu yanjiu [Preliminary Analysis of Plant Remains from Archaeological Regional Survey in the Upper Hutou River Valley). Unpublished BA thesis. Peking University, Beijing (in Chinese).
Shangduoba	East Asia	China	36.07887	101.919454	2	2	AMS	-2650	Chen et al., 2015; Dong et al., 2014	Chen FH, Dong G, Zhang D, Liu X, Jia X, An C and Jones MK (2015) Agriculture facilitated permanent human occupation of the Tibetan Plateau after 3600 BP. Science 347(6219): 248-250.	Dong GH, Wang ZL, Ren LL, Motuzaite Matuzeviciute G, Wang H, Ren X and Chen F (2014) A comparative study of radiocarbon dating charcoal and charred seeds from the same flotation samples in the Late Neolithic and Bronze Age sites in the Gansu and Qinghai Provinces, Northwest China. Radiocarbon 56: 157163.
Shangfeng	East Asia	China	38.767143	112.78864	2	3	ass	-2200	Jiang, 2011	Jiang YC (2011) Hutuohe shangyou kagou diaocha chutu zhiwu yicun chubu yanjiu [Preliminary Analysis of Plant Remains from Archaeological Regional Survey in the Upper Hutou River Valley). Unpublished BA thesis. Peking University, Beijing (in Chinese).
Shangguancun	East Asia	China	34.460612	107.199636	1	1	ass	711	Dodson et al., 2013	Dodson JR, Li XQ, Zhou XY, Zhao KL, Sun N, and Atahan P (2013) Origin and spread of wheat in China. Quaternary Science Reviews 72: 108-111.
Shangliandi	East Asia	China	38.889557	112.677527	2	3	ass	-2200	Jiang, 2011	Jiang YC (2011) Hutuohe shangyou kagou diaocha chutu zhiwu yicun chubu yanjiu [Preliminary Analysis of Plant Remains from Archaeological Regional Survey in the Upper Hutou River Valley). Unpublished BA thesis. Peking University, Beijing (in Chinese).
Shangpo	East Asia	China	33.495311	114.10203	2	2	C14	-1735	Wei et al., 2007; Hebei Sheng, 2007: 304-340.	Wei XT, Tong ZZ and Yu XH (2007) A Preliminary Study of the floral Remains from the Shangpo Site in Xiping, Henan. Huaxia Archaeology 2007(3): 75-82 (in Chinese).	Hebei Sheng [????????] (2007) ???:???????? [Beifudi: Prehistoric Site in the Yishui River Area]. Beijing: Wenw
Shangshaowang	East Asia	China	35.358536	111.25374	2	3	ass	-3300	Song, 2011	Song J (2011) The agricultural economy during the Longshan period: an archaeobotanical perspective from Shandong and Shanxi. Unpublished PhD Thesis. UCL. London
Shangyuan	East Asia	China	38.712863	112.674156	2	3	ass	-2200	Jiang, 2011	Jiang YC (2011) Hutuohe shangyou kagou diaocha chutu zhiwu yicun chubu yanjiu [Preliminary Analysis of Plant Remains from Archaeological Regional Survey in the Upper Hutou River Valley). Unpublished BA thesis. Peking University, Beijing (in Chinese).
Shangzhangle	East Asia	China	38.901827	112.872052	2	3	ass	-2200	Jiang, 2011	Jiang YC (2011) Hutuohe shangyou kagou diaocha chutu zhiwu yicun chubu yanjiu [Preliminary Analysis of Plant Remains from Archaeological Regional Survey in the Upper Hutou River Valley). Unpublished BA thesis. Peking University, Beijing (in Chinese).
Shangzhangle	East Asia	China	38.901827	112.872052	2	3	ass	-1700	Jiang, 2011	Jiang YC (2011) Hutuohe shangyou kagou diaocha chutu zhiwu yicun chubu yanjiu [Preliminary Analysis of Plant Remains from Archaeological Regional Survey in the Upper Hutou River Valley). Unpublished BA thesis. Peking University, Beijing (in Chinese).
Shangzhenghua	East Asia	China	38.962039	112.899724	2	3	ass	-2200	Jiang, 2011	Jiang YC (2011) Hutuohe shangyou kagou diaocha chutu zhiwu yicun chubu yanjiu [Preliminary Analysis of Plant Remains from Archaeological Regional Survey in the Upper Hutou River Valley). Unpublished BA thesis. Peking University, Beijing (in Chinese).
Shangzhuang	East Asia	China	34.6123	113.06374	2	3	C14	-1525	Lee et al., 2007	Lee G-A, Crawford G, Liu L and Chen X (2007) Plants and people from the early Neolithic to the Shang periods in North China. Proceedings of the National Academy of Sciences 104(3): 1087-1092.
Shantaisi	East Asia	China	34.11667	115.18333	1	2	ass	-2250	Murowchick and Cohen, 2001; Crawford et al., 2001	Crawford GW, Leng J and Lee G-A (2001) Palaeoethnobotany in northern China and southern Korea during the Neolithic/Bronze periods. Society for American Archaeology, New Orleans LA (unpublished manuscript).	Murowchik RE and Cohen DJ (2001) Searching for Shang's Beginnings: Great City Shang, City Song, and Collaborative Archaeology in Shangqiu, Henan. The Review of Archaeology 22(2): 47-61.
Shaochai	East Asia	China	34.70387212	112.92469	2	3	ass	-1750	Lee et al., 2007	Lee G-A, Crawford G, Liu L and Chen X (2007) Plants and people from the early Neolithic to the Shang periods in North China. Proceedings of the National Academy of Sciences 104(3): 1087-1092.
Shaochai	East Asia	China	34.70535	112.9307	2	3	ass	-1700	Lee et al., 2007	Lee G-A, Crawford G, Liu L and Chen X (2007) Plants and people from the early Neolithic to the Shang periods in North China. Proceedings of the National Academy of Sciences 104(3): 1087-1092.
Sharafabad	West Asia	Iran	32.04999924	48.77999878	1	1	ass	-3550	Wright et al., 1981	Wright HT, Miller NG and Redding RW (1981) Time and process in an Uruk rural center. In: Barrelet M-T (ed.) L'Archéologie de l'Iraq : du début de l'époque néolithique à 333 avant notre ère : perspectives et limites de l'interprétation anthropologique des documents. Paris: Colloques internationaux du Centre National de la Recherche Scientifique 580, pp. 265-282.
Shawoli	East Asia	China	34.625967	113.681254	1	1	C14	-5845	Wu, 1983; after Liu et al., 2009; Hunt et al., 2008; Li Lui and Chen, 2012: Table 5; IACASS, 1983; Lu (Table 4)	Wu Z [? ? ?] (1983) ? ? ? (A Study of Ancient Millets). Shiqian Yanjiu 1983 (1 ): 151-155 (in Chinese).	Liu X, Hunt HV and Jones MK (2009) River Valleys and Foothills: Changing Archaeological Perceptions of North Chinas Earliest Farms. Antiquity 83(319): 8295.	IACASS Henan [????????????????] (1983) ????????????? [Neolithic Site at Shawoli, Xinzheng, Henan]. Kaogu 1983(12): 1057-1065 (in Chinese). Henan [ ????????????????] . 1983 . ?????????????(Neolithic Site at Shawoli, Xinzheng, Henan) . Kaogu 1983 ( 12 ): 1057  1065 .	Hunt HV, Vander Linden M, Liu X, Motuzaite-Matuzeviciute G, Colledge S and Jones MK (2008) Millets across Eurasia: Chronology and context of early records of the genera Panicum and Setaria from archaeological sites in the Old World. Vegetation History and Archaeobotany 17(Suppl. 1): S5-S18. DOI: 10.1007/s00334-008-0187-1	Liu L and Chen X (2012) The Archaeology of China. Cambridge: Cambridge University Press.	Lu TLD (1999) The Transition from Foraging to Farming and the Origin of Agriculture in China. BAR International Series 774. Oxford: British Archaeological Reports.
Shawuang	East Asia	China	36.163738	102.053076	1	2	AMS	-385	Chen et al., 2015	Chen FH, Dong G, Zhang D, Liu X, Jia X, An C and Jones MK (2015) Agriculture facilitated permanent human occupation of the Tibetan Plateau after 3600 BP. Science 347(6219): 248-250.
Shengjindian Cemetry	East Asia	China	42.947897	89.648004	2	3	C14	-150	Jiang et al., 2015	Jiang H, Zhang Y, Lü E and Wang C (2015) Archaeobotanical evidence of plant utilization in the ancient Turpan of Xinjiang, China: a case study at the Shengjindian cemetery. Vegetation History and Archaeobotany 24(1): 165-177.
Shenna	East Asia	China	36.655376	101.75598	2	2	ass	-1900	Wang, 1995	Wang, G [???] (1995) ??????????? [The Qijia Culture Site of Shenna in Xining City). In ??????? 1993 (Annals of Chinese Archaeology 1993), ed. ?????? (Zhonggou Kaogu Xuehui). Beijing: Wenwu, pp.260-261.
Shenshef	Africa NE	Egypt	23.701387	35.434738	1	3	ass	300	Cappers, 2006	Cappers RTJ (2006) Roman Foodprints at Berenike: Archaeobotanical Evidence of Subsistence and Trade in the Eastern Desert of Egypt. Los Angeles: Cotsen Institute of Archaeology, UCLA.
Sheri Khan Tarakai	South Asia	Pakistan	32.850825	70.471039	2	3	C14	-3350	Petrie et al, 2010	Petrie CA, Khan F, Knox JR and Thomas KD (2010) Sheri Khan Tarakai and Early Village Life in the Borderlands of North-West Pakistan: Bannu Archaeological Project Surveys and Excavations 1985-2001. Oxford: Oxbow Books
Shheil	West Asia	Syria	35.070622	40.502971	2	3	ass	775	Samuel, 2001	Samuel D (2001) Archaeobotanical evidence and analysis. In: Berthier S (ed.) Peuplement rural e aménagements hydroagricoles dans la moyenne vallée de lEuphrate fin VIIe-XIXe siècle. Damascus: Institut Français d'Études Arabes de Damas, pp. 343-481.
Shibatani	East Asia	Japan	34.61748	135.466487	1	2	ass	150	Hosoya, 2002	Hosoya LA (2002) Sacred Commoness: An archaeobotanical view to the social complexity in prehistoric Japan. PhD Thesis. University of Cambridge.
Shidao	East Asia	China	34.363	112.87342	3	3	ass	-1700	Fuller and Zhang, 2007; Zhang et al., 2010	Fuller DQ and Zhang H (2007) A preliminary report of the survey archaeobotany of the Upper Ying Valley (Henan Province). In: School of Archaeology and Museology, Peking University and Henan Provincial Institute of Cultural Relics and Archaeology (eds) Dengfeng wangchenggang yizhi de faxian yu yanjiu (2002-2005) [Archaeological Discovery and Research at the Wangchenggang Site in Dengfeng (2002-200…	Zhang H, Bevan A, Fuller D and Fang Y (2010) Archaeobotanical and GIS-based approaches to prehistoric agriculture in the Upper Ying Valley, Henan, China. Journal of Archaeological Science 37(7): 1480-1489.
Shifodong	East Asia	China	23.365095	99.432395	2	2	ass	-1150	D'Alpoim Guedes and Butler, 2014; Zhao, 2010b	dAlpoim Guedes J and Butler EE (2014) Modelling constraints on the spread of agriculture to Southwest China with thermal niche models. Quaternary International 349: 29-41	Zhao Z (2010) Shifodong Yizhi Chutu de Zhiwu Yicun Fenxi Baogao (Report on the archaeobotanical remains unearthed at the site of Shifodong). In: Yunnan SK and Chengdu SWKY (eds). Gengma Shifodong. Beijing: Wenwu Chubanshe, pp. 368-373 (in Chinese). o.m.o. Yunnan. Beijing, Cultural Relics Press
Shikarpur	South Asia	India	23.2375	70.6775	2	2	C14	-2350	Saraswat and Chanchala 1995; Bhan and Ajithprasad, 2008	Saraswat KS and Chanchala S (1995) Palaeobotanical and Pollen Analytical Investigations. Indian Archaeology 1990-91- A Review: 103-104.	Bahn KK and Ajithprasad P (2009) Excavations at Shikarpur 20072008: a coastal port and craft production center of the Indus Civilization in Kutch, India. Available at http://old.harappa.com/goladhoro/Excavations-at-Shikarpur-2007.pdf [assessed 26/04/2016]
Shikarpur	South Asia	India	23.2375	70.6775	2	3	C14	-2350	Chanchala, 1994; García-Granero et al., 2015	García-Granero JJ, Lancelotti C and Madella M (2015) A tale of multi-proxies: integrating macro- and microbotanical remains to understand subsistence strategies. Vegetation History and Archaeobotany 24: 121133.	Chanchala S (1994) Harappan plant economy of Kutch, Gujarat. Geophytology 23(2): 227-233.
Shillourokambos	West Asia	Cyprus	34.739044	33.098486	2	1	C14	-8075	Willcox, 2001; Willcox, 2011	Willcox G (2001) Presence des céréales dans le Néolithique précéramique de Shillourokambos à Chypre: Resultats de La Campagne 1999. Paléorient 26(1): 129-135.	Willcox G (2011) Témoignages d'une agriculture précoce à Shillourokambos. étude du Secteur 1. In: Guilaine J, Briois F, Vigne J-D (eds) Shillourokambos, un établissement néolithique pré-céramique à Chypre les fouilles du secteur 1. Paris: Errance, pp. 569- 575.
Shiloh	West Asia	Israel	32.06999969	35.29999924	2	3	C14	-1125	Kislev, 1993; Liphschitz, 1993	Kislev M (1993) Food remains. In Finkelstein I, Bunimovich S and Lederman Z (eds) Shiloh. The archaeology of a biblical site. Tel Aviv: Institute of Archaeology of Tel Aviv University, pp. 354 - 361.	Liphschitz N (1993) Palaeobotanical Remains. In Finkelstein I, Bunimovich S and Lederman Z (eds) Shiloh. The archaeology of a biblical site. Tel Aviv: Institute of Archaeology of Tel Aviv University, pp. 351-353.
Shimoyakebe	East Asia	Japan	35.766004	139.423615	2	2	C14	-1900	Noshiro and Sasaki, 2014	Noshiro S and Sasaki Y (2014) Pre-agricultural management of plant resoures during the Jomon period in Japan - a sophisticated subsistence system on plant resources. Journal of Archaeological Science 42: 93-106.
Shiqmim	West Asia	Israel	31.12999916	34.70000076	2	3	C14	-4250	Kislev, 1987	Kislev ME (1987) Chalcolithic plant husbandry and ancient vegetation at Shiqmim. In: T. E. Levy TE (ed.) Shiqmim I. Studies concerning Chalcolithic societies in the northern desert, Israel. Oxford, British Archaeological Reports International Series 356: 251-279, 548-563.
Shiqmim	West Asia	Israel	31.12999916	34.70000076	2	3	ass	-3575	Kislev, 1987	Kislev ME (1987) Chalcolithic plant husbandry and ancient vegetation at Shiqmim. In: T. E. Levy TE (ed.) Shiqmim I. Studies concerning Chalcolithic societies in the northern desert, Israel. Oxford, British Archaeological Reports International Series 356: 251-279, 548-563.
Shirenzi	East Asia	China	43.594075	93.245603	2	2	ass	-850	Debaine-Francfort, 1989; Zhao Zhijun, 2009; see Spengler, 2013	Debaine-Francfort C (?1989) Archéologie du Xinjiang des origines aux Han. IIème partie. Paleorient 15(1): 183-213.
Shiyangguan	East Asia	China	34.37122	113.19644	2	3	ass	-3000	Fuller and Zhang, 2007	Fuller DQ and Zhang H (2007) A preliminary report of the survey archaeobotany of the Upper Ying Valley (Henan Province). In: School of Archaeology and Museology, Peking University and Henan Provincial Institute of Cultural Relics and Archaeology (eds) Dengfeng wangchenggang yizhi de faxian yu yanjiu (2002-2005) [Archaeological Discovery and Research at the Wangchenggang Site in Dengfeng (2002-200…
Shizitan Locality 9	East Asia	China	36.089924	110.582658	2	2	C14	-11300	Bestel et al., 2014	Bestel S, Crawford GW, Liu L, Shi JM, Song YH and Chen XC (2014) The Evolution of Millet Domestication, Middle Yellow River Region, North China: Evidence from Charred Seeds at the Late Palaeolithic Shizitan S9 Site. The Holocene 24(3): 261-265.
Shizitan Locality 9	East Asia	China	36.089924	110.582658	2	2	C14	-10200	Bestel et al., 2014	Bestel S, Crawford GW, Liu L, Shi JM, Song YH and Chen XC (2014) The Evolution of Millet Domestication, Middle Yellow River Region, North China: Evidence from Charred Seeds at the Late Palaeolithic Shizitan S9 Site. The Holocene 24(3): 261-265.
Shortugai	Central Asia	Afghanistan	36.988615	68.350642	1	3	C-14	-2100	Willcox, 1991	Willcox G (1991) Carbonized plant remains from Shortughai, Afghanistan. In: Renfrew JM (ed) New Light on Early Farming: Recent developments in palaeoethnobotany. Edinburgh: Edinburgh University Press, pp. 139153.
Shortugai	Central Asia	Afghanistan	36.988615	68.350642	1	3	C-14	-1900	Willcox, 1991	Willcox G (1991) Carbonized plant remains from Shortughai, Afghanistan. In: Renfrew JM (ed) New Light on Early Farming: Recent developments in palaeoethnobotany. Edinburgh: Edinburgh University Press, pp. 139153.
Shuangerdongping	East Asia	China	36.444489	102.512128	2	2	AMS	-1300	Chen et al., 2015; Dong et al., 2014	Chen FH, Dong G, Zhang D, Liu X, Jia X, An C and Jones MK (2015) Agriculture facilitated permanent human occupation of the Tibetan Plateau after 3600 BP. Science 347(6219): 248-250.	Dong GH, Wang ZL, Ren LL, Motuzaite Matuzeviciute G, Wang H, Ren X and Chen F (2014) A comparative study of radiocarbon dating charcoal and charred seeds from the same flotation samples in the Late Neolithic and Bronze Age sites in the Gansu and Qinghai Provinces, Northwest China. Radiocarbon 56: 157163.
Shuangerdongping	East Asia	China	36.444489	102.512128	2	2	AMS	-917.5	Chen et al., 2015; Dong et al., 2014	Chen FH, Dong G, Zhang D, Liu X, Jia X, An C and Jones MK (2015) Agriculture facilitated permanent human occupation of the Tibetan Plateau after 3600 BP. Science 347(6219): 248-250.	Dong GH, Wang ZL, Ren LL, Motuzaite Matuzeviciute G, Wang H, Ren X and Chen F (2014) A comparative study of radiocarbon dating charcoal and charred seeds from the same flotation samples in the Late Neolithic and Bronze Age sites in the Gansu and Qinghai Provinces, Northwest China. Radiocarbon 56: 157163.
Shuinan	East Asia	China	35.249457	111.151747	2	2	ass	-2500	Song, 2011	Song J (2011) The agricultural economy during the Longshan period: an archaeobotanical perspective from Shandong and Shanxi. Unpublished PhD Thesis. UCL. London
Sidaogou	East Asia	China	43.794862	87.5107	2	2	ass	-1315	Debaine-Francfort, 1988, 1989; Dodson et al., 2013; Jia et al., 2011	Debaine-Francfort C (?1988) Archéologie du Xinjiang des origines aux Han. Premiere partie. Paleorient 14(1): 5-29.	Debaine-Francfort C (?1989) Archéologie du Xinjiang des origines aux Han. IIème partie. Paleorient 15(1): 183-213.	Dodson JR, Li XQ, Zhou XY, Zhao KL, Sun N, and Atahan P (2013) Origin and spread of wheat in China. Quaternary Science Reviews 72: 108-111.	Jia W, Betts A, Wu X (2011) New evidence for Bronze Age agricultural settlements in the Zhunge'er (Junggar) Basin, China. Journal of Field Archaeology 36(4): 269-280.
Sigou S	East Asia	China	34.700607	112.895153	2	2	ass	-2250	Lee et al., 2007	Lee G-A, Crawford G, Liu L and Chen X (2007) Plants and people from the early Neolithic to the Shang periods in North China. Proceedings of the National Academy of Sciences 104(3): 1087-1092.
Sigou SE	East Asia	China	34.705891	112.901906	2	2	ass	-2750	Lee et al., 2007	Lee G-A, Crawford G, Liu L and Chen X (2007) Plants and people from the early Neolithic to the Shang periods in North China. Proceedings of the National Academy of Sciences 104(3): 1087-1092.
Sijeon-ri	East Asia	Korea South	36.7438	126.89766	2	3	ass	-600	Park, 2006; Kim, 2013	Park T-S (2006) Analysis of plant seeds from the Bronze Age site at Jagae-ri, Dangjin, Sijeon-ri, Asan. In: Na G-J (ed.) Jagae-ri Site (I). Korea: Chungcheong Cultural Properties Research Institute, pp 629647 (in Korean).	Kim M (2013) Wheat in ancient Korea: a size comparison of carbonized kernels. Journal of Archaeological Science 40: 517-525.
Sinchang-dong [Shinchangdong]	East Asia	Korea South	35.1888	126.84387	2	2	ass	-50	Lee, 2002, 2005; Kim, 2013	Lee G-A (2002) Analysis of plant remains from Sinchang-dong wetland site. In: H-J Cho [Gwangju National Museum] (ed.) Sinchang-dong Wetland Site IV. Gwangju: Gwangju National Museum, pp. 255-275 (in Korean).	Lee G-A (2005) Analysis of plant remains from the Sinchang-dong waterlogged site. In: Jo H, Shin S, Seon S and Shin G (eds) Sinchang-dong waterlogged site. Gwangju: Gwangju National Museum: pp. 255264.	Kim M (2013) Wheat in ancient Korea: a size comparison of carbonized kernels. Journal of Archaeological Science 40: 517-525.
Singanapalle	South Asia	India	15.187087	78.149794	3	3	ass	-1550	Fuller, 1999; Fuller et al., 2004	Fuller DQ (1999) The Emergence of Agricultural Societies in South India: Botanical and Archaeological Perspectives. Unpublished PhD. thesis: University of Cambridge.	Fuller DQ, Korisettar R, Venkatasubbaiah PC and Jones MK (2004) Early plant domestications in southern India: some preliminary archaeobotanical results. Vegetation History and Archaeobotany 13: 115-129.
Singh-Bhagwantpur	South Asia	India	30.891113	76.554223	1	1	ass	950	Vishnu-Mittre et al., 1984	Vishnu-Mittre, Sharma A and Chanchala (1984) Palaeobotanical and pollen analytical investigations. Indian Archaeology 1981-82 - A Review: 105-106.
Siswal	South Asia	India	29.218881	75.508339	2	3	C14	-2510	Willcox, 1992; Murphy and Fuller, unpublished	Willcox G (1992) Some differences between crops of Near Eastern origin and those from the tropics. In: Jarrige C (ed) South Asian Archaeology 1989. Madison: Prehistory Press, pp. 291-299.	Murphy C and Fuller DQ, unpublished. Examination of botanical material held by Willcox from Siswal
Site 1211/1219	Central Asia	Turkmenistan	37.988218	62.166121	2	3	ass	-1600	Spengler et al., 2014	Spengler RN III, Doumani PN and Frachetti MD (2014) Late Bronze Age agriculture at Tasbas in the Dzhungar Mountains of eastern Kazakhstan. Quaternary International 348: 147157.
Siyapur	South Asia	India	26.953772	79.785394	1	2	ass	-550	Chanchala, 2006	Chanchala S (2006) Palaeoethnobotany: Ancient man, plants and environment in north and north western India- Studies of botanical remans from ancient sites in UP. In: Mehrotra NC and Rajanikanth A (eds) Annual Report 2005-2006 Birbal Sahi Institute of Palaeobotany. Lucknow: Publication Unit, Birbal Sahni Institute of Paleobotany,p. 29. [http:// www.bsip.res.in]
Skalia	West Asia	Cyprus	34.822682	32.39665	2	3	ass	-2000	Lucas, 2014	Lucas L (2014) Crops, Culture, and Contact in Prehistoric Cyprus. British International Series 2639. Archaeopress: Oxford.
Skelya-Kamenolomnya	Central Asia	Ukraine	45.250637	33.412219	1	1i	ass	-2650	Rassamakin, 1999	Rassamakin Y (1999) The Neolithic of the Black Sea Steppe: Dynamics of Cultural and Economic Development4500-2300 B.C. In: Levine M, Rassamakin Y, Kislenko A, Tatarintseva N (eds) Late Prehistoric Exploitation of the Eurasian Steppe. McDonald Institute Monographs: Cambridge, pp. 59-182.
Soba	Africa NE	Sudan	15.523668	32.680571	3	3	ass	800	Van der Veen, 1991; Cartwright, 1998	van der Veen M (1991) The plant remains. In: Welsby DA and Daniels CM (eds) Soba: Archaeological Research at a Medieval Capital on the Blue Nile. Memoirs of the British Institute of East Africa 12. London: British Institute in Eastern Africa, pp. 264-273.	Cartwright C (1998) The wood, charcoal, plant remains and other organic material. In: Welsby D (ed.) Soba II. Renewed excavations within the metropolis of the Kingdom of Alwa in Central Sudan. British Institute of East Africa Memoir 15. London: London: British Institute in Eastern Africa, pp. 255-268.
Sohr Damb/ Nal	South Asia	India	27.678324	66.27331	3	2	C14	-2550	Benecke and Neef, 2005	Benecke N and Neef R (2005) Faunal and plant remains from Sohr Damb/Nal: a prehistoric site (c. 3500-200 BC) in Central Balochistan (Pakistan). In Franke-Vogt U and Weisshaar J (eds) South Asian Archaeology 2003. Proceedings of the European Association for South Asian Archaeology Conference. Aachen: Linden Soft, pp. 81-91.
Sosa-dong	East Asia	Korea South	36.98618	127.12854	2	1	AMS rice	-1025	Korea Insitute of Heritage, 2008	Korea Institute of Heritage (2008) Pyeongtaek Sosa-dong site. Seoul: Korea Institute of Heritage.
Sringaverapura	South Asia	India	26.58551	81.67057	2	1	ass	-875	Saraswat, 1986	Saraswat KS (1986) Ancient crop plant remains from Sringaverapura, Allahabad, U. P. (ca. 1,050700). Geophytology 16(1): 97-106.
Subeixi	East Asia	China	42.910243	89.73815	2	2	ass	-400	Gong et al., 2011	Gong Y, Yang Y, Ferguson DK, Tao D, Li W, Wang C, Lü E and Jiang H (2011) Investigation of ancient noodles, cakes, and millet at the Subeixi Site, Xinjiang, China. Journal of Archaeological Science 38: 470-479.
Sulongkou	East Asia	China	38.950178	112.851803	2	3	ass	-2200	Jiang, 2011	Jiang YC (2011) Hutuohe shangyou kagou diaocha chutu zhiwu yicun chubu yanjiu [Preliminary Analysis of Plant Remains from Archaeological Regional Survey in the Upper Hutou River Valley). Unpublished BA thesis. Peking University, Beijing (in Chinese).
Suncun	East Asia	China	35.356438	111.29923	2	2	ass	-2750	Song, 2011	Song J (2011) The agricultural economy during the Longshan period: an archaeobotanical perspective from Shandong and Shanxi. Unpublished PhD Thesis. UCL. London
Suncun (South)	East Asia	China	35.356438	111.299232	2	3	ass	-2500	Song, 2011	Song J (2011) The agricultural economy during the Longshan period: an archaeobotanical perspective from Shandong and Shanxi. Unpublished PhD Thesis. UCL. London
Surkotada	South Asia	India	23.63579444	70.51068333	2	1	C14	-1850	Chanchala, 1994	Chanchala S (1994). Harappan plant economy of Kutch, Gujarat. Geophytology, 23(2): 227-233.
Susa, Ville Royale	West Asia	Iran	32.18976	48.259487	2	3	ass	-675	Miller, 1981	Miller NF (1981) Plant remains from Ville Royale II, Susa. Cahiers de la Délégation Archéologique Française en Iran 12: 137-142.
Susa, Ville Royale	West Asia	Iran	32.18976	48.259487	2	3	ass	47.5	Miller, 1981	Miller NF (1981) Plant remains from Ville Royale II, Susa. Cahiers de la Délégation Archéologique Française en Iran 12: 137-142.
Tahirbaj Tepe	Central Asia	Turkmenistan	37.50999832	62	2	2	ass	-900	Nesbitt, 1994	Nesbitt M (1994) Archaeobotanical research in the Merv Oasis. In: Herrmann G and Kurbansakhatove K, et al. (eds), The International Merv Project. Preliminary report on the second season (1993), 53-75. Iran 32: pp. 71-73.
Taldy Bulak	Central Asia	Kazakhstan	43.323083	77.161472	3	2	C14	-415	Chang, 2007; Roberts, 2016	Chang C (2007) Taldy Bulak 2: A Saka-Usunei Settlement on the Talgar alluvial fan (ca. floruit BC 780 to AD 960). Unpublished excavation report.	Roberts RC (2016) Late Bronze Age to Iron Age land use and subsistence strategies in the Semirech'ye region of Kazakhstan. Unpublished PhD Thesis. UCL.
Talgar	Central Asia	Kazakhstan	43.313199	77.225104	2	1	ass	950	Ryabogina and Ivanov, 2011	Ryabogina NE and Ivanov SN (2011) Ancient agriculture in western Siberia: Problems of argumentation, paleoethnobotanic methods, and analysis of data. Archaeology. Ethnology and Anthropology of Eurasia 39(4): 96106.
Talitaliha	East Asia	China	36.438532	96.455061	1	1	AMS	-977.5	Chen et al., 2015	Chen FH, Dong G, Zhang D, Liu X, Jia X, An C and Jones MK (2015) Agriculture facilitated permanent human occupation of the Tibetan Plateau after 3600 BP. Science 347(6219): 248-250.
Tangchang	East Asia	China	38.944607	112.773159	2	3	ass	-2200	Jiang, 2011	Jiang YC (2011) Hutuohe shangyou kagou diaocha chutu zhiwu yicun chubu yanjiu [Preliminary Analysis of Plant Remains from Archaeological Regional Survey in the Upper Hutou River Valley). Unpublished BA thesis. Peking University, Beijing (in Chinese).
Tangchang	East Asia	China	38.944607	112.773159	2	3	ass	-1700	Jiang, 2011	Jiang YC (2011) Hutuohe shangyou kagou diaocha chutu zhiwu yicun chubu yanjiu [Preliminary Analysis of Plant Remains from Archaeological Regional Survey in the Upper Hutou River Valley). Unpublished BA thesis. Peking University, Beijing (in Chinese).
Tangye	East Asia	China	36.68958529	117.2338813	2	2	ass	-685	Zhao et al., 2008; d'Aploim Guedes et al., 2015	Zhao M, Chen X, Gao X and He L (2008) Shandong Sheng Jinan Shi Tangye Yizhi Fuxuan Jieguo Fenxi. Nanfang Wenwu 2: 120125 (in Chinese).	dAlpoim Guedes J, Jin G and Bocinsky KR (2015) The impact of climate on the spread of rice to north-eastern China: A new look at the data from Shandong Province. PLoS ONE 10(6): e0130430. doi:10.1371/journal.pone.0130430.
Taosi	East Asia	China	35.67515	111.40137	2	3	ass	-2200	Zhao and He, 2006; Zhao, 2007; Yuan and Campbell, 2009; He, 2013	Zhao Z [???] and He N [??] (2006) ????2002 ????????? [Results and analysis of flotation performed in 2002 at the site of Taosi]. Kaogu 5: 77-86 (in Chinese).	Zhao Z [???] (2007) ???2500 ? ???1500 ??????????? [Research into the agricultural economy of the Central Plains 2500-1500 BC]. Keji Kaogu [????] 2: 1-11 (in Chinese).	He N [??] (2013) The Longshan period site of Taosi in southern Shanxi Province. In: Underhill AP (ed.) A Companion to Chinese Archaeology. Oxford: Blackwell, pp. 255-277.	Yuan J and Campbell R (2009) Recent archaeometric research on 'the origins of Chinese civilization'. Antiquity 83(319): 96-109.
Taosi	East Asia	China	35.67515	111.40137	2	3	ass	-2050	Zhao and He, 2006; Zhao, 2007; Yuan and Campbell, 2009; He, 2013	Zhao Z [???] and He N [??] (2006) ????2002 ????????? [Results and analysis of flotation performed in 2002 at the site of Taosi]. Kaogu 5: 77-86 (in Chinese).	Zhao Z [???] (2007) ???2500 ? ???1500 ??????????? [Research into the agricultural economy of the Central Plains 2500-1500 BC]. Keji Kaogu [????] 2: 1-11 (in Chinese).	He N [??] (2013) The Longshan period site of Taosi in southern Shanxi Province. In: Underhill AP (ed.) A Companion to Chinese Archaeology. Oxford: Blackwell, pp. 255-277.	Yuan J and Campbell R (2009) Recent archaeometric research on 'the origins of Chinese civilization'. Antiquity 83(319): 96-109.
Taosi	East Asia	China	35.67515	111.40137	2	3	ass	-1950	Zhao and He, 2006; Zhao, 2007; Yuan and Campbell, 2009; He, 2013	Zhao Z [???] and He N [??] (2006) ????2002 ????????? [Results and analysis of flotation performed in 2002 at the site of Taosi]. Kaogu 5: 77-86 (in Chinese).	Zhao Z [???] (2007) ???2500 ? ???1500 ??????????? [Research into the agricultural economy of the Central Plains 2500-1500 BC]. Keji Kaogu [????] 2: 1-11 (in Chinese).	He N [??] (2013) The Longshan period site of Taosi in southern Shanxi Province. In: Underhill AP (ed.) A Companion to Chinese Archaeology. Oxford: Blackwell, pp. 255-277.	Yuan J and Campbell R (2009) Recent archaeometric research on 'the origins of Chinese civilization'. Antiquity 83(319): 96-109.
Tappeh Gijlar	West Asia	Iran	37.93000031	45.02999878	1	1	ass	-4400	Costantini and Biasini, 1984	Costantini L and Biasini LC (1984) I resti vegetali dei saggi a Qal'eh Ismail Aga e a Tappel Gijar. In:Pecorella PE and Salvini M (eds) Tra lo Zagros e l'Urmia, richerche storiche ed arqueologiche nell'Azerbaigian iraniano. Rome: Edizioni dell'Ateneo, pp. 397-402.
Tappeh Gijlar	West Asia	Iran	37.93000031	45.02999878	1	1	ass	-3550	Costantini and Biasini, 1984	Costantini L and Biasini LC (1984) I resti vegetali dei saggi a Qal'eh Ismail Aga e a Tappel Gijar. In:Pecorella PE and Salvini M (eds) Tra lo Zagros e l'Urmia, richerche storiche ed arqueologiche nell'Azerbaigian iraniano. Rome: Edizioni dell'Ateneo, pp. 397-402.
Tappeh Gijlar	West Asia	Iran	37.93000031	45.02999878	1	1	ass	-2700	Costantini and Biasini, 1984	Costantini L and Biasini LC (1984) I resti vegetali dei saggi a Qal'eh Ismail Aga e a Tappel Gijar. In:Pecorella PE and Salvini M (eds) Tra lo Zagros e l'Urmia, richerche storiche ed arqueologiche nell'Azerbaigian iraniano. Rome: Edizioni dell'Ateneo, pp. 397-402.
Taradih	South Asia	India	24.51382	84.719801	1	1	ass	-1600	Kajale, 1991	Kajale MD (1991) Current status of Indian palaeoethnobotany: introduced and indigenous food plants with a discussion of the historical and evolutionary development of Indian agriculture and agricultural systems in general. In: Renfrew JM (ed), New Light on Early Farming - Recent Developments in Palaeoethnobotany. Edinburgh: Edinburgh University Press, pp. 155-189.
Tarakai Qila	South Asia	Pakistan	32.95591	70.482644	2	2	ass	-2250	Thomas, 1999, 2003	Thomas K (1999) Getting a life: stability and change in social and subsistence systems on the North-West Frontier, Pakistan, in later prehistory. In Gosden C and Hather J (eds.) The prehistory of food. appetities for change. London: Routledge, pp. 306321.	Thomas K (2003) Minimizing risk? Approaches to pre-Harappan human ecology on the northwest margin of the greater Indus system. In: Weber SA and Belcher WR (eds.) Indus ethnobiology. New perspectives from the ?eld. Lanham: Lexington Books, pp. 397-430.
Tasbas [1]	Central Asia	Kazakhstan	45.134278	79.367917	3	3	AMS Hv/C14	-2665	Spengler et al., 2014; Doumani et al., 2015; Spengler, 2015	Spengler RN III, Doumani PN and Frachetti MD (2014) Late Bronze Age agriculture at Tasbas in the Dzhungar Mountains of eastern Kazakhstan. Quaternary International 348: 147157.	Doumani PN, Frachetti MD, Beardmore R, Schmaus TM, Spengler RN and Mar'yashev AN (2015) Burial ritual, agriculture, and craft production among Bronze Age pastoralists at Tasbas (Kazakhstan). Archaeological Research in Asia 1-2: 1732.	Spengler RN (2015) Agriculture in the Central Asian Bronze Age. Journal of World Prehistory DOI 10.1007/s10963-015-9087-3.
Tasbas [2A]	Central Asia	Kazakhstan	45.134278	79.367917	3	3 , 3ph	AMS Hv/C14	-1355	Spengler et al., 2014; Doumani et al., 2015; Spengler, 2015	Spengler RN III, Doumani PN and Frachetti MD (2014) Late Bronze Age agriculture at Tasbas in the Dzhungar Mountains of eastern Kazakhstan. Quaternary International 348: 147157.	Doumani PN, Frachetti MD, Beardmore R, Schmaus TM, Spengler RN and Mar'yashev AN (2015) Burial ritual, agriculture, and craft production among Bronze Age pastoralists at Tasbas (Kazakhstan). Archaeological Research in Asia 1-2: 1732.	Spengler RN (2015) Agriculture in the Central Asian Bronze Age. Journal of World Prehistory DOI 10.1007/s10963-015-9087-3.
Tasbas [2B]	Central Asia	Kazakhstan	45.134278	79.367917	3	3ph	C14	-865	Spengler et al., 2014; Doumani et al., 2015; Spengler, 2015	Spengler RN III, Doumani PN and Frachetti MD (2014) Late Bronze Age agriculture at Tasbas in the Dzhungar Mountains of eastern Kazakhstan. Quaternary International 348: 147157.	Doumani PN, Frachetti MD, Beardmore R, Schmaus TM, Spengler RN and Mar'yashev AN (2015) Burial ritual, agriculture, and craft production among Bronze Age pastoralists at Tasbas (Kazakhstan). Archaeological Research in Asia 1-2: 1732.	Spengler RN (2015) Agriculture in the Central Asian Bronze Age. Journal of World Prehistory DOI 10.1007/s10963-015-9087-3.
Tasbas [3]	Central Asia	Kazakhstan	45.134278	79.367917	3	3ph	ass	-550	Spengler et al., 2014; Doumani et al., 2015; Spengler, 2015	Spengler RN III, Doumani PN and Frachetti MD (2014) Late Bronze Age agriculture at Tasbas in the Dzhungar Mountains of eastern Kazakhstan. Quaternary International 348: 147157.	Doumani PN, Frachetti MD, Beardmore R, Schmaus TM, Spengler RN and Mar'yashev AN (2015) Burial ritual, agriculture, and craft production among Bronze Age pastoralists at Tasbas (Kazakhstan). Archaeological Research in Asia 1-2: 1732.	Spengler RN (2015) Agriculture in the Central Asian Bronze Age. Journal of World Prehistory DOI 10.1007/s10963-015-9087-3.
Tateiwa	East Asia	Japan	33.649356	130.692331	2	2	ass	-500	Hosoya, 2002	Hosoya LA (2002) Sacred Commoness: An archaeobotanical view to the social complexity in prehistoric Japan. PhD Thesis. University of Cambridge.
Tawendaliha	East Asia	China	36.227181	97.310896	1	1	AMS	-1374	Chen et al., 2015	Chen FH, Dong G, Zhang D, Liu X, Jia X, An C and Jones MK (2015) Agriculture facilitated permanent human occupation of the Tibetan Plateau after 3600 BP. Science 347(6219): 248-250.
Tekkalakota	South Asia	India	15.52041	76.869302	3	3	AMS	-1550	Fuller, 1999; Fuller et al., 2004;	Fuller DQ (1999) The Emergence of Agricultural Societies in South India: Botanical and Archaeological Perspectives. Unpublished PhD. thesis: University of Cambridge.	Fuller DQ, Korisettar R, Venkatasubbaiah PC and Jones MK (2004) Early plant domestications in southern India: some preliminary archaeobotanical results. Vegetation History and Archaeobotany 13: 115129.	Fuller DQ, Korisettar R, Venkatasubbaiah PC and Jones MK (2004) Early plant domestications in southern India: some preliminary archaeobotanical results. Vegetation History and Archaeobotany 13: 115129.
Tell Abr 3	West Asia	Syria	36.682518	38.086223	3	3	C14	-9120	Willcox et al., 2008	Willcox G, Fornite S and Herveux L (2008) Early Holocene cultivation before domestication in northern Syria. Vegetation, History and Archaeobotany 17(3): 313-325.
Tell Abraq	Arabia	United Arab Emirates	25.487467	55.551999	2	3	ass	-2250	Willcox and Tenberg, 1995; Tenberg, 1998; Bovin and Fuller, 2009	Willcox G and Tengberg M (1995) Preliminary Report on the Archaeoboanical Investigations at Tell Abraq with Special Attention to Chaff Impressions in Mud Brick. Arabian Archaeology and Epigraphy 6: 129-138	Boivin N and Fuller DQ (2009) Shell Middens, Ships and Seeds: Exploring Coastal Subsistence, Maritime Trade and the Dispersal of Domesticates in and Around the Ancient Arabian Peninsula. Journal of World Prehistory 22: 113-180.
Tell Abraq	Arabia	United Arab Emirates	25.487467	55.551999	2	3	ass	-1825	Willcox and Tenberg, 1995; Tenberg, 1998; Bovin and Fuller, 2009	Willcox G and Tengberg M (1995) Preliminary Report on the Archaeoboanical Investigations at Tell Abraq with Special Attention to Chaff Impressions in Mud Brick. Arabian Archaeology and Epigraphy 6: 129-138	Boivin N and Fuller DQ (2009) Shell Middens, Ships and Seeds: Exploring Coastal Subsistence, Maritime Trade and the Dispersal of Domesticates in and Around the Ancient Arabian Peninsula. Journal of World Prehistory 22: 113-180.
Tell Abraq	Arabia	United Arab Emirates	25.487467	55.551999	2	3	ass	-1475	Willcox and Tenberg, 1995; Tenberg, 1998; Bovin and Fuller, 2009	Willcox G and Tengberg M (1995) Preliminary Report on the Archaeoboanical Investigations at Tell Abraq with Special Attention to Chaff Impressions in Mud Brick. Arabian Archaeology and Epigraphy 6: 129-138	Boivin N and Fuller DQ (2009) Shell Middens, Ships and Seeds: Exploring Coastal Subsistence, Maritime Trade and the Dispersal of Domesticates in and Around the Ancient Arabian Peninsula. Journal of World Prehistory 22: 113-180.
Tell Abraq	Arabia	United Arab Emirates	25.487467	55.551999	2	3	ass	-850	Willcox and Tenberg, 1995; Tenberg, 1998; Bovin and Fuller, 2009	Willcox G and Tengberg M (1995) Preliminary Report on the Archaeoboanical Investigations at Tell Abraq with Special Attention to Chaff Impressions in Mud Brick. Arabian Archaeology and Epigraphy 6: 129-138	Boivin N and Fuller DQ (2009) Shell Middens, Ships and Seeds: Exploring Coastal Subsistence, Maritime Trade and the Dispersal of Domesticates in and Around the Ancient Arabian Peninsula. Journal of World Prehistory 22: 113-180.	Tengberg M (1998) Paléoenvironnements et économie végétale en milieu aride - recherches archéobotaniques dans la région du Golfe arabo-persique et dans le Makran pakistanais (4ème millénaire av. notre ère - 1er millénaire de notre ère). Université de Montpellier: PhD Thèse
Tell Abu al-Kharaz	West Asia	Jordan	32.45000076	35.63000107	2	2	ass	-2600	Fischer PM and Holden T, 2008; Holden, 1994/unpublished,	Fisher PM and Holden T (2008) Chapter 6. Climate, fauna and flora: A synopsis. In: Fisher PM (ed.) Tell Abu al-Kharaz in the Jordan Valley, Volume I: The Early Bronze Age. Denkschriften der Gesamtakademie Band XLVIII. Wien: Verlag der Österreichische Akademie der Wissenschaften, pp. 307-322.	Holden TG (1994/unpublished) The charred plant remains from Tell Abu Kharaz in the Jordan Valley (AOC 1010). Unpublished report. Edinburgh, p. 21.
Tell Abu al-Kharaz	West Asia	Jordan	32.45000076	35.63000107	2	2	C14	-1455	Fischer PM and Holden T, 2008; Holden, 1994/unpublished,	Fisher PM and Holden T (2008) Chapter 6. Climate, fauna and flora: A synopsis. In: Fisher PM (ed.) Tell Abu al-Kharaz in the Jordan Valley, Volume I: The Early Bronze Age. Denkschriften der Gesamtakademie Band XLVIII. Wien: Verlag der Österreichische Akademie der Wissenschaften, pp. 307-322.
Tell Afis	West Asia	Syria	35.91999817	36.77999878	2	3	ass	-3300	Wachter-Sarkady, 1998	Wachter-Sarkady C (1998) Archaeobotanical investigations. In: Cecchini SM and Mazzoni S (eds) Tell Afis (Siria). Scavi sull'acropoli 1988-1992. Pisa: Edizioni ETS, pp. 451-480.
Tell Afis	West Asia	Syria	35.91999817	36.77999878	2	3	ass	-2600	Wachter-Sarkady, 1998	Wachter-Sarkady C (1998) Archaeobotanical investigations. In: Cecchini SM and Mazzoni S (eds) Tell Afis (Siria). Scavi sull'acropoli 1988-1992. Pisa: Edizioni ETS, pp. 451-480.
Tell Afis	West Asia	Syria	35.91999817	36.77999878	2	3	ass	-1825	Wachter-Sarkady, 1998	Wachter-Sarkady C (1998) Archaeobotanical investigations. In: Cecchini SM and Mazzoni S (eds) Tell Afis (Siria). Scavi sull'acropoli 1988-1992. Pisa: Edizioni ETS, pp. 451-480.
Tell Afis	West Asia	Syria	35.91999817	36.77999878	2	3	ass	-1125	Wachter-Sarkady, 1998	Wachter-Sarkady C (1998) Archaeobotanical investigations. In: Cecchini SM and Mazzoni S (eds) Tell Afis (Siria). Scavi sull'acropoli 1988-1992. Pisa: Edizioni ETS, pp. 451-480.
Tell Ain el-Kherkh	West Asia	Syria	35.823854	36.467403	3	3	AMS	-8430	Tsuneki et al., 2006; Tanno and Willcox, 2006	Tsuneki A, Arimura M, Maeda O, Tannno K and Anezaki T (2006) The Early PPNB in the North Levant: A new perspective from Tell Ain el-Kerkh, northwest Syria. Paléorient 32(1): 47-71.	Tanno K and Willcox G (2006) How fast was wild wheat domesticated? Science 311(5769): 1886.
Tell Ain el-Kherkh	West Asia	Syria	35.823854	36.467403	3	3	ass	-6895	Tsuneki et al., 2006; Tanno and Willcox, 2006 for chickpea; Tanno per comm., 2015	Tsuneki A, Arimura M, Maeda O, Tannno K and Anezaki T (2006) The Early PPNB in the North Levant: A new perspective from Tell Ain el-Kerkh, northwest Syria. Paléorient 32(1): 47-71.	Tanno K and Willcox G (2006) How fast was wild wheat domesticated? Science 311(5769): 1886.
Tell al-Raqa'i	West Asia	Syria	36.43000031	40.86999893	2	3	C14	-2750	van Zeist, 2015, 2001	van Zeist W (2015) The Plant Husbandry of Tell al-Raqa'i. In: Schwartz GM (ed.) Rural Archaeology in Early Urban Northern Mesopotamia: Excavations at Tell al-Raqa'i. Los Angeles: Cotsen Institute of Archaeology Press, pp. 551-569.	van Zeist W (2001 [1999/2000]) Third to first millennium BC plant cultivation on the Khabur, North-Eastern Syria. Palaeohistoria 41/42: 111-125.
Tell al-Rawda	West Asia	Syria	35.02999878	37.81999969	2	2	ass	-2200	Herveux, 2004	Herveux L (2004) Étude archéobotanique préliminaire de tell al-Rawda, site de la fin du Bronze ancien en Syrie intériere. Akkadica 125: 79-91.
Tell Aqab	West Asia	Syria	37.06999969	40.90000153	2	2	C14	-5287.5	McCorriston, 1992	McCorriston J (1992) The Halaf environment and human activities in the Khabur drainage, Syria. Journal of Field Archaeology 19: 315-333.
Tell Arbid	West Asia	Syria	36.87222222	41.02138889	3	3	C14	-2330	Wasylikowa and Kolinski, 2013	Wasylikowa K and Koli?ski R (2013) The role of plants in the economy of Tell Arbid, north-east Syria, in the Post-Akkadian Period and Middle Bronze Age. Acta Palaeobotanica 53(2): 263-293.
Tell Arbid	West Asia	Syria	36.87222222	41.02138889	3	3	C14	-2140	Wasylikowa and Kolinski, 2013	Wasylikowa K and Koli?ski R (2013) The role of plants in the economy of Tell Arbid, north-east Syria, in the Post-Akkadian Period and Middle Bronze Age. Acta Palaeobotanica 53(2): 263-293.
Tell Arbid	West Asia	Syria	36.87222222	41.02138889	3	3	ass	-1800	Wasylikowa and Kolinski, 2013	Wasylikowa K and Koli?ski R (2013) The role of plants in the economy of Tell Arbid, north-east Syria, in the Post-Akkadian Period and Middle Bronze Age. Acta Palaeobotanica 53(2): 263-293.
Tell Aswad I	West Asia	Syria	33.40415	36.550062	3	3	C14	-8500	Van Zeist and Bakker-Heeres, 1985	van Zeist W and Bakker-Heeres JH (1985) Archaeobotanical studies in the Levant 1. Neolithic sites in the Damascus Basin: Aswad, Ghoraifé, Ramad. Palaeohistoria 24: 165-256.
Tell Aswad II	West Asia	Syria	33.40415	36.550062	3	3	C14	-7850	Van Zeist and Bakker-Heeres, 1985	van Zeist W and Bakker-Heeres JH (1985) Archaeobotanical studies in the Levant 1. Neolithic sites in the Damascus Basin: Aswad, Ghoraifé, Ramad. Palaeohistoria 24: 165-256.
Tell Atchana	West Asia	Turkey	36.31999969	36.47999954	1	2	ass	-1825	Riehl in press, 2010	Riehl S (in press) Plant remains from Late Bronze Age Tell Atchana  Preliminary results from the 2003 excavations. American Journal of Archaeology.	Riehl S (2010) Flourishing agriculture in times of political instability - the archaeobotanical and isotopic evidence from Tell Atchana. In: Yener KA (ed.) Excavations in the plain of Antioch. Tell Atchana, ancient Alalakh, a Bronze Age capital in the Amuq Valley, Turkey. The 2003-2004 excavation seasons. Istabnbul: Koç University Press, pp. 123-136.
Tell Atchana	West Asia	Turkey	36.31999969	36.47999954	1	2	ass	-1600	Riehl in press, 2010	Riehl S (in press) Plant remains from Late Bronze Age Tell Atchana  Preliminary results from the 2003 excavations. American Journal of Archaeology.	Riehl S (2010) Flourishing agriculture in times of political instability - the archaeobotanical and isotopic evidence from Tell Atchana. In: Yener KA (ed.) Excavations in the plain of Antioch. Tell Atchana, ancient Alalakh, a Bronze Age capital in the Amuq Valley, Turkey. The 2003-2004 excavation seasons. Istabnbul: Koç University Press, pp. 123-136.
Tell Atchana	West Asia	Turkey	36.31999969	36.47999954	1	2	ass	-1375	Riehl in press, 2010	Riehl S (in press) Plant remains from Late Bronze Age Tell Atchana  Preliminary results from the 2003 excavations. American Journal of Archaeology.	Riehl S (2010) Flourishing agriculture in times of political instability - the archaeobotanical and isotopic evidence from Tell Atchana. In: Yener KA (ed.) Excavations in the plain of Antioch. Tell Atchana, ancient Alalakh, a Bronze Age capital in the Amuq Valley, Turkey. The 2003-2004 excavation seasons. Istabnbul: Koç University Press, pp. 123-136.
Tell Bdeiri	West Asia	Syria	36.38000107	40.81999969	2	3	ass	-2550	van Zeist, 2001, 2003, 2008; Engel, 1993, 1995	van Zeist W (2001 [1999/2000]) Third to first millennium BC plant cultivation on the Khabur, North-Eastern Syria. Palaeohistoria 41/42: 111-125.	van Zeist W (2003) Comments on plant cultivation at two Sites on the Khabur, north-eastern Syria. In: van Zeist W (ed.) Reports on Archaeobotanical Studies in the Old World. Groningen: The Groningen Institute of Archaeology, University of Groningen, pp. 33-60.	van Zeist W (2008) Comments on plant cultivation at two sites on the Khabur, north-eastern Syria. In: Kühne H, with Mahmoud A and Röllig W (eds) erichte der Ausgrabung Tall ?? ?amad, D?r-Katlimmu 8. Wiesbaden: Harrassowitz Verlag, pp. 13-19.	Engel T (1993) Charcoal remains from an Iron Age copper smelting slag heap at Feinan, Wadi Arabah (Jordan). Vegetation History and Archaeobotany 2: 205-211.	Engel T (1995) Holzkohlen aus dem Vorderen Orient: Jahrtausendealte Reste einstiger Wälder. Das Altertum 40: 311-320.
Tell Bdeiri	West Asia	Syria	36.38000107	40.81999969	2	3	ass	-1350	van Zeist, 2001, 2003, 2008; Engel, 1993, 1995	van Zeist W (2001 [1999/2000]) Third to first millennium BC plant cultivation on the Khabur, North-Eastern Syria. Palaeohistoria 41/42: 111-125.	van Zeist W (2003) Comments on plant cultivation at two Sites on the Khabur, north-eastern Syria. In: van Zeist W (ed.) Reports on Archaeobotanical Studies in the Old World. Groningen: The Groningen Institute of Archaeology, University of Groningen, pp. 33-60.	van Zeist W (2008) Comments on plant cultivation at two sites on the Khabur, north-eastern Syria. In: Kühne H, with Mahmoud A and Röllig W (eds) erichte der Ausgrabung Tall ?? ?amad, D?r-Katlimmu 8. Wiesbaden: Harrassowitz Verlag, pp. 13-19.	Engel T (1993) Charcoal remains from an Iron Age copper smelting slag heap at Feinan, Wadi Arabah (Jordan). Vegetation History and Archaeobotany 2: 205-211.	Engel T (1995) Holzkohlen aus dem Vorderen Orient: Jahrtausendealte Reste einstiger Wälder. Das Altertum 40: 311-320.
Tell Bouqras	West Asia	Syria	35.08	40.38	2	3	C14	-6900	van Zeist and Waterbolk-van Rooijen, 1985	van Zeist W and Waterbolk-van Rooijen W (1985) The palaeobotany of Tell Bouqras, eastern Syria. Paléorient 11(2): 131-147.
Tell Brak	West Asia	Syria	36.77000046	41	3	3	ass	-4300	Charles and Bogaard, 2001; Colledge, 2003	Charles M and Bogaard A (2001) Third-millennium BC charred plant remains from Tell Brak Volume 2. In: Oates D, Oates J and McDonald H (eds) Excavations at Tell Brak. Nagar in the third millennium BC. Cambridge: McDonald Institute for Archaeology, British School of Archaeology in Iraq, pp. 301 - 326.	Colledge S (2003) Plants and people. In: Matthews R and Mathews W (ed.) Excavations at Tell Brak IV. Exploring an Upper Mesopotamian regional centre, 1994-1996. Oxford: Oxbow, pp. 389-416.
Tell Brak	West Asia	Syria	36.77000046	41	3	3	ass	-2600	Charles and Bogaard, 2001; Colledge, 2003	Charles M and Bogaard A (2001) Third-millennium BC charred plant remains from Tell Brak Volume 2. In: Oates D, Oates J and McDonald H (eds) Excavations at Tell Brak. Nagar in the third millennium BC. Cambridge: McDonald Institute for Archaeology, British School of Archaeology in Iraq, pp. 301 - 326.	Colledge S (2003) Plants and people. In: Matthews R and Mathews W (ed.) Excavations at Tell Brak IV. Exploring an Upper Mesopotamian regional centre, 1994-1996. Oxford: Oxbow, pp. 389-416.
Tell Brak	West Asia	Syria	36.77000046	41	3	3	ass	-1400	Charles and Bogaard, 2001; Colledge, 2003	Charles M and Bogaard A (2001) Third-millennium BC charred plant remains from Tell Brak Volume 2. In: Oates D, Oates J and McDonald H (eds) Excavations at Tell Brak. Nagar in the third millennium BC. Cambridge: McDonald Institute for Archaeology, British School of Archaeology in Iraq, pp. 301 - 326.	Colledge S (2003) Plants and people. In: Matthews R and Mathews W (ed.) Excavations at Tell Brak IV. Exploring an Upper Mesopotamian regional centre, 1994-1996. Oxford: Oxbow, pp. 389-416.
Tell Chragh [Tell Chiragh]	West Asia	Iraq	35.2	45.5	1	1	ass	-3150	Helbaek, 1960	Helbaek H (1960) Ancient crops in the Shahrzoor valley in Iraqi Kurdistan. Sumer 16: 79-81.
Tell ed-Der	West Asia	Iraq	33.09999847	44.29999924	2	3	ass	-1800	van Zeist, 1984	van Zeist W (1984) Palaeobotanical investigations of Tell ed-Der. In: de Meyer L (ed.) Tell ed-Der IV. Progress reports (Second Series). Leuven: Peeters, pp. 119-133.
Tell el Ifshar	West Asia	Israel	32.09999847	34.79999924	2	3	ass	-2600	Chernoff, 1988	Chernoff MC (1988) The archaeobotanical material from Tel el Ifshar, Israel: a diachronic study of agricultural strategies during the third and second millennia BCE. Unpublished PhD Thesis. Waltham, Massachusetts: Brandeis University.
Tell el Ifshar	West Asia	Israel	32.09999847	34.79999924	2	3	C14	-1820	Chernoff, 1988	Chernoff MC (1988) The archaeobotanical material from Tel el Ifshar, Israel: a diachronic study of agricultural strategies during the third and second millennia BCE. Unpublished PhD Thesis. Waltham, Massachusetts: Brandeis University.
Tell el Ifshar	West Asia	Israel	32.09999847	34.79999924	2	3	ass	-1400	Chernoff, 1988	Chernoff MC (1988) The archaeobotanical material from Tel el Ifshar, Israel: a diachronic study of agricultural strategies during the third and second millennia BCE. Unpublished PhD Thesis. Waltham, Massachusetts: Brandeis University.
Tell el'Abd	West Asia	Syria	36.25	38.18000031	2	2	ass	-2600	Riehl, in prep.	Riehl S (in prep.) Crop and animal husbandry at Early Bronze Age Tell el'Abd (Syria). In: Finkbeiner U (ed.) Tell el'Abd
Tell el-Handaquq	West Asia	Jordan	32.360336	35.586063	2	2	ass	-3275	Mabry, 1995	Mabry JB and Donaldson ML (1995) Early town development and water management in the Jordan Valley: Investigations at Tell el-Handaquq North. Aasor 53: 115-147.
Tell el-Hayyat	West Asia	Jordan	32.421335	35.587209	3	2	ass	-2600	Metzger, 1984	Metzger MC (1984) Preliminary report of the first season of the Tell el-Hayyat Project. (Faunal and floral remains at Tell el-Hayyat. Preliminary results). Bulletin of the American Schools of Oriental Research 255: 68-70.
Tell el'Oueili	West Asia	Iraq	31.21999931	45.86999893	2	3	C14	-5100	Neef, 1991	Neef R (1991) Plant remains from archaeological sites in lowland Iraq: In: Huot J-L (ed.) Tell el'Oueili. 'Oueili. Travaux de 1985. Paris: Editions Recherche sur les civilisations, pp. 321-329.
Tell el'Oueili	West Asia	Iraq	31.21999931	45.86999893	2	3	C14	-6250	Neef, 1991	Neef R (1991) Plant remains from archaeological sites in lowland Iraq: In: Huot J-L (ed.) Tell el'Oueili. 'Oueili. Travaux de 1985. Paris: Editions Recherche sur les civilisations, pp. 321-329.
Tell Esh-Shuna	West Asia	Jordan	32.65000153	35.68000031	2	2	ass	-2600	Holden, in press	Holden, T. (in press) The plant remains from Tell esh-Shuna North, Jordan Valley. In The Tell esh-Shuna Monograph Chapter 14
Tell es-Sa'idiyeh	West Asia	Jordan	32.322033	35.559966	1	2	ass	-2600	Cartwright, 1993, 1994, 1996, 1997, 2002	Cartwright CR (1993) The archaeobotanical remains from Tell es-Sa'idiyeh, Jordan. Palestine Exploration Quarterly 125: 73.	Cartwright CR (1994) The archaeobotanical remains from the 1993 season. Palestine Exploration Quarterly 126: 66-67.	Cartwright CR (1996) Preliminary report on the archaeobotanical material from the 1995 season of excavations of the Early Bronze Age complex at Tell es-Sa'idiyeh, Jordan. Palestine Exploration Quarterly 128: 39-40.	Cartwright CL (1997) Appendix B: Interim report on the archaeobotanical material from the 1996 season of excavations of the Early Bronze Age complex at Tell es-Sa'idiyeh, Jordan. Palestine Exploration Quarterly: 72-75.	Cartwright CR (2002) Grape and grain: Dietary evidence from an Early Bronze Age store at Tell es-Sa'idiyeh, Jordan. Palestine Exploration Quarterly 134(2): 98-117.
Tell es-Sweyhat	West Asia	Syria	36.33000183	38.20000076	2	3	ass	-2150	van Zeist and Bakker-Heeres, 1986 [1985]; Miller, 1997	van Zeist W and Bakker-Heeres JAH (1986 [1985]) Archaeobotanical studies in the Levant 4. Bronze Age sites on the north Syrian Euphrates. Palaeohistoria 27: 247-316.	Miller, NF (1997) Sweyhat and Hajji Ibrahim: Some Archaeobotanical Samples from the 1991 and 1993 Seasons. In: Zettler RL (ed.) Subsistence and Settlement in a Marginal Environment: Tell es-Sweyhat, 1989-1995 Preliminary Report, by Philadelphia: MASCA Research Papers in Science and Archaeology 14, pp. 95-122.
Tell Gerisa	West Asia	Israel	32.09999847	34.77999878	2	2	ass	-1825	Liphschitz, 1989	Liphschitz N (1989) Plant economy and diet in the Early Bronze Age in Israel: A summary of present research. In: de Miroschedji P (ed.) L'urbanisation de la Palestine a l'age du Bronze ancien. Bilan et perspectives des recherches actuelles. Oxford: British Archaeological Reports 527, pp. 269 - 277.
Tell Gerisa	West Asia	Israel	32.09999847	34.77999878	2	2	ass	-1375	Liphschitz, 1989	Liphschitz N (1989) Plant economy and diet in the Early Bronze Age in Israel: A summary of present research. In: de Miroschedji P (ed.) L'urbanisation de la Palestine a l'age du Bronze ancien. Bilan et perspectives des recherches actuelles. Oxford: British Archaeological Reports 527, pp. 269 - 277.
Tell Gezer	West Asia	Israel	31.87000084	34.91999817	2	2	ass	-2600	Liphschitz, 1989	Liphschitz N (1989) Plant economy and diet in the Early Bronze Age in Israel: A summary of present research. In: de Miroschedji P (ed.) L'urbanisation de la Palestine a l'age du Bronze ancien. Bilan et perspectives des recherches actuelles. Oxford: British Archaeological Reports 527, pp. 269 - 277.
Tell Guftan	West Asia	Syria	35.258513	40.254003	2	3	ass	1150	Samuel, 2001	Samuel D (2001) Archaeobotanical evidence and analysis. In: Berthier S (ed.) Peuplement rural e aménagements hydroagricoles dans la moyenne vallée de lEuphrate fin VIIe-XIXe siècle. Damascus: Institut Français d'Études Arabes de Damas, pp. 343-481.
Tell Hadidi	West Asia	Syria	36.25999832	38.13999939	2	3	C14	-1775	van Zeist and Bakker-Heeres, 1986 [1985]	van Zeist W and Bakker-Heeres JAH (1986 [1985]) Archaeobotanical studies in the Levant 4. Bronze Age sites on the north Syrian Euphrates. Palaeohistoria 27: 247-316.
Tell Hadidi	West Asia	Syria	36.25999832	38.13999939	2	3	C14	-1475	van Zeist and Bakker-Heeres, 1986 [1985]	van Zeist W and Bakker-Heeres JAH (1986 [1985]) Archaeobotanical studies in the Levant 4. Bronze Age sites on the north Syrian Euphrates. Palaeohistoria 27: 247-316.
Tell Hadidi	West Asia	Syria	36.25999832	38.13999939	2	3	ass	170	van Zeist and Bakker-Heeres, 1986 [1985]	van Zeist W and Bakker-Heeres JAH (1986 [1985]) Archaeobotanical studies in the Levant 4. Bronze Age sites on the north Syrian Euphrates. Palaeohistoria 27: 247-316.
Tell Halula	West Asia	Syria	36.42241667	38.18226667	2	3	C14	-7550	Ferrio et al., 2012	Ferrio JP, Arab G, Buxó R, Guerrero E, Molist M, Voltas J and Araus JL (2012). Agricultural expansion and settlement economy in Tell Halula (Mid-Euphrates valley): A diachronic study from early Neolithic to present. Journal of Arid Environments 86: 104-112.
Tell Halula	West Asia	Syria	36.42241667	38.18226667	2	3	C14	-7320	Ferrio et al., 2012	Ferrio JP, Arab G, Buxó R, Guerrero E, Molist M, Voltas J and Araus JL (2012). Agricultural expansion and settlement economy in Tell Halula (Mid-Euphrates valley): A diachronic study from early Neolithic to present. Journal of Arid Environments 86: 104-112.
Tell Halula	West Asia	Syria	36.42241667	38.18226667	2	3	C14	-6550	Ferrio et al., 2012	Ferrio JP, Arab G, Buxó R, Guerrero E, Molist M, Voltas J and Araus JL (2012). Agricultural expansion and settlement economy in Tell Halula (Mid-Euphrates valley): A diachronic study from early Neolithic to present. Journal of Arid Environments 86: 104-112.
Tell Halula	West Asia	Syria	36.42241667	38.18226667	2	3	C14	-5925	Ferrio et al., 2012	Ferrio JP, Arab G, Buxó R, Guerrero E, Molist M, Voltas J and Araus JL (2012). Agricultural expansion and settlement economy in Tell Halula (Mid-Euphrates valley): A diachronic study from early Neolithic to present. Journal of Arid Environments 86: 104-112.
Tell Ibrahim Awad	Africa NE	Egypt	30.838605	31.810921	1	2	ass	-3100	Thanheiser, 1992	Thanheiser U (1992) Plant food at Tell Ibrahim Awad: preliminary report. In: van der Brink E (ed.) The Nile Delta in Transition: 4th-3rd Millennium B.C., Proceedings of the Seminar held in Cairo, 21-24 October 1990 at the Netherlands Institute of Archaeology and Arabic Studies. Jerusalem: The Israel Exploration Society, pp. 117-124.
Tell Ilbol	West Asia	Syria	36.58000183	37.18000031	2	1	ass	-4500	Hillman, 1981	Hillman GC (1981) Cereal Remains from Tell Ilbol and Tell Qaramel. In: Matthers J (ed.) The river Qoueiq, Northern Syria, and its catchment: studies arising from the Tell Rifa'at survey 1977-1979. Oxford: British International Series 98, pp. 503-507.
Tell Karrana	West Asia	Iraq	36.72000122	42.91999817	2	2	C14	-3020	Costantini and Costantini-Biasini, 1993	Costantini L and Costantini-Biasini L (1993) The plant remains. In: Wilhelm G and Zaccagnini C (eds)Tell Karrana 3. Tell Jikan. Tell Khirbet Salih (Baghdader Forschungen 15). Mainz: Philipp von Zabern, pp. 237 - 250.
Tell Kerma	West Asia	Syria	36.52000046	40.79999924	2	2	C14	-2690	McCorriston, 1995	McCorriston J (1995) Preliminary archaeobotanical analysis in the Middle Habur valley, Syria and studies of socioeconomic change in the early third millennium BC. Bulletin of the Canadian Society for Mesopotamian Studies 29: 33-46.
Tell Kurdu	West Asia	Turkey	36.33000183	36.45000076	1	2	C14	-5750	Ekstrom, 2000	Ekstrom H (2000) Archaeobotanical Remains from the 1998 and 1999 Seasons at Tell Kurdu. [In: Yener KA and Edens C (eds) Tell Kurdu Excavations 1999]. Anatolica 26: 80-83+94 [31-117].
Tell Maghzaliyeh	West Asia	Iraq	36.400019	42.316633	2	2	C-14	-6700	Willcox, 2006	Willcox G (2006) Maghzaliyeh 1979. Report available online at: http://perso.wanadoo.fr/g.willcox/magzaliaseeds.htm (Accessed 1 March 2010)
Tell Munb?qa	West Asia	Syria	36.22999954	38.06999969	2	2	ass	-1850	Küster, 1989	Küster H (1989) Bronzezeitliche Pflanzenreste aus Tall Munbaqa. Mitteilungen der Deutschen Orient-Gesellschaft zu Berlin 121: 85-91.
Tell Nebi Mend (Kadesh)	West Asia	Syria	34.555077	36.518235	3	3	ass	-2600	Moffett, 1989	Moffett L (1989) Appendix. Early Bronze Age plant remains from Tell Nebi Mend. A preliminary report. Levant 21: 29-32.
Tell Nebi Mend (Kadesh)	West Asia	Syria	34.555077	36.518235	3	3	C14	-6830	Smith and Moffett, 2014	Smith K and Moffett L (2015) The charred plant remains. In: Parr PJ (ed.) Excavations at Tell Nebi Mend, Syria. Volume 1. Oxford: Oxbow Books, pp. 336-343.
Tell Qara Quzaq	West Asia	Syria	36.79999924	38.02000046	2	3	ass	-2200	Matilla Séiquer, 1994	Matilla Séiquer G and Rivera Núñez D (1994) Estudio paleoetnobotánico de Tell Qara Quzaq-I. In: Del Olmo Lete G. (ed.) Tell Qara Quzaq-I. Campañas I-III (1989-1991). Barcelona, Editorial AUSA 4, pp. 151-182.
Tell Qara Quzaq	West Asia	Syria	36.79999924	38.02000046	2	3	ass	-1775	Matilla Séiquer, 1994	Matilla Séiquer G and Rivera Núñez D (1994) Estudio paleoetnobotánico de Tell Qara Quzaq-I. In: Del Olmo Lete G. (ed.) Tell Qara Quzaq-I. Campañas I-III (1989-1991). Barcelona, Editorial AUSA 4, pp. 151-182.
Tell Qaramel	West Asia	Syria	36.27999878	37.33000183	2	1	ass	-2275	Hillman, 1981	Hillman GC (1981) Cereal Remains from Tell Ilbol and Tell Qaramel. In: Matthers J (ed.) The river Qoueiq, Northern Syria, and its catchment: studies arising from the Tell Rifa'at survey 1977-1979. Oxford: British International Series 98, pp. 503-507.
Tell Qaramel	West Asia	Syria	36.27999878	37.33000183	2	2	C14	-9575	Tanno and Willcox, 2006; Willcox et al., 2009; Willcox, 2008	Tanno K and Willcox G (2006) How fast was wild wheat domesticated? Science 311(5769): 1886.	Willcox G, Buxo R and Herveux L (2009) Late Pleistocene and Early Holocene climate and the beginnings of cultivation in northern Syria. The Holocene 19(1): 151-158.	Willcox G (2008) Les nouvelles données archéobotaniques de Mureybet et la néolithisation du Moyen Euphrate. In: Ibáñez JJ (ed.) Le site néolithique de Tell Mureybet (Syrie du Nord): en hommage à Jacques Cauvin. Oxford: Archaeopress, pp. 103-114.
Tell Qurtass	West Asia	Iraq	35.2	45.4	1	1	ass	-2900	Helbaek, 1960	Helbaek H (1960) Ancient crops in the Shahrzoor valley in Iraqi Kurdistan. Sumer 16: 79-81.
Tell Schech Hamad	West Asia	Syria	35.61999893	40.72000122	2	3	ass	-1175	van Zeist, 1994, 2001; Frey, 1991	van Zeist W (1994) Some notes on second millenium BC plant cultivation in the Syrian Jazira. In: Gasche H, Tanret M, Janssen C and Degraeve A (eds) Mesopotamian history and environment. Leuven: Peeters, pp. 541 - 553.	van Zeist W (2001) Third to first millennium BC plant cultivation on the Khabur, north-eastern Syria. Palaeohistoria 41/42 [for 1999-2000]: 111-125	Frey, W., C. Jagiella, et al. (1991). Holzkohlefunde in Dur-Katlimmu/Tall eh Hamad. Die rezente Umwelt von Tall eh Hamad und Daten zur Umweltrekonstruktion der Assyrischen Stadt Dur-Katlimmu. H. Kühne. Berlin, Dietrich Reimer: 137-161.
Tell Schech Hamad	West Asia	Syria	35.61999893	40.72000122	2	3	ass	-887.5	van Zeist, 1994, 2001; Frey, 1991	van Zeist W (1994) Some notes on second millenium BC plant cultivation in the Syrian Jazira. In: Gasche H, Tanret M, Janssen C and Degraeve A (eds) Mesopotamian history and environment. Leuven: Peeters, pp. 541 - 553.	van Zeist W (2001) Third to first millennium BC plant cultivation on the Khabur, north-eastern Syria. Palaeohistoria 41/42 [for 1999-2000]: 111-125	Frey, W., C. Jagiella, et al. (1991). Holzkohlefunde in Dur-Katlimmu/Tall eh Hamad. Die rezente Umwelt von Tall eh Hamad und Daten zur Umweltrekonstruktion der Assyrischen Stadt Dur-Katlimmu. H. Kühne. Berlin, Dietrich Reimer: 137-161.
Tell Shiukh Fawqani	West Asia	Syria	36.77999878	38.02999878	2	2	ass	-2600	Deckers and Pessin, 2010	Deckers K and Pessin H (2010) Vegetation development in the middle Euphrates and upper Jazirah (Syria/Turkey) during the Bronze Age. Quaternary Research 74(2): 216-226.
Tell Shiukh Fawqani	West Asia	Syria	36.77999878	38.02999878	2	2	ass	-1400	Deckers and Pessin, 2010	Deckers K and Pessin H (2010) Vegetation development in the middle Euphrates and upper Jazirah (Syria/Turkey) during the Bronze Age. Quaternary Research 74(2): 216-226.
Tell Taya	West Asia	Iraq	33.81999969	44.86999893	2	2	ass	-2525	Waines, 1973	Waines JG (1973) Plant remains from Tell Taya, Iraq. Iraq 35: 185-187.
Tell Teo	West Asia	Israel	33.115761	35.569655	2	2ph	ass	-7000	Rosen, 1989	Rosen A (1989) Microbotanical Evidence for Cereals in Neolithic Levels at Tel Teo and Yiftahel in the Galilee, Israel. Mitekufat Haeven. Journal of the Israel Prehistoric Society 22: 68-77.
Tell Teo	West Asia	Israel	33.115761	35.569655	2	2ph	ass	-5750	Rosen, 1989	Rosen A (1989) Microbotanical Evidence for Cereals in Neolithic Levels at Tel Teo and Yiftahel in the Galilee, Israel. Mitekufat Haeven. Journal of the Israel Prehistoric Society 22: 68-77.
Tell Yoqneam	West Asia	Israel	32.68000031	35.11999893	2	1	C14	-1250	Liphschitz, 1989	Liphschitz N (1989) Plant economy and diet in the Early Bronze Age in Israel: A summary of present research. In: de Miroschedji P (ed.) L'urbanisation de la Palestine a l'age du Bronze ancien. Bilan et perspectives des recherches actuelles. Oxford: British Archaeological Reports 527, pp. 269 - 277.
Tenta	West Asia	Cyprus	34.7525	33.303056	3	3	AMS	-9097	Hansen, 2005	Hansen J (2005) Chapter XI: Flora. In: Todd I (ed.) Vasilikos Valley Project 7: Excavations at Kalvasos-Tenta Volume II. Sävedalen: Paul Åströms Förlag, pp. 232-341.
Tenta	West Asia	Cyprus	34.7525	33.303056	3	3	AMS	-7907	Hansen, 2005	Hansen J (2005) Chapter XI: Flora. In: Todd I (ed.) Vasilikos Valley Project 7: Excavations at Kalvasos-Tenta Volume II. Sävedalen: Paul Åströms Förlag, pp. 232-341.
Tenta	West Asia	Cyprus	34.7525	33.303056	3	3	AMS	-6023	Hansen, 2005	Hansen J (2005) Chapter XI: Flora. In: Todd I (ed.) Vasilikos Valley Project 7: Excavations at Kalvasos-Tenta Volume II. Sävedalen: Paul Åströms Förlag, pp. 232-341.
Tenta	West Asia	Cyprus	34.7525	33.303056	3	3	AMS	-5332	Hansen, 2005	Hansen J (2005) Chapter XI: Flora. In: Todd I (ed.) Vasilikos Valley Project 7: Excavations at Kalvasos-Tenta Volume II. Sävedalen: Paul Åströms Förlag, pp. 232-341.
Tenta	West Asia	Cyprus	34.7525	33.303056	3	3	AMS	-8500	Hansen, 2005	Hansen J (2005) Chapter XI: Flora. In: Todd I (ed.) Vasilikos Valley Project 7: Excavations at Kalvasos-Tenta Volume II. Sävedalen: Paul Åströms Förlag, pp. 232-341.
Tenta	West Asia	Cyprus	34.7525	33.303056	3	3	ass	-6750	Hansen, 2005	Hansen J (2005) Chapter XI: Flora. In: Todd I (ed.) Vasilikos Valley Project 7: Excavations at Kalvasos-Tenta Volume II. Sävedalen: Paul Åströms Förlag, pp. 232-341.
Tepe Abdul Hosein	West Asia	Iran	33.774761	47.967613	1	2	C14	-8050	Hubbard, 1990	Hubbard RNLB (1990) Archaeobotany of Abdul Hosein.The carbonized seeds from Tepe Abdul Hosein: results of preliminary analyses. In: Pullar J (ed.) Tepe Abdul Hosein. A Neolithic site in western Iran. Excavations 1978. British Archaeological Reports, International Series 563. Oxford: Archaeopress, pp. 217221.
Tepe Farukhabad	West Asia	Iran	32.58000183	47.22999954	1	3	ass	-4400	Miller, 1981	Miller, N. F. (1981). The plant remains. An early town on the Deh Luran plain, excavations at Tepe Farukhabad. H. T. Wright. Ann Arbor, University of Michigan Museum of Anthropology. 13: 227-232; 427-430.
Tepe Farukhabad	West Asia	Iran	32.58000183	47.22999954	1	3	ass	-3550	Miller, 1981	Miller, N. F. (1981). The plant remains. An early town on the Deh Luran plain, excavations at Tepe Farukhabad. H. T. Wright. Ann Arbor, University of Michigan Museum of Anthropology. 13: 227-232; 427-430.
Tepe Farukhabad	West Asia	Iran	32.58000183	47.22999954	1	3	ass	-2700	Miller, 1981	Miller, N. F. (1981). The plant remains. An early town on the Deh Luran plain, excavations at Tepe Farukhabad. H. T. Wright. Ann Arbor, University of Michigan Museum of Anthropology. 13: 227-232; 427-430.
Tepe Farukhabad	West Asia	Iran	32.58000183	47.22999954	1	3	ass	-1825	Miller, 1981	Miller, N. F. (1981). The plant remains. An early town on the Deh Luran plain, excavations at Tepe Farukhabad. H. T. Wright. Ann Arbor, University of Michigan Museum of Anthropology. 13: 227-232; 427-430.
Tepe Guran	West Asia	Iran	33.299492	49.758356	1	1	ass	-6100	Harlan, 1977; Kramer 1983: Table 6.2; Mortensen, 1963, 2014	Harlan JR (1977) The origins of cereal agriculture in the Old World. In: Reed CA (ed.) Origins of Agriculture. The Hague: Mouton, pp. 357-383.	Mortensen P (2014) Excavations at Tepe Guran: The Neolithic Period. Acta Iranica 55. Leuven: Peeters Publishers.	Mortensen P (1963) Early village occupation: excavations at Tepe Guran, Luristan. Ada Archaeologica 34: 110-121.	Kramer C (1982) Village Ethnoarchaeology: Rural Iran in Archaeological Perspective. New York: Academic Press
Tepe Hasanlu	West Asia	Iran	37.004831	45.458892	3	1	ass	-4400	Tosi, 1975	Tosi M (1975) Hasanlu project 1974: palaeobotanical survey. Iran 13: 185-186.
Tepe Hasanlu	West Asia	Iran	37.004831	45.458892	3	1	ass	-3550	Tosi, 1975	Tosi M (1975) Hasanlu project 1974: palaeobotanical survey. Iran 13: 185-186.
Tepe Hissar	West Asia	Iran	36.15000153	54.06999969	1	1	ass	-2700	Costantini and Dyson, 1990	Costantini L and Dyson RH (1990) The ancient agriculture of the Damghan plain: the archaeobotanical evidence from Tepe Hissar. In: Miller NF (ed.) Economy and settlement in the Near East. Philadelphia, PA: MASCA, University Museum. Supplement to volume 7, pp. 46-64.
Tepe Hissar	West Asia	Iran	36.15000153	54.06999969	1	1	ass	-1825	Costantini and Dyson, 1990	Costantini L and Dyson RH (1990) The ancient agriculture of the Damghan plain: the archaeobotanical evidence from Tepe Hissar. In: Miller NF (ed.) Economy and settlement in the Near East. Philadelphia, PA: MASCA, University Museum. Supplement to volume 7, pp. 46-64.
Tepe Marani	West Asia	Iraq	35.210612	45.921059	3	3	AMS	-5300	Gonzalez-Carretero et al., unpublished	Gonzalez-Carretero L, Fuller DQ and Stevens CJ (unpublished) Botanical remains from Tepe Marani.
Tepe Sabz	West Asia	Iran	32.583483	47.25009	1	1	ass	-4750	Helbaek, 1969	Helbaek H (1969) Plant collecting, dry-farming and irrigation agriculture in prehistoric Deh Luran. In: Hole F, Flannery KV and Neely JA (eds) Prehistory and human ecology of the Deh Luran Plain. Ann Arbor, MI: Museum of Anthropology, University of Michigan, pp. 383426.
Tepe Sefid	West Asia	Iran	32.580209	47.338174	3	1	ass	-5500	Hole, 1977	Hole F (1977) Studies in the archeological history of the Deh Luran Plain: the excavation of Chagha Sefid. Ann Arbor: Museum of Anthropology, University of Michigan.
Tepe Sialk north	West Asia	Iran	33.974365	51.407387	1	3	C14	-5809.5	Tengberg, 2004	Tengberg M (2004) Archaeobotanical analysis at Tepe Sialk. Results from the 2003/04 season. In: Malek Shahmirzadeh S (ed.) The potters of Sialk. Sialk Reconsideration Project Report (3). Tehran: Iranian Center for Archaeological Research, pp. 25-32.
Tepe Sialk south	West Asia	Iran	33.968722	51.404451	1	3	ass	-700	Tengberg, 2004	Tengberg M (2004) Archaeobotanical analysis at Tepe Sialk. Results from the 2003/04 season. In: Malek Shahmirzadeh S (ed.) The potters of Sialk. Sialk Reconsideration Project Report (3). Tehran: Iranian Center for Archaeological Research, pp. 25-32.
Tepe Yahya	West Asia	Iran	28.330833	56.8675	3	1	ass	-5250	Costantini and Biasini, 1985	Costantini L and Biasini LC (1985) Agriculture in Baluchistan between the 7th and 3rd Millenium BC. Newsletter of Baluchistan Studies 2: 16-37.
Tepe Yahya	West Asia	Iran	28.330833	56.8675	3	1	ass	-4150	Costantini and Biasini, 1985	Costantini L and Biasini LC (1985) Agriculture in Baluchistan between the 7th and 3rd Millenium BC. Newsletter of Baluchistan Studies 2: 16-37.
Tepe Yahya	West Asia	Iran	28.330833	56.8675	3	1	ass	-3600	Costantini and Biasini, 1985	Costantini L and Biasini LC (1985) Agriculture in Baluchistan between the 7th and 3rd Millenium BC. Newsletter of Baluchistan Studies 2: 16-37.
Tepe Yahya	West Asia	Iran	28.330833	56.8675	3	1	ass	-2800	Costantini and Biasini, 1985	Costantini L and Biasini LC (1985) Agriculture in Baluchistan between the 7th and 3rd Millenium BC. Newsletter of Baluchistan Studies 2: 16-37.
Tepe Yahya	West Asia	Iran	28.330833	56.8675	3	1	ass	-750	Costantini and Biasini, 1985	Costantini L and Biasini LC (1985) Agriculture in Baluchistan between the 7th and 3rd Millenium BC. Newsletter of Baluchistan Studies 2: 16-37.
Tepe Yahya	West Asia	Iran	28.330833	56.8675	3	1	ass	-400	Costantini and Biasini, 1985	Costantini L and Biasini LC (1985) Agriculture in Baluchistan between the 7th and 3rd Millenium BC. Newsletter of Baluchistan Studies 2: 16-37.
[truncated: 196 more rows]
